# Supplementary material for: Anthropogenic Transmission of SARS-CoV-2 from Humans to Lions, Singapore, 2021
Source: Emerg Infect Dis. 2023 Dec;29(12):2550–3. doi: 10.3201/eid2912.221916 (PMC10683833; doi:10.3201/eid2912.221916)
Supplement: Appendix 2 — Genomic information from anthropogenic transmission of SARS-CoV-2 from humans to lions, Singapore, 2021. [file 22-1916-Techapp-s2.xlsx]

## Sheet: Appendix 2 Table 1
Article DOI: https://doi.org/10.3201/eid2912.221916
EID cannot ensure accessibility for supplementary materials supplied by authors. Readers who have difficulty accessing supplementary content should contact the authors for assistance.
Anthropogenic Transmission of SARS-CoV-2 from Humans to Lions, Singapore, 2021
Appendix 2
Appendix 2 Table 1. NextClade results detailing list of nucleotide and amino acid changes of 4,816 SARS-CoV-2 genomes from Singapore’s community cases, October 1, 2021–January 31, 2022
index;seqName;clade;Nextclade_pango;partiallyAliased;clade_nextstrain;clade_who;clade_legacy;qc.overallScore;qc.overallStatus;totalSubstitutions;totalDeletions;totalInsertions;totalFrameShifts;totalMissing;totalNonACGTNs;totalAminoacidSubstitutions;totalAminoacidDeletions;totalAminoacidInsertions;totalUnknownAa;alignmentScore;alignmentStart;alignmentEnd;coverage;isReverseComplement;substitutions;…
0;hCoV-19/Singapore/6788/2021|EPI_ISL_5307250|2021-10-13;21J;AY.23.1;B.1.617.2.23.1;21J;Delta;21J (Delta);0;good;43;13;0;0;155;0;34;4;0;0;89324;40;29891;0.9931110590910612;false;G210T	C241T	C1263T	C1404T	C3037T	G4181T	C4752T	C5497T	C6402T	C7124T	A7537G	C8986T	G9053T	C10029T	A11201G	A11332G	C12100T	C14408T	A14748G	G15451A	C16466T	G17679T	C19220T	C21618G	G21987A	T22213C	T22917G	C22995A	A23403G	C23604G	G24410A	G25250T	C25262A	G25352T	C25469T	T26767C	T27638C	C27752T	C27874T	A28461G	G28881T	G28916T	G29402T;22029-22034	28248-28253	28271;;;M:I82T	N:D63G	N:R203M	N:G215C	N:D377Y	ORF1a:T333M
1;hCoV-19/Singapore/6647/2021|EPI_ISL_5395904|2021-10-08;21J;AY.23.1;B.1.617.2.23.1;21J;Delta;21J (Delta);12.111111;good;44;13;0;0;156;1;35;4;0;1;89434;2;29891;0.9943149516770892;false;G210T	C241T	C1263T	C1404T	C3037T	A3079C	G4181T	C4752T	C5497T	C6402T	C7124T	A7537G	C8986T	G9053T	C10029T	C10969T	A11201G	A11332G	C12100T	C14408T	A14748G	G15451A	C16466T	G17679T	C18458T	C19220T	C20234T	C21618G	G21987A	T22917G	C22995A	A23403G	C23604G	G24410A	G25352T	C25469T	T26767C	T27638C	C27752T	C27874T	A28461G	G28881T	G28916T	G29402T;22029-22034	28248-28253	28271;;;M:I82T	N:D63G	N:R203M	N:G215C	N:D377Y
2;hCoV-19/Singapore/6660/2021|EPI_ISL_5395917|2021-10-07;21J;AY.23.1;B.1.617.2.23.1;21J;Delta;21J (Delta);45.444444;mediocre;42;13;0;0;164;1;34;4;0;1;89298;50;29891;0.992442229876601;false;G210T	C241T	C1263T	C1404T	C3037T	C3096T	G4181T	C4752T	C5497T	C6402T	C7124T	A7537G	A7849G	C8986T	G9053T	C10029T	G11083T	A11201G	A11332G	C12100T	C14408T	G15451A	C16466T	G17679T	C19220T	C21618G	G21987A	T22917G	C22995A	A23403G	C23604G	G24410A	G25352T	C25469T	T26767C	T27638C	C27752T	C27874T	A28461G	G28881T	G28916T	G29402T;22029-22034	28248-28253	28271;;;M:I82T	N:D63G	N:R203M	N:G215C	N:D377Y	ORF1a:T333M	ORF1a:P380L
3;hCoV-19/Singapore/6353/2021|EPI_ISL_4969192|2021-10-02;21J;AY.23.1;B.1.617.2.23.1;21J;Delta;21J (Delta);7.250000;good;42;16;0;0;116;1;34;5;0;1;89392;13;29891;0.9952847540380564;false;G210T	C241T	C1263T	C1404T	C3037T	G4181T	C4752T	C5497T	C6402T	C7124T	A7537G	C8986T	G9053T	C10029T	A11201G	A11332G	C12100T	C14408T	A14748G	G15451A	C16466T	G17679T	C19220T	C21618G	G21987A	T22917G	C22995A	A23403G	C23604G	G24410A	G25352T	C25469T	A25846G	T26767C	T27638C	C27752T	C27874T	A28461G	G28881T	G28916T	G29402T	G29742T;22029-22034	27579-27581	28248-28253	28271;;;M:I82T	N:D63G	N:R203M	N:G215C	N:D377Y	ORF1a:T333M
4;hCoV-19/Singapore/6388/2021|EPI_ISL_4969230|2021-10-03;21J;AY.23.1;B.1.617.2.23.1;21J;Delta;21J (Delta);0;good;44;13;0;0;82;0;33;4;0;0;89434;2;29891;0.9968230612313146;false;G210T	C241T	C1263T	C1404T	C3037T	G4181T	C4752T	C5497T	C6402T	C7124T	A7537G	C8986T	G9053T	C10029T	A11201G	A11332G	C12100T	C14408T	A14748G	G15451A	C16466T	G17679T	C19220T	C21618G	G21987A	T22213C	T22917G	C22995A	A23403G	C23604G	G24410A	C25262A	G25352T	C25469T	C25671T	T26767C	T27638C	C27752T	C27874T	A28461G	G28881T	G28916T	G29402T	G29742T;22029-22034	28248-28253	28271;;;M:I82T	N:D63G	N:R203M	N:G215C	N:D377Y
5;hCoV-19/Singapore/6389/2021|EPI_ISL_4969231|2021-10-03;21J;AY.23.1;B.1.617.2.23.1;21J;Delta;21J (Delta);21.006944;good;41;13;0;0;115;0;32;4;0;0;89410;14;29891;0.9953181954987794;false;G210T	C241T	C1263T	C1404T	C3037T	G4181T	C4752T	C5497T	C6402T	C7124T	A7537G	C8986T	G9053T	C10029T	A11201G	A11332G	C12100T	C14408T	G15451A	C16466T	G17679T	C19220T	C21618G	G21987A	T22917G	C22995A	A23403G	C23604G	G24410A	G25352T	C25469T	T26767C	T27638C	C27752T	C27874T	A28461G	G28881T	G28916T	G29402T	A29695G	G29742T;22029-22034	28248-28253	28271;;;M:I82T	N:D63G	N:R203M	N:G215C	N:D377Y	ORF1a:T333M	ORF1a:P380L	ORF1a:A1306S
6;hCoV-19/Singapore/6398/2021|EPI_ISL_4969240|2021-10-03;21J;AY.23.1;B.1.617.2.23.1;21J;Delta;21J (Delta);1;good;45;13;0;0;89;1;35;4;0;1;89319;39;29891;0.9953181954987794;false;G210T	C241T	C1263T	C1404T	C3037T	G4181T	C4752T	C5497T	C6402T	C7124T	A7537G	C8986T	G9053T	C10029T	A11201G	A11332G	C12100T	C14408T	A14748G	G15451A	C16466T	G17679T	G18255A	C19220T	C21618G	G21987A	T22020C	T22213C	T22917G	C22995A	A23403G	C23604G	G24410A	C25262A	G25352T	C25469T	T26767C	T27638C	C27752T	C27874T	A28461G	G28881T	G28916T	G29402T	G29742T;22029-22034	28248-28253	28271;;;M:I82T	N:D63G	N:R203M	N:G215C
7;hCoV-19/Singapore/7048/2021|EPI_ISL_5536313|2021-10-18;21J;AY.23.1;B.1.617.2.23.1;21J;Delta;21J (Delta);92.562500;mediocre;45;13;0;0;108;4;37;4;0;2;89286;50;29891;0.9942146272949204;false;G210T	C241T	C442T	C1059T	C1263T	C1404T	C3037T	G4181T	C4752T	C5497T	C6402T	C7124T	A7537G	C8986T	G9053T	C10029T	A11201G	A11332G	C12100T	C14408T	G15451A	C16466T	G17679T	C19220T	C19955T	C21618G	G21987A	T22917G	C22995A	A23403G	C23604G	G24410A	G25352T	C25469T	C25792T	T26767C	T27638C	C27752T	C27874T	G28392A	A28461G	G28881T	G28916T	G29402T	G29742T;22029-22034	28248-28253	28271;;;M:I82T	N:R40H	N:D63G	N:R203M
8;hCoV-19/Singapore/7125/2021|EPI_ISL_5536395|2021-10-20;21J;AY.23.1;B.1.617.2.23.1;21J;Delta;21J (Delta);4;good;45;13;0;0;187;2;35;4;0;30;89136;100;29891;0.9899675617830986;false;G210T	C241T	C1263T	C1404T	C3037T	A3842G	G4181T	C4752T	C5497T	C6402T	C7124T	A7537G	C8986T	G9053T	C10029T	A11201G	A11332G	C12100T	C14408T	A14748G	G15451A	C16466T	G17679T	C19220T	C21618G	G21987A	T22213C	T22917G	C22995A	A23403G	C23604G	G24410A	C25262A	G25352T	C25469T	T26767C	T27638C	C27752T	C27874T	A28461G	G28763A	G28881T	G28916T	G29402T	G29742T;22029-22034	28248-28253	28271;;;M:I82T	N:D63G	N:G164R	N:R203M
9;hCoV-19/Singapore/6818/2021|EPI_ISL_5307333|2021-10-12;21J;AY.23.1;B.1.617.2.23.1;21J;Delta;21J (Delta);0;good;44;13;0;0;0;0;34;4;0;0;89074;39;29808;0.9955522857238404;false;G210T	C241T	C1263T	C1404T	C3037T	G4181T	C4752T	C5497T	C6402T	C7124T	A7537G	C8986T	G9053T	C10029T	A11201G	A11332G	C12100T	C14408T	A14748G	G15451A	C16466T	G17679T	C19220T	C21618G	G21987A	T22213C	T22917G	C22995A	A23403G	C23604G	G24410A	G25250T	C25262A	G25352T	C25469T	T26767C	T27638C	C27752T	C27874T	A28461G	G28881T	G28916T	G29402T	G29742T;22029-22034	28248-28253	28271;;;M:I82T	N:D63G	N:R203M	N:G215C	N:D377Y
10;hCoV-19/Singapore/6825/2021|EPI_ISL_5307403|2021-10-12;21J;AY.23.1;B.1.617.2.23.1;21J;Delta;21J (Delta);1;good;44;13;0;0;13;1;34;4;0;1;89323;39;29891;0.9978597465137278;false;G210T	C241T	C1263T	C1404T	C3037T	G4181T	C4752T	C5497T	C6402T	C7124T	A7537G	C8986T	G9053T	C10029T	A11201G	A11332G	C12100T	C14408T	A14748G	G15451A	C16466T	G17679T	C19220T	C21618G	G21987A	T22213C	T22917G	C22995A	A23403G	C23604G	G24410A	G25250T	C25262A	G25352T	C25469T	T26767C	T27638C	C27752T	C27874T	A28461G	G28881T	G28916T	G29402T	G29742T;22029-22034	28248-28253	28271;;;M:I82T	N:D63G	N:R203M	N:G215C	N:D377Y
11;hCoV-19/Singapore/6360/2021|EPI_ISL_4969199|2021-10-02;21J;AY.23.1;B.1.617.2.23.1;21J;Delta;21J (Delta);26;good;42;13;0;0;89;1;34;4;0;1;89433;5;29891;0.9964552051633616;false;G210T	C241T	C1263T	C1404T	C3037T	G4181T	C4752T	C5497T	C6402T	C7124T	A7537G	C8986T	G9053T	C10029T	A11201G	A11332G	C12100T	C14408T	G15451A	C16466T	G17679T	C19220T	C21618G	G21987A	T22917G	C22995A	A23403G	C23604G	G24410A	G25352T	C25469T	T26767C	G27271T	T27638C	C27752T	C27874T	A28461G	G28881T	G28916T	C29280T	G29402T	G29742T;22029-22034	28248-28253	28271;;;M:I82T	N:D63G	N:R203M	N:G215C	N:A336V	N:D377Y	ORF1a:T333M
12;hCoV-19/Singapore/6359/2021|EPI_ISL_4969198|2021-10-02;21J;AY.23.1;B.1.617.2.23.1;21J;Delta;21J (Delta);17.361111;good;40;13;0;0;36;0;32;4;0;0;89447;3;29891;0.9983279269638498;false;G210T	C241T	C1263T	C1404T	C3037T	G4181T	C4752T	C5497T	C6402T	C7124T	A7537G	C8986T	G9053T	C10029T	A11201G	A11332G	C12100T	C14408T	G15451A	C16466T	G17679T	C19220T	C21618G	G21987A	T22917G	C22995A	A23403G	C23604G	G24410A	G25352T	C25469T	T26767C	T27638C	C27752T	C27874T	A28461G	G28881T	G28916T	G29402T	G29742T;22029-22034	28248-28253	28271;;;M:I82T	N:D63G	N:R203M	N:G215C	N:D377Y	ORF1a:T333M	ORF1a:P380L	ORF1a:A1306S	ORF1a:T1496I
13;hCoV-19/Singapore/6411/2021|EPI_ISL_4969253|2021-10-01;21J;AY.23.1;B.1.617.2.23.1;21J;Delta;21J (Delta);9.506944;good;44;13;0;0;108;1;32;4;0;2;89320;40;29891;0.9946493662843192;false;G210T	C241T	C1263T	C1404T	C2113T	C3037T	G4181T	C4752T	C5497T	C6402T	C7124T	A7537G	C8986T	G9053T	C10029T	A11201G	A11332G	C12100T	C14408T	A14748G	G15451A	C16466T	G17679T	C19220T	C21618G	G21987A	T22213C	T22917G	C22995A	A23403G	C23604G	G24410A	C25262A	G25352T	C25469T	C25671T	T26767C	T27638C	C27752T	C27874T	G28881T	G28916T	G28986A	G29402T;22029-22034	28248-28253	28271;;;M:I82T	N:R203M	N:G215C	N:G238D	N:D377Y
14;hCoV-19/Singapore/6435/2021|EPI_ISL_4969277|2021-10-01;21J;AY.23.1;B.1.617.2.23.1;21J;Delta;21J (Delta);25;good;43;13;0;0;70;5;33;4;0;5;89219;75;29891;0.9946159248235964;false;G210T	C241T	C1263T	C1404T	C3037T	G4181T	C4752T	C5497T	C6402T	C7124T	A7537G	C8986T	G9053T	C10029T	A11201G	A11332G	C12100T	C14408T	A14748G	G15451A	C16466T	G17679T	C19220T	C21618G	G21987A	T22213C	T22917G	C22995A	A23403G	C23604G	G24410A	C25262A	G25352T	C25469T	T26767C	T27638C	C27752T	C27874T	A28461G	G28881T	G28916T	G29402T	G29742T;22029-22034	28248-28253	28271;;;M:I82T	N:D63G	N:R203M	N:G215C	N:D377Y	ORF1a:T333M
15;hCoV-19/Singapore/6430/2021|EPI_ISL_4969272|2021-10-01;21J;AY.23.1;B.1.617.2.23.1;21J;Delta;21J (Delta);12.111111;good;44;16;0;0;72;1;35;5;0;2;89390;11;29891;0.9968230612313146;false;G210T	C241T	C1263T	C1404T	C1943T	C3037T	G4181T	C4752T	C5497T	C6402T	C7124T	A7537G	C8986T	G9053T	C10029T	A11201G	A11332G	C12100T	C14408T	A14748G	G15451A	A16431G	C16466T	G17679T	C19220T	C21618G	G21987A	T22917G	C22995A	A23403G	C23604G	G24410A	G25352T	C25469T	A25846G	T26767C	T27638C	C27752T	C27874T	A28461G	G28881T	G28916T	G29402T	G29742T;22029-22034	27579-27581	28248-28253	28271;;;M:I82T	N:D63G	N:R203M	N:G215C
16;hCoV-19/Singapore/6376/2021|EPI_ISL_4969215|2021-10-03;21J;AY.23.1;B.1.617.2.23.1;21J;Delta;21J (Delta);17.361111;good;40;13;0;0;6;0;32;4;0;0;89423;11;29891;0.999063639099756;false;G210T	C241T	C1263T	C1404T	C3037T	G4181T	C4752T	C5497T	C6402T	C7124T	A7537G	C8986T	G9053T	C10029T	A11201G	A11332G	C12100T	C14408T	G15451A	C16466T	G17679T	C19220T	C21618G	G21987A	T22917G	C22995A	A23403G	C23604G	G24410A	G25352T	C25469T	T26767C	T27638C	C27752T	C27874T	A28461G	G28881T	G28916T	G29402T	G29742T;22029-22034	28248-28253	28271;;;M:I82T	N:D63G	N:R203M	N:G215C	N:D377Y	ORF1a:T333M	ORF1a:P380L	ORF1a:A1306S	ORF1a:T1496I
17;hCoV-19/Singapore/6372/2021|EPI_ISL_4969211|2021-10-01;21J;AY.23.1;B.1.617.2.23.1;21J;Delta;21J (Delta);1.694444;good;46;13;0;0;145;1;35;4;0;1;89381;17;29891;0.9941811858341972;false;G210T	C241T	C1263T	C1404T	C3037T	G4181T	C4752T	C5497T	C6402T	C7124T	A7537G	C8986T	C8991T	G9053T	C10029T	A11201G	A11332G	C12100T	C14408T	A14748G	G15451A	C16466T	G17679T	C19220T	C19263T	C20956T	C21618G	G21987A	T22213C	T22917G	C22995A	A23403G	C23604G	G24410A	C25262A	G25352T	C25469T	T26767C	T27638C	C27752T	C27874T	A28461G	G28881T	G28916T	G29402T	G29543T;22029-22034	28248-28253	28271;;;M:I82T	N:D63G	N:R203M
18;hCoV-19/Singapore/6387/2021|EPI_ISL_4969226|2021-10-02;21J;AY.23.1;B.1.617.2.23.1;21J;Delta;21J (Delta);25;good;41;13;0;0;164;0;33;4;0;0;89308;48;29891;0.99254255425877;false;G210T	C241T	C1263T	C1404T	C3037T	G4181T	A4293G	C4752T	C5497T	C6402T	C7124T	A7537G	C8986T	G9053T	C10029T	A11201G	A11332G	C12100T	C14408T	G15451A	C16329T	C16466T	G17679T	C19220T	C21618G	G21987A	T22917G	C22995A	A23403G	C23604G	G24410A	G25352T	C25469T	T26767C	T27638C	C27752T	C27874T	A28461G	G28881T	G28916T	G29402T;22029-22034	28248-28253	28271;;;M:I82T	N:D63G	N:R203M	N:G215C	N:D377Y	ORF1a:T333M	ORF1a:P380L	ORF1a:A1306S
19;hCoV-19/Singapore/6386/2021|EPI_ISL_4969225|2021-10-01;21J;AY.23.1;B.1.617.2.23.1;21J;Delta;21J (Delta);29.340278;good;43;13;0;0;42;0;34;4;0;0;89426;6;29891;0.9980269538173429;false;G210T	C241T	C1263T	C1404T	C3037T	C3096T	G4181T	C4752T	C5497T	C6402T	C7124T	A7537G	C8986T	G9053T	C10029T	A11201G	A11332G	C12100T	C14408T	G15451A	A16218G	C16466T	G17679T	C19220T	C21618G	G21987A	T22917G	C22995A	A23403G	G23429T	C23604G	G24410A	G25352T	C25469T	T26767C	T27638C	C27752T	C27874T	A28461G	G28881T	G28916T	G29402T	G29742T;22029-22034	28248-28253	28271;;;M:I82T	N:D63G	N:R203M	N:G215C	N:D377Y	ORF1a:T333M
20;hCoV-19/Singapore/6382/2021|EPI_ISL_4969221|2021-10-01;21J;AY.23.1;B.1.617.2.23.1;21J;Delta;21J (Delta);4;good;43;13;0;0;151;2;34;4;0;2;89327;39;29891;0.99321138347323;false;G210T	C241T	C1263T	C1404T	C3037T	G4181T	C4752T	C5497T	C6402T	C7124T	A7537G	C8986T	G9053T	C10029T	A11201G	A11332G	C12100T	C13517T	C14408T	A14748G	G15451A	C16466T	G17679T	C19220T	C21618G	G21987A	T22213C	T22917G	C22995A	A23403G	C23604G	G24410A	C25262A	G25352T	C25469T	T26767C	T27638C	C27752T	C27874T	A28461G	G28881T	G28916T	G29402T;22029-22034	28248-28253	28271;;;M:I82T	N:D63G	N:R203M	N:G215C	N:D377Y	ORF1a:T333M
21;hCoV-19/Singapore/6381/2021|EPI_ISL_4969220|2021-10-03;21J;AY.23.1;B.1.617.2.23.1;21J;Delta;21J (Delta);4;good;44;13;0;0;48;2;33;4;0;3;89323;39;29891;0.9966558539276996;false;G210T	C241T	C1263T	C1404T	C3037T	G4181T	C4752T	C5497T	C6402T	C7124T	A7537G	C8986T	G9053T	C10029T	A11201G	A11332G	C12100T	C14408T	A14748G	G15451A	C16466T	G17679T	C19220T	C21618G	G21987A	T22213C	T22917G	C22995A	A23403G	C23604G	G24410A	C25262A	G25352T	C25469T	C25671T	T26767C	T27638C	C27752T	C27874T	A28461G	G28881T	G28916T	G29402T	G29742T;22029-22034	28248-28253	28271;;;M:I82T	N:D63G	N:R203M	N:G215C	N:D377Y
22;hCoV-19/Singapore/6442/2021|EPI_ISL_4969285|2021-10-01;21J;AY.23.1;B.1.617.2.23.1;21J;Delta;21J (Delta);1;good;43;13;0;0;116;1;32;4;0;2;89300;48;29891;0.9941143029127512;false;G210T	C241T	C1263T	C1404T	C3037T	G3728T	G4181T	C4752T	C5497T	C6402T	C7124T	A7537G	C8986T	G9053T	C10029T	A11201G	A11332G	C12100T	C14408T	A14748G	G15451A	C16466T	G17679T	C19220T	C21618G	G21987A	T22213C	T22917G	C22995A	A23403G	C23604G	G24410A	C25262A	G25352T	C25469T	T26767C	T27638C	C27752T	C27874T	G28881T	G28916T	G29402T	G29742T;22029-22034	28248-28253	28271;;;M:I82T	N:R203M	N:G215C	N:D377Y	ORF1a:T333M	ORF1a:P380L
23;hCoV-19/Singapore/6440/2021|EPI_ISL_4969283|2021-10-03;21J;AY.23.1;B.1.617.2.23.1;21J;Delta;21J (Delta);0;good;43;13;0;0;289;0;33;4;0;10;89324;40;29891;0.9886299033541786;false;G210T	C241T	C1263T	C1404T	C3037T	G4181T	C4752T	C5497T	C6402T	C7124T	A7537G	C8986T	G9053T	C10029T	A11201G	A11332G	C12100T	C14408T	A14748G	G15451A	C16466T	G17679T	C19220T	C21618G	G21987A	T22213C	T22917G	C22995A	A23403G	C23604G	G24410A	C25262A	G25352T	C25469T	T26767C	T27638C	C27752T	C27874T	G28202A	A28461G	G28881T	G28916T	G29402T;22029-22034	28248-28253	28271;;;M:I82T	N:D63G	N:R203M	N:G215C	N:D377Y	ORF1a:T333M
24;hCoV-19/Singapore/6438/2021|EPI_ISL_4969280|2021-10-03;21J;AY.23.1;B.1.617.2.23.1;21J;Delta;21J (Delta);1;good;44;13;0;0;21;1;33;4;0;1;89425;5;29891;0.998729224492526;false;G210T	C241T	C1263T	C1404T	C3037T	G4181T	C4752T	C5497T	C6402T	C7124T	A7537G	C8986T	G9053T	C10029T	A11201G	A11332G	C12100T	C13252T	C14408T	A14748G	G15451A	C16466T	G17679T	C19220T	C21618G	G21987A	T22213C	T22917G	C22995A	A23403G	C23604G	G24410A	C25262A	G25352T	C25469T	T26767C	T27638C	C27752T	C27874T	A28461G	G28881T	G28916T	G29402T	G29742T;22029-22034	28248-28253	28271;;;M:I82T	N:D63G	N:R203M	N:G215C	N:D377Y
25;hCoV-19/Singapore/6310/2021|EPI_ISL_4969330|2021-10-02;21J;AY.23.1;B.1.617.2.23.1;21J;Delta;21J (Delta);1;good;45;13;0;0;17;1;35;4;0;0;89286;50;29891;0.9973581246028826;false;G210T	C241T	C1263T	C1404T	C3037T	G4181T	C4752T	C5497T	C6402T	C7124T	A7537G	A8040G	C8986T	G9053T	C10029T	A11201G	A11332G	C12100T	C14408T	A14748G	G15451A	C16466T	G17679T	C19220T	C21618G	G21987A	T22213C	T22917G	C22995A	A23403G	C23604G	G24410A	C25262A	G25352T	C25469T	C25613T	T26767C	T27638C	C27752T	C27874T	A28461G	G28881T	G28916T	G29402T	G29742T;22029-22034	28248-28253	28271;;;M:I82T	N:D63G	N:R203M	N:G215C
26;hCoV-19/Singapore/6331/2021|EPI_ISL_4969351|2021-10-03;21J;AY.23.1;B.1.617.2.23.1;21J;Delta;21J (Delta);1;good;43;13;0;0;169;1;34;4;0;1;89399;15;29891;0.9934454736982912;false;G210T	C241T	G1125A	C1263T	C1404T	C3037T	G4181T	C4752T	C5497T	C6402T	C7124T	A7537G	C8986T	G9053T	C10029T	A11201G	A11332G	C12100T	C14408T	A14748G	G15451A	C16466T	G17679T	C19220T	C21618G	G21987A	T22213C	T22917G	C22995A	A23403G	C23604G	G24410A	C25262A	G25352T	C25469T	T26767C	T27638C	C27752T	C27874T	A28461G	G28881T	G28916T	G29402T;22029-22034	28248-28253	28271;;;M:I82T	N:D63G	N:R203M	N:G215C	N:D377Y	ORF1a:R287K
27;hCoV-19/Singapore/6330/2021|EPI_ISL_4969350|2021-10-02;21J;AY.23.1;B.1.617.2.23.1;21J;Delta;21J (Delta);11.111111;good;45;13;0;0;139;0;33;4;0;0;89298;46;29891;0.9934454736982912;false;G210T	C241T	C1263T	C1404T	C1471T	C3037T	G4181T	C4752T	C5497T	C6402T	C7124T	A7537G	C8986T	G9053T	C10029T	A11201G	A11332G	C12100T	C14408T	A14748G	G15451A	C16466T	G17679T	C19220T	C21618G	G21987A	T22917G	C22995A	A23403G	C23604G	C24023T	G24410A	C25294T	G25352T	C25469T	T26767C	T27638C	G27676T	C27752T	C27874T	A28461G	G28881T	G28916T	G29402T	G29742T;22029-22034	28248-28253	28271;;;M:I82T	N:D63G	N:R203M	N:G215C
28;hCoV-19/Singapore/6357/2021|EPI_ISL_4969196|2021-10-02;21J;AY.23.1;B.1.617.2.23.1;21J;Delta;21J (Delta);1;good;44;13;0;0;104;1;34;4;0;10;89401;13;29891;0.9956860515667324;false;G210T	C241T	C1263T	C1404T	C3037T	G4181T	C4752T	C5497T	C6402T	C7124T	A7537G	C8986T	G9053T	C10029T	A11201G	A11332G	C12100T	C14408T	A14748G	G15451A	C16466T	G17679T	C19220T	A21137G	C21618G	G21987A	T22213C	T22917G	C22995A	A23403G	C23604G	G24410A	C25262A	G25352T	C25469T	T26767C	T27638C	C27752T	C27874T	A28461G	G28881T	G28916T	G29402T	G29742T;22029-22034	28248-28253	28271;;;M:I82T	N:D63G	N:R203M	N:G215C	N:D377Y
29;hCoV-19/Singapore/6356/2021|EPI_ISL_4969195|2021-10-02;21J;AY.23.1;B.1.617.2.23.1;21J;Delta;21J (Delta);0;good;44;13;0;0;124;0;35;4;0;0;89428;4;29891;0.9953516369595024;false;G210T	C241T	G1125A	C1263T	C1404T	C3037T	G4181T	C4752T	C5497T	C6402T	C7124T	A7537G	C8986T	G9053T	C9246T	C10029T	A11201G	A11332G	C12100T	C14408T	A14748G	G15451A	C16466T	G17679T	C19220T	C21618G	G21987A	T22213C	T22917G	C22995A	A23403G	C23604G	G24410A	C25262A	G25352T	C25469T	T26767C	T27638C	C27752T	C27874T	A28461G	G28881T	G28916T	G29402T;22029-22034	28248-28253	28271;;;M:I82T	N:D63G	N:R203M	N:G215C	N:D377Y
30;hCoV-19/Singapore/6354/2021|EPI_ISL_4969193|2021-10-02;21J;AY.23.1;B.1.617.2.23.1;21J;Delta;21J (Delta);21.006944;good;40;13;0;0;219;0;33;4;0;29;89321;45;29891;0.9908035983011738;false;G210T	C241T	C1263T	C1404T	C3037T	G4181T	C4752T	C5497T	C6402T	C7124T	A7537G	C8986T	G9053T	C10029T	A11201G	A11332G	C12100T	C14408T	G15451A	C16466T	G17679T	C19220T	C21618G	G21987A	T22917G	C22995A	A23403G	C23604G	G24410A	G25352T	C25469T	T26767C	A26802G	T27638C	C27752T	C27874T	A28461G	G28881T	G28916T	G29402T;22029-22034	28248-28253	28271;;;M:I82T	M:S94G	N:D63G	N:R203M	N:G215C	N:D377Y	ORF1a:T333M	ORF1a:P380L	ORF1a:A1306S
31;hCoV-19/Singapore/6351/2021|EPI_ISL_4969190|2021-10-02;21J;AY.23.1;B.1.617.2.23.1;21J;Delta;21J (Delta);44.115024;mediocre;43;13;0;0;577;2;33;4;0;136;89309;45;29891;0.9787646724408924;false;C162T	G210T	C241T	C1263T	C1404T	C3037T	G4181T	C4752T	C5497T	C6402T	C7124T	A7537G	G8219A	C8986T	G9053T	C10029T	A11201G	A11332G	C12100T	C14408T	G15451A	A16140G	C16466T	G17679T	C19220T	G21800T	G21987A	C22858T	T22917G	C22995A	A23403G	C23604G	G24410A	G25352T	C25469T	T26767C	T27638C	C27752T	C27874T	A28461G	G28881T	G28916T	G29402T;22029-22034	28248-28253	28271;;;M:I82T	N:D63G	N:R203M	N:G215C	N:D377Y	ORF1a:T333M
32;hCoV-19/Singapore/6349/2021|EPI_ISL_4969188|2021-10-02;21J;AY.23.1;B.1.617.2.23.1;21J;Delta;21J (Delta);40.062500;mediocre;45;13;0;0;80;1;36;4;0;24;89424;4;29891;0.9967896197705916;false;G210T	C241T	C1263T	C1404T	C3037T	G4181T	C4752T	C5497T	C6402T	C7124T	A7537G	C8986T	G9053T	C10029T	A11201G	A11332G	C12100T	G12694A	C14408T	G15451A	C16466T	G17679T	C19220T	A20276G	C21618G	G21987A	C22326T	T22917G	C22995A	A23403G	C23604G	G24410A	G25166C	G25352T	C25469T	G25742T	T26767C	T27638C	C27752T	C27874T	A28461G	G28881T	G28916T	G29402T	G29742T;22029-22034	28248-28253	28271;;;M:I82T	N:D63G	N:R203M	N:G215C
33;hCoV-19/Singapore/6348/2021|EPI_ISL_4969187|2021-10-02;21J;AY.23.1;B.1.617.2.23.1;21J;Delta;21J (Delta);0;good;44;13;0;0;73;0;34;4;0;0;89296;48;29891;0.9955857271845634;false;G210T	C241T	C1263T	C1404T	C3037T	G4181T	C4752T	C5497T	C6402T	C7124T	A7537G	C8986T	G9053T	C10029T	A11201G	A11332G	T11959C	C12100T	C14408T	A14748G	G15451A	C16466T	G17679T	C19220T	C21618G	G21987A	T22213C	T22917G	C22995A	A23403G	C23604G	G24124T	G24410A	C25262A	G25352T	C25469T	T26767C	T27638C	C27752T	C27874T	A28461G	G28881T	G28916T	G29402T;22029-22034	28248-28253	28271;;;M:I82T	N:D63G	N:R203M	N:G215C	N:D377Y
34;hCoV-19/Singapore/6346/2021|EPI_ISL_4969185|2021-10-02;21J;AY.23.1;B.1.617.2.23.1;21J;Delta;21J (Delta);0.094499;good;42;13;0;0;383;0;33;4;0;74;89148;100;29891;0.983479918402836;false;G210T	C241T	C1263T	C1404T	C3037T	G4181T	C4752T	C5497T	C6402T	C7124T	A7537G	C8986T	G9053T	C10029T	A11201G	A11332G	C12100T	C14408T	A14748G	G15451A	C16466T	G17679T	C19220T	C21618G	G21987A	T22213C	T22917G	C22995A	A23403G	C23604G	G24410A	C25262A	G25352T	C25469T	T26767C	T27638C	C27752T	C27874T	A28461G	G28881T	G28916T	G29402T;22029-22034	28248-28253	28271;;;M:I82T	N:D63G	N:R203M	N:G215C	N:D377Y	ORF1a:T333M	ORF1a:P380L
35;hCoV-19/Singapore/6345/2021|EPI_ISL_4969184|2021-10-02;21J;AY.23.1;B.1.617.2.23.1;21J;Delta;21J (Delta);8.506944;good;43;16;0;0;31;0;35;5;0;0;89418;3;29891;0.9984951342674648;false;G210T	C241T	C1263T	C1404T	C1943T	C3037T	G4181T	C4752T	C5497T	C6402T	C7124T	A7537G	C8986T	G9053T	C10029T	A11201G	A11332G	C12100T	C14408T	A14748G	G15451A	C16466T	G17679T	C19220T	C21618G	G21987A	T22917G	C22995A	A23403G	C23604G	G24410A	G25352T	C25469T	A25846G	T26767C	T27638C	C27752T	C27874T	A28461G	G28881T	G28916T	G29402T	G29742T;22029-22034	27579-27581	28248-28253	28271;;;M:I82T	N:D63G	N:R203M	N:G215C	N:D377Y
36;hCoV-19/Singapore/6344/2021|EPI_ISL_4969183|2021-10-02;21J;AY.23.1;B.1.617.2.23.1;21J;Delta;21J (Delta);20.111111;good;44;16;0;0;48;3;34;5;0;3;89273;50;29891;0.9962545563990236;false;G210T	C241T	C1263T	C1404T	C1943T	C3037T	G4181T	C4752T	C5497T	C6402T	G6981A	C7124T	A7537G	C8986T	G9053T	C10029T	A11201G	A11332G	C12100T	C14408T	A14748G	G15451A	C16466T	G17679T	C19220T	C21618G	G21987A	T22917G	C22995A	A23403G	C23604G	G24410A	G25352T	C25469T	T26767C	C27549T	T27638C	C27752T	C27874T	A28461G	G28881T	G28916T	G29402T	G29742T;22029-22034	27579-27581	28248-28253	28271;;;M:I82T	N:D63G	N:R203M	N:G215C
37;hCoV-19/Singapore/6342/2021|EPI_ISL_4969181|2021-10-02;21J;AY.23.1;B.1.617.2.23.1;21J;Delta;21J (Delta);25;good;42;13;0;0;121;0;34;4;0;1;89328;40;29891;0.9942480687556432;false;G210T	C241T	C1263T	C1404T	C3037T	C3096T	G4181T	C4752T	C5497T	C6402T	C7124T	A7537G	C8986T	G9053T	C10029T	A11201G	A11332G	C12100T	C14408T	G15451A	C16466T	G17679T	C19220T	C21618G	G21987A	T22917G	C22995A	A23403G	G23429T	C23604G	G24410A	G25352T	C25469T	T26767C	T27638C	C27752T	C27874T	A28461G	G28881T	G28916T	G29402T	G29742T;22029-22034	28248-28253	28271;;;M:I82T	N:D63G	N:R203M	N:G215C	N:D377Y	ORF1a:T333M	ORF1a:P380L
38;hCoV-19/Singapore/6415/2021|EPI_ISL_4969257|2021-10-01;21J;AY.23.1;B.1.617.2.23.1;21J;Delta;21J (Delta);59.173611;mediocre;44;13;0;0;19;3;36;4;0;3;89332;36;29891;0.9976925392101128;false;G210T	C241T	C1263T	C1404T	G1577A	C3037T	G4181T	C4752T	C5497T	C6402T	C7124T	A7537G	C8986T	G9053T	C10029T	G11083T	A11201G	A11332G	C12100T	C14408T	G15451A	C16466T	G17679T	C19220T	A20276G	C21618G	G21987A	T22917G	C22995A	A23403G	C23604G	G24410A	G25352T	C25469T	T26767C	T27638C	C27752T	C27874T	A28461G	G28881T	G28916T	G29402T	G29468C	G29742T;22029-22034	28248-28253	28271;;;M:I82T	N:D63G	N:R203M	N:G215C	N:D377Y
39;hCoV-19/Singapore/6412/2021|EPI_ISL_4969254|2021-10-01;21J;AY.23.1;B.1.617.2.23.1;21J;Delta;21J (Delta);25;good;41;13;0;0;166;0;32;4;0;0;89335;39;29891;0.9927766444838312;false;G210T	C241T	C1263T	C1404T	C3037T	G4181T	C4752T	C5497T	C6402T	C7124T	A7537G	C8986T	G9053T	C10029T	A11201G	A11332G	C12100T	C14408T	G15451A	A16140G	C16466T	G17679T	T18519C	C19220T	C21618G	G21987A	T22917G	C22995A	A23403G	C23604G	G24410A	G25352T	C25469T	T26767C	T27638C	C27752T	C27874T	A28461G	G28881T	G28916T	G29402T;22029-22034	28248-28253	28271;;;M:I82T	N:D63G	N:R203M	N:G215C	N:D377Y	ORF1a:T333M	ORF1a:P380L	ORF1a:A1306S
40;hCoV-19/Singapore/6408/2021|EPI_ISL_4969250|2021-10-01;21J;AY.23.1;B.1.617.2.23.1;21J;Delta;21J (Delta);0;good;44;13;0;0;35;0;34;4;0;8;89290;50;29891;0.9967896197705916;false;G210T	C241T	C1263T	C1404T	C3037T	G4181T	C4752T	C5497T	C6402T	C7124T	A7537G	C8986T	G9053T	C10029T	A11201G	A11332G	C12100T	C14408T	A14748G	G15451A	C16466T	G16720A	G17679T	C19220T	C21618G	G21987A	T22213C	T22917G	C22995A	A23403G	C23604G	G24410A	C25262A	G25352T	C25469T	T26767C	T27638C	C27752T	C27874T	A28461G	G28881T	G28916T	G29402T	G29742T;22029-22034	28248-28253	28271;;;M:I82T	N:D63G	N:R203M	N:G215C	N:D377Y
41;hCoV-19/Singapore/6407/2021|EPI_ISL_4969249|2021-10-03;21J;AY.23.1;B.1.617.2.23.1;21J;Delta;21J (Delta);1;good;44;13;0;0;66;1;33;4;0;1;89389;17;29891;0.9968230612313146;false;G210T	C241T	C1263T	C1404T	C3037T	G4181T	C4752T	C5497T	C6402T	C7124T	A7537G	C8986T	G9053T	C10029T	A11201G	A11332G	C12100T	C14408T	A14748G	G15451A	C16466T	G17679T	C19220T	C21618G	G21987A	T22213C	T22917G	C22995A	A23403G	C23604G	G24410A	C25262A	G25352T	C25469T	C25671T	T26767C	T27638C	C27752T	C27874T	A28461G	G28881T	G28916T	G29402T	G29742T;22029-22034	28248-28253	28271;;;M:I82T	N:D63G	N:R203M	N:G215C	N:D377Y
42;hCoV-19/Singapore/6406/2021|EPI_ISL_4969248|2021-10-03;21J;AY.23.1;B.1.617.2.23.1;21J;Delta;21J (Delta);0;good;45;13;0;0;72;0;34;4;0;0;89373;21;29891;0.9965220880848076;false;G210T	C241T	C1263T	C1404T	C3037T	G4181T	C4752T	C5497T	C6402T	C7124T	A7537G	C8986T	G9053T	C10029T	A11201G	A11332G	C12100T	C14408T	A14748G	G15451A	C16466T	G17679T	C19220T	C21618G	G21987A	T22213C	T22917G	C22995A	A23403G	C23604G	G24410A	C25262A	G25352T	C25452T	C25469T	T26767C	C27434T	T27638C	C27752T	C27874T	A28461G	G28881T	G28916T	G29402T	G29742T;22029-22034	28248-28253	28271;;;M:I82T	N:D63G	N:R203M	N:G215C
43;hCoV-19/Singapore/6404/2021|EPI_ISL_4969246|2021-10-01;21J;AY.23.1;B.1.617.2.23.1;21J;Delta;21J (Delta);17.361111;good;40;13;0;0;22;0;32;4;0;0;89336;40;29891;0.9975587733672208;false;G210T	C241T	C1263T	C1404T	C3037T	G4181T	C4752T	C5497T	C6402T	C7124T	A7537G	C8986T	G9053T	C10029T	A11201G	A11332G	C12100T	C14408T	G15451A	C16466T	G17679T	C19220T	C21618G	G21987A	T22917G	C22995A	A23403G	C23604G	G24410A	G25352T	C25469T	T26767C	T27638C	C27752T	C27874T	A28461G	G28881T	G28916T	G29402T	G29742T;22029-22034	28248-28253	28271;;;M:I82T	N:D63G	N:R203M	N:G215C	N:D377Y	ORF1a:T333M	ORF1a:P380L	ORF1a:A1306S	ORF1a:T1496I
44;hCoV-19/Singapore/6402/2021|EPI_ISL_4969244|2021-10-01;21J;AY.23.1;B.1.617.2.23.1;21J;Delta;21J (Delta);57.006944;mediocre;40;13;0;0;210;6;33;4;0;16;89444;4;29891;0.992275022572986;false;G210T	C241T	C1263T	C1404T	C3037T	G4181T	C4752T	C5497T	C6402T	C7124T	A7537G	C8986T	G9053T	C10029T	A11201G	A11332G	C12100T	C14408T	G15451A	C16466T	G17679T	C19220T	C21618G	G21987A	T22917G	C22995A	A23403G	C23604G	G24410A	G25352T	C25469T	T26767C	A26802G	T27638C	C27752T	C27874T	A28461G	G28881T	G28916T	G29402T;22029-22034	28248-28253	28271;;;M:I82T	M:S94G	N:D63G	N:R203M	N:G215C	N:D377Y	ORF1a:T333M	ORF1a:P380L	ORF1a:A1306S
45;hCoV-19/Singapore/6401/2021|EPI_ISL_4969243|2021-10-01;21J;AY.23.1;B.1.617.2.23.1;21J;Delta;21J (Delta);0;good;44;13;0;0;168;0;35;4;0;0;89320;40;29891;0.992676320101662;false;G210T	C241T	C1263T	C1404T	C3037T	G4181T	C4752T	C5497T	C6402T	C7124T	A7537G	C8986T	G9053T	C10029T	C10416T	A11201G	A11332G	C12100T	C14408T	A14748G	G15451A	C16466T	G17679T	C19220T	C21618G	G21987A	T22213C	T22917G	C22995A	A23403G	C23604G	G24410A	C25262A	G25352T	C25469T	T26767C	T27638C	C27752T	G27777A	C27874T	A28461G	G28881T	G28916T	G29402T;22029-22034	28248-28253	28271;;;M:I82T	N:D63G	N:R203M	N:G215C	N:D377Y
46;hCoV-19/Singapore/6400/2021|EPI_ISL_4969242|2021-10-03;21J;AY.23.1;B.1.617.2.23.1;21J;Delta;21J (Delta);9.506944;good;43;16;0;0;75;1;34;5;0;1;89238;63;29891;0.9949837808915494;false;G210T	C241T	T1117A	C1263T	C1404T	C3037T	G4181T	C4752T	C5497T	C6402T	C7124T	A7537G	C8986T	G9053T	C10029T	A11201G	A11332G	C12100T	C14408T	A14748G	G15451A	C16466T	G17679T	C19220T	C21618G	G21987A	T22917G	C22995A	A23403G	C23604G	G24410A	G25352T	C25469T	A25846G	T26767C	T27638C	C27752T	C27874T	A28461G	G28881T	G28916T	G29402T	G29742T;22029-22034	27579-27581	28248-28253	28271;;;M:I82T	N:D63G	N:R203M	N:G215C	N:D377Y
47;hCoV-19/Singapore/6437/2021|EPI_ISL_4969279|2021-10-03;21J;AY.23.1;B.1.617.2.23.1;21J;Delta;21J (Delta);16;good;45;13;0;0;82;4;35;4;0;27;89298;46;29891;0.9952178711166104;false;G210T	C241T	C1263T	C1404T	C3037T	G4181T	C4752T	C5497T	C6402T	C7124T	A7537G	A8040G	C8986T	G9053T	C10029T	A11201G	A11332G	C12100T	C14408T	A14748G	G15451A	C16466T	G17679T	C19220T	C21618G	G21987A	T22213C	T22917G	C22995A	A23403G	C23604G	G24410A	C25262A	G25352T	C25469T	C25613T	T26767C	T27638C	C27752T	C27874T	A28461G	G28881T	G28916T	G29402T	G29742T;22029-22034	28248-28253	28271;;;M:I82T	N:D63G	N:R203M	N:G215C
48;hCoV-19/Singapore/6433/2021|EPI_ISL_4969275|2021-10-01;21J;AY.23.1;B.1.617.2.23.1;21J;Delta;21J (Delta);18.062500;good;45;16;0;0;33;2;35;5;0;2;89296;41;29891;0.9970905929170988;false;G210T	C241T	C1263T	C1404T	C1943T	C3037T	C3092T	G4181T	C4752T	C5497T	C6402T	C7124T	A7537G	C8986T	G9053T	C10029T	A11201G	A11332G	C11812A	C12100T	C14408T	A14748G	G15451A	C16466T	G17679T	C19220T	C21618G	G21987A	T22917G	C22995A	A23403G	C23604G	G24410A	G25352T	C25469T	T26767C	T27638C	C27752T	C27874T	A28461G	G28881T	G28916T	G29402T	G29742T	T29758C;22029-22034	27579-27581	28248-28253	28271;;;M:I82T	N:D63G	N:R203M
49;hCoV-19/Singapore/6432/2021|EPI_ISL_4969274|2021-10-01;21J;AY.23.1;B.1.617.2.23.1;21J;Delta;21J (Delta);1.000219;good;45;13;0;0;304;1;34;4;0;89;88794;214;29891;0.9822760258168076;false;C241T	C1263T	C1404T	C3037T	G4181T	C4752T	C5497T	C6402T	C7051T	C7124T	A7537G	C8986T	G9053T	C10029T	A11201G	A11332G	C12100T	C14408T	A14748G	G15451A	C16466T	G17679T	C19220T	C21618G	G21987A	T22213C	T22917G	C22995A	A23014C	A23403G	C23604G	G24410A	C25262A	G25352T	C25469T	T26767C	T27638C	C27752T	C27874T	G28202A	A28461G	G28881T	G28916T	G29402T	G29742T;22029-22034	28248-28253	28271;;;M:I82T	N:D63G	N:R203M	N:G215C
50;hCoV-19/Singapore/6428/2021|EPI_ISL_4969270|2021-10-03;21J;AY.23.1;B.1.617.2.23.1;21J;Delta;21J (Delta);44.444444;mediocre;43;13;0;0;54;0;34;4;0;0;89375;23;29891;0.9970571514563756;false;G210T	C241T	A427G	C1263T	C1404T	C3037T	G4181T	C4752T	C5497T	C6402T	C7124T	A7537G	C8986T	G9053T	C10029T	G11083T	A11201G	A11332G	C12100T	C14408T	G15451A	C16466T	G17679T	C19220T	A20276G	C21618G	G21987A	T22917G	C22995A	A23403G	C23604G	G24410A	G25352T	C25469T	T26767C	T27638C	C27752T	C27874T	A28461G	G28881T	G28916T	G29402T	G29742T;22029-22034	28248-28253	28271;;;M:I82T	N:D63G	N:R203M	N:G215C	N:D377Y	ORF1a:T333M
51;hCoV-19/Singapore/6427/2021|EPI_ISL_4969269|2021-10-03;21J;AY.23.1;B.1.617.2.23.1;21J;Delta;21J (Delta);15.062500;good;45;16;0;0;66;1;35;5;0;1;89293;42;29891;0.9959870247132396;false;G210T	C241T	C1263T	C1404T	C1943T	C3037T	C3092T	G4181T	C4752T	C5497T	C6402T	C7124T	A7537G	C8986T	G9053T	C10029T	A11201G	A11332G	C12100T	C14408T	A14748G	G15451A	C16466T	G17679T	C19220T	C21618G	G21987A	T22917G	C22995A	A23403G	C23604G	G24410A	G25352T	C25469T	T26767C	T27638C	C27752T	C27874T	A28461G	C28717T	G28881T	G28916T	G29402T	C29659T	G29742T;22029-22034	27579-27581	28248-28253	28271;;;M:I82T	N:D63G	N:R203M
52;hCoV-19/Singapore/6426/2021|EPI_ISL_4969268|2021-10-01;21J;AY.23.1;B.1.617.2.23.1;21J;Delta;21J (Delta);17.361111;good;46;16;0;0;27;0;34;5;0;0;89301;38;29891;0.9974584489850516;false;G210T	C241T	C1263T	C1404T	C1943T	C3037T	G4181T	C4752T	C5497T	C6402T	C7124T	A7537G	C8986T	G9053T	C10029T	A11201G	A11332G	C12100T	C14408T	A14748G	G15451A	C16466T	G17679T	C18796T	C19220T	C21618G	G21987A	T22917G	C22995A	A23403G	C23604G	G24410A	G25352T	C25469T	T26767C	G27637T	T27638C	C27752T	C27874T	C27923T	A28461G	G28881T	G28916T	G29254T	G29402T	G29742T;22029-22034	27579-27581	28248-28253	28271;;;M:I82T	N:D63G
53;hCoV-19/Singapore/6422/2021|EPI_ISL_4969264|2021-10-03;21J;AY.23.1;B.1.617.2.23.1;21J;Delta;21J (Delta);1;good;44;13;0;0;17;1;32;4;0;2;89389;17;29891;0.9984616928067418;false;G210T	C241T	C1263T	C1404T	C3037T	G4181T	C4752T	C5497T	C6402T	C7124T	A7537G	C8986T	G9053T	C10029T	A11201G	A11332G	C12100T	C14408T	A14748G	G15451A	C16466T	G17679T	C19220T	C19343T	C21618G	G21987A	A22024G	T22213C	T22917G	C22995A	A23403G	C23604G	G24410A	C25262A	G25352T	C25469T	T26767C	T27638C	C27752T	C27874T	G28881T	G28916T	G29402T	G29742T;22029-22034	28248-28253	28271;;;M:I82T	N:R203M	N:G215C	N:D377Y	ORF1a:T333M
54;hCoV-19/Singapore/6418/2021|EPI_ISL_4969260|2021-10-03;21J;AY.23.1;B.1.617.2.23.1;21J;Delta;21J (Delta);4;good;44;13;0;0;17;2;34;4;0;1;89323;39;29891;0.9976925392101128;false;G210T	C241T	C1263T	C1404T	C3037T	G4181T	C4752T	C5497T	C6402T	C7124T	A7537G	C8986T	G9053T	C10029T	A11201G	A11332G	C12100T	C14408T	A14748G	G15451A	C16466T	G17679T	C19220T	C21618G	G21987A	T22213C	T22917G	C22995A	A23403G	C23604G	A24170G	G24410A	C25262A	G25352T	C25469T	T26767C	T27638C	C27752T	C27874T	A28461G	G28881T	G28916T	G29402T	G29742T;22029-22034	28248-28253	28271;;;M:I82T	N:D63G	N:R203M	N:G215C	N:D377Y
55;hCoV-19/Singapore/6377/2021|EPI_ISL_4969216|2021-10-03;21J;AY.23.1;B.1.617.2.23.1;21J;Delta;21J (Delta);0;good;44;16;0;0;109;0;33;5;0;0;89373;17;29891;0.9954185198809484;false;G210T	C241T	C1263T	C1404T	C3037T	G4181T	C4752T	C5497T	C6402T	C7124T	A7537G	C8986T	G9053T	C10029T	A11201G	A11332G	C12100T	C14408T	A14748G	G15451A	C16466T	G17679T	C19220T	C21618G	G21987A	T22213C	T22917G	C22995A	A23403G	C23604G	G24410A	C25262A	G25352T	C25469T	C25671T	T26767C	T27638C	C27752T	C27874T	A28461G	G28881T	G28916T	G29402T	G29742T;22029-22034	27295-27297	28248-28253	28271;;;M:I82T	N:D63G	N:R203M	N:G215C
56;hCoV-19/Singapore/6375/2021|EPI_ISL_4969214|2021-10-03;21J;AY.23.1;B.1.617.2.23.1;21J;Delta;21J (Delta);6.250000;good;42;16;0;0;85;0;34;5;0;0;89398;11;29891;0.9964217637026386;false;G210T	C241T	C1263T	C1404T	C1943T	C3037T	G4181T	C4752T	C5497T	C6402T	C7124T	A7537G	C8986T	G9053T	C10029T	A11201G	A11332G	C12100T	C14408T	A14748G	G15451A	C16466T	G17679T	C19220T	C21618G	G21987A	T22917G	C22995A	A23403G	C23604G	G24410A	G25352T	C25469T	T26767C	T27638C	C27752T	C27874T	A28461G	G28881T	G28916T	G29402T	G29742T;22029-22034	27579-27581	28248-28253	28271;;;M:I82T	N:D63G	N:R203M	N:G215C	N:D377Y	ORF1a:T333M
57;hCoV-19/Singapore/6373/2021|EPI_ISL_4969212|2021-10-03;21J;AY.23.1;B.1.617.2.23.1;21J;Delta;21J (Delta);0;good;44;13;0;0;0;0;33;4;0;0;89320;40;29891;0.9982944855031268;false;G210T	C241T	C1263T	C1404T	C3037T	G4181T	C4752T	C5497T	C6402T	C7124T	A7537G	C8986T	G9053T	C10029T	A11201G	A11332G	C12100T	C14408T	A14748G	G15451A	C16466T	G17679T	C19220T	C21618G	G21987A	T22213C	T22917G	C22995A	A23403G	C23604G	G24410A	C25262A	G25352T	C25469T	C25671T	T26767C	T27638C	C27752T	C27874T	A28461G	G28881T	G28916T	G29402T	G29742T;22029-22034	28248-28253	28271;;;M:I82T	N:D63G	N:R203M	N:G215C	N:D377Y
58;hCoV-19/Singapore/6369/2021|EPI_ISL_4969208|2021-10-03;21J;AY.23.1;B.1.617.2.23.1;21J;Delta;21J (Delta);0;good;45;13;0;0;2;0;35;4;0;0;89421;5;29891;0.999398053706986;false;G210T	C241T	C1263T	C1404T	C3037T	G4181T	C4752T	C5497T	C6402T	C7124T	A7537G	A8040G	C8986T	G9053T	C10029T	A11201G	A11332G	C12100T	C14408T	A14748G	G15451A	C16466T	G17679T	C19220T	C21618G	G21987A	T22213C	T22917G	C22995A	A23403G	C23604G	G24410A	C25262A	G25352T	C25469T	C25613T	T26767C	T27638C	C27752T	C27874T	A28461G	G28881T	G28916T	G29402T	G29742T;22029-22034	28248-28253	28271;;;M:I82T	N:D63G	N:R203M	N:G215C
59;hCoV-19/Singapore/6396/2021|EPI_ISL_4969238|2021-10-01;21J;AY.23.1;B.1.617.2.23.1;21J;Delta;21J (Delta);3.777778;good;41;13;0;0;68;1;30;4;0;2;89398;18;29891;0.9967227368491456;false;G210T	C241T	C1404T	C3037T	G4181T	C4752T	C5497T	C6402T	C7124T	A7537G	C8986T	G9053T	C10029T	A11201G	A11332G	C12100T	C14408T	A14748G	G15451A	C16466T	G17679T	C19220T	C21618G	G21987A	T22213C	T22917G	C22995A	A23403G	C23604G	G24410A	C25262A	G25352T	C25469T	T26767C	T27638C	C27752T	C27874T	G28881T	G28916T	G29402T	G29742T;22029-22034	28248-28253	28271;;;M:I82T	N:R203M	N:G215C	N:D377Y	ORF1a:P380L	ORF1a:A1306S	ORF1a:T1496I	ORF1a:P2046L
60;hCoV-19/Singapore/6392/2021|EPI_ISL_4969234|2021-10-03;21J;AY.23.1;B.1.617.2.23.1;21J;Delta;21J (Delta);0;good;45;13;0;0;77;0;35;4;0;11;89325;37;29891;0.9958198174096244;false;G210T	C241T	C1263T	C1404T	C3037T	G4181T	C4752T	C5497T	C6402T	C7124T	A7537G	C8986T	G9053T	C10029T	C10416T	A11201G	A11332G	C12100T	C14408T	A14748G	G15451A	C16466T	G17679T	C19220T	A19736G	C21618G	G21987A	T22213C	T22917G	C22995A	A23403G	C23604G	G24410A	C25262A	G25352T	C25469T	T26767C	T27638C	C27752T	C27874T	A28461G	G28881T	G28916T	G29402T	G29742T;22029-22034	28248-28253	28271;;;M:I82T	N:D63G	N:R203M	N:G215C
61;hCoV-19/Singapore/6390/2021|EPI_ISL_4969232|2021-10-03;21J;AY.23.1;B.1.617.2.23.1;21J;Delta;21J (Delta);0;good;46;13;0;0;22;0;34;4;0;0;89282;50;29891;0.9972243587599906;false;G210T	C241T	C1263T	C1267T	C1404T	C3037T	G4181T	C4752T	C5497T	C6402T	C7124T	A7537G	A8040G	C8986T	G9053T	C10029T	A11201G	A11332G	C12100T	C14408T	A14748G	G15451A	C16466T	G17679T	C19220T	C21618G	G21987A	T22213C	T22917G	C22995A	G23149A	A23403G	C23604G	G24410A	C25262A	G25352T	C25469T	T26767C	T27638C	C27752T	C27874T	A28461G	G28881T	G28916T	G29402T	G29742T;22029-22034	28248-28253	28271;;;M:I82T	N:D63G	N:R203M
62;hCoV-19/Singapore/6383/2021|EPI_ISL_4969222|2021-10-03;21J;AY.23.1;B.1.617.2.23.1;21J;Delta;21J (Delta);0;good;45;13;0;0;5;0;35;4;0;0;89385;17;29891;0.9988964317961408;false;G210T	C241T	C1263T	C1404T	C3037T	G4181T	C4752T	C5497T	C6402T	C7124T	A7537G	A8040G	C8986T	G9053T	C10029T	A11201G	A11332G	C12100T	C14408T	A14748G	G15451A	C16466T	G17679T	C19220T	T20523G	C21618G	G21987A	T22213C	T22917G	C22995A	A23403G	C23604G	G24410A	C25262A	G25352T	C25469T	T26767C	T27638C	C27752T	C27874T	A28461G	G28881T	G28916T	G29402T	G29742T;22029-22034	28248-28253	28271;;;M:I82T	N:D63G	N:R203M	N:G215C
63;hCoV-19/Singapore/6443/2021|EPI_ISL_4969286|2021-10-01;21J;AY.23.1;B.1.617.2.23.1;21J;Delta;21J (Delta);0;good;41;13;0;0;162;0;32;4;0;0;89335;39;29891;0.9929104103267232;false;G210T	C241T	C1404T	C3037T	G4181T	C4752T	C5497T	C6402T	C7124T	A7537G	C8986T	G9053T	C10029T	A11201G	A11332G	C12100T	C14408T	A14748G	G15451A	C16466T	G17679T	C19220T	C21618G	G21987A	T22213C	T22917G	C22995A	A23403G	C23604G	G24410A	C25262A	G25352T	C25469T	T26767C	T27638C	C27752T	C27874T	A28461G	G28881T	G28916T	G29402T;22029-22034	28248-28253	28271;;;M:I82T	N:D63G	N:R203M	N:G215C	N:D377Y	ORF1a:P380L	ORF1a:A1306S	ORF1a:T1496I
64;hCoV-19/Singapore/6397/2021|EPI_ISL_4969239|2021-10-03;21J;AY.23.1;B.1.617.2.23.1;21J;Delta;21J (Delta);1;good;44;13;0;0;163;1;34;4;0;1;89431;3;29891;0.9940474199913052;false;G210T	C241T	C1263T	C1404T	C3037T	G4181T	C4752T	C5497T	C6402T	C7124T	A7537G	C8986T	G9053T	C10029T	A11201G	A11332G	C12100T	C13424A	C14408T	A14748G	G15451A	C16466T	G17679T	C19220T	G20679T	C21618G	G21987A	T22213C	T22917G	C22995A	A23403G	C23604G	G24410A	C25262A	G25352T	C25469T	T26767C	T27638C	C27752T	C27874T	A28461G	G28881T	G28916T	G29402T;22029-22034	28248-28253	28271;;;M:I82T	N:D63G	N:R203M	N:G215C	N:D377Y
65;hCoV-19/Singapore/7099/2021|EPI_ISL_5536369|2021-10-20;21J;AY.23.1;B.1.617.2.23.1;21J;Delta;21J (Delta);1;good;43;13;0;0;109;1;33;4;0;2;89300;48;29891;0.9943483931378124;false;G210T	C241T	C1263T	C1404T	C3037T	G4181T	C4752T	C5497T	C6402T	C7124T	A7537G	C8986T	G9053T	C10029T	A11201G	A11332G	C12100T	C14408T	A14748G	G15451A	C16466T	G17679T	C19220T	C21618G	G21987A	T22213C	T22917G	C22995A	A23403G	C23604G	G24410A	C25262A	G25352T	C25469T	T26767C	T27638C	C27752T	C27874T	A28461G	G28881T	G28916T	G29402T	G29742T;22029-22034	28248-28253	28271;;;M:I82T	N:D63G	N:R203M	N:G215C	N:D377Y	ORF1a:T333M
66;hCoV-19/Singapore/6594/2021|EPI_ISL_5034625|2021-10-06;21J;AY.23.1;B.1.617.2.23.1;21J;Delta;21J (Delta);1;good;43;13;0;0;204;1;34;4;0;1;89309;45;29891;0.991271778751296;false;G210T	C241T	C1263T	C1404T	C3037T	G3728T	G4181T	C4752T	C5497T	C6402T	C7124T	A7537G	C8986T	G9053T	C10029T	A11201G	A11332G	C12100T	C14408T	A14748G	G15451A	C16466T	G17679T	C19220T	C21618G	G21987A	T22213C	T22917G	C22995A	A23403G	C23604G	G24410A	C25262A	G25352T	C25469T	T26767C	T27638C	C27752T	C27874T	A28461G	G28881T	G28916T	G29402T;22029-22034	28248-28253	28271;;;M:I82T	N:D63G	N:R203M	N:G215C	N:D377Y	ORF1a:T333M
67;hCoV-19/Singapore/6488/2021|EPI_ISL_5034500|2021-10-04;21J;AY.23.1;B.1.617.2.23.1;21J;Delta;21J (Delta);0;good;44;13;0;0;0;0;34;4;0;0;89290;50;29891;0.9979600708958968;false;G210T	C241T	C1263T	C1404T	C3037T	G4181T	C4752T	C5497T	C6402T	C7124T	A7537G	C8986T	G9053T	C10029T	A11201G	A11332G	C12100T	C14408T	A14748G	G15451A	C16466T	G17679T	C19220T	G21372T	C21618G	G21987A	T22213C	T22917G	C22995A	A23403G	C23604G	G24410A	C25262A	G25352T	C25469T	T26767C	T27638C	C27752T	C27874T	A28461G	G28881T	G28916T	G29402T	G29742T;22029-22034	28248-28253	28271;;;M:I82T	N:D63G	N:R203M	N:G215C	N:D377Y
68;hCoV-19/Singapore/6494/2021|EPI_ISL_5034508|2021-10-04;21J;AY.23.1;B.1.617.2.23.1;21J;Delta;21J (Delta);1;good;45;13;0;0;0;1;33;4;0;1;89427;3;29891;0.999498378089155;false;G210T	C241T	C1263T	C1404T	C3037T	G4181T	C4752T	C5497T	C6402T	C7124T	A7537G	C8986T	G9053T	C10029T	A11201G	A11332G	C12100T	C13264T	C14408T	A14748G	G15451A	C16466T	G17679T	C19220T	C21618G	G21987A	T22213C	T22917G	C22995A	A23403G	C23604G	G24410A	C25262A	G25352T	C25469T	T26767C	T27638C	C27752T	C27874T	A28461G	C28744T	G28881T	G28916T	G29402T	G29742T;22029-22034	28248-28253	28271;;;M:I82T	N:D63G	N:R203M	N:G215C
69;hCoV-19/Singapore/6526/2021|EPI_ISL_5034546|2021-10-06;21J;AY.23.1;B.1.617.2.23.1;21J;Delta;21J (Delta);45.444444;mediocre;39;13;0;0;0;1;30;4;0;2;89454;2;29891;0.999531819549878;false;G210T	C241T	C1263T	C1404T	C3037T	G4181T	C4752T	C5497T	C6402T	C7124T	A7537G	C8986T	G9053T	C10029T	A11201G	A11332G	C12100T	C14408T	G15451A	C16466T	G17679T	C19220T	C21618G	G21987A	T22917G	C22995A	A23403G	C23604G	G24410A	G25352T	C25469T	T26767C	T27638C	C27752T	C27874T	G28881T	G28916T	G29402T	G29742T;22029-22034	28248-28253	28271;;;M:I82T	N:R203M	N:G215C	N:D377Y	ORF1a:T333M	ORF1a:P380L	ORF1a:A1306S	ORF1a:T1496I	ORF1a:P2046L	ORF1a:P2287S
70;hCoV-19/Singapore/6523/2021|EPI_ISL_5034544|2021-10-04;21J;AY.23.1;B.1.617.2.23.1;21J;Delta;21J (Delta);21.361111;good;39;13;0;0;216;2;32;4;0;16;89310;50;29891;0.9906698324582818;false;G210T	C241T	C1263T	C1404T	C3037T	G4181T	C4752T	C5497T	C6402T	C7124T	A7537G	C8986T	G9053T	C10029T	A11201G	A11332G	C12100T	C14408T	G15451A	C16466T	G17679T	C19220T	C21618G	G21987A	T22917G	C22995A	A23403G	C23604G	G24410A	G25352T	C25469T	T26767C	T27638C	C27752T	C27874T	A28461G	G28881T	G28916T	G29402T;22029-22034	28248-28253	28271;;;M:I82T	N:D63G	N:R203M	N:G215C	N:D377Y	ORF1a:T333M	ORF1a:P380L	ORF1a:A1306S	ORF1a:T1496I	ORF1a:P2046L
71;hCoV-19/Singapore/6537/2021|EPI_ISL_5034558|2021-10-05;21J;AY.23.1;B.1.617.2.23.1;21J;Delta;21J (Delta);2.562500;good;47;13;0;0;50;1;35;4;0;2;89413;5;29891;0.9977594221315588;false;G210T	C241T	C1263T	C1404T	C3037T	G4181T	C4752T	C5497T	C6402T	C7124T	A7537G	C8986T	G9053T	C10029T	A11201G	A11332G	C12100T	C14408T	A14748G	G15451A	C16466T	G17679T	C19220T	C21618G	C21711T	G21987A	T22213C	T22917G	C22995A	A23403G	C23604G	G24410A	C25262A	G25352T	C25469T	A26127C	T26767C	C27450T	T27638C	C27752T	C27874T	G28881T	G28916T	C29358A	G29402T	A29499T	G29742T;22029-22034	28248-28253	28271;;;M:I82T	N:R203M
72;hCoV-19/Singapore/6540/2021|EPI_ISL_5034562|2021-10-06;21J;AY.23.1;B.1.617.2.23.1;21J;Delta;21J (Delta);12.111111;good;44;16;0;0;17;1;35;5;0;1;89285;46;29891;0.9974918904457748;false;G210T	C241T	C1263T	C1404T	C1943T	C3037T	G4181T	C4752T	C5497T	C6402T	G6981A	C7124T	A7537G	C8986T	G9053T	C10029T	A11201G	A11332G	C12100T	C14408T	A14748G	G15451A	C16466T	G17679T	C19220T	C21618G	G21987A	T22917G	C22995A	A23403G	C23604G	G24410A	G25352T	C25469T	T26767C	C27549T	T27638C	C27752T	C27874T	A28461G	G28881T	G28916T	G29402T	G29742T;22029-22034	27579-27581	28248-28253	28271;;;M:I82T	N:D63G	N:R203M	N:G215C
73;hCoV-19/Singapore/6566/2021|EPI_ISL_5034591|2021-10-06;21J;AY.23.1;B.1.617.2.23.1;21J;Delta;21J (Delta);0;good;42;13;0;0;92;0;32;4;0;0;89328;40;29891;0.9952178711166104;false;G210T	C241T	C1404T	C3037T	G4181T	C4752T	C5497T	C6402T	C7124T	A7537G	C8986T	G9053T	C10029T	A11201G	A11332G	C12100T	C14408T	A14748G	G15451A	C16466T	G17679T	C19220T	C21618G	G21987A	T22213C	T22917G	C22995A	A23403G	C23604G	G24410A	C25262A	G25352T	C25469T	T26767C	T27638C	C27752T	C27874T	A28461G	G28881T	G28916T	G29402T	G29742T;22029-22034	28248-28253	28271;;;M:I82T	N:D63G	N:R203M	N:G215C	N:D377Y	ORF1a:P380L	ORF1a:A1306S
74;hCoV-19/Singapore/6448/2021|EPI_ISL_5034460|2021-10-05;21J;AY.23.1;B.1.617.2.23.1;21J;Delta;21J (Delta);1;good;44;13;0;0;90;1;34;4;0;1;89425;5;29891;0.9964217637026386;false;G210T	C241T	C1263T	C1404T	C3037T	G4181T	C4752T	C5497T	C6402T	C7124T	A7537G	C8986T	G9053T	C10029T	A11201G	A11332G	C12100T	C14408T	A14748G	G15451A	C16466T	G17679T	C19220T	C21618G	G21987A	T22213C	T22917G	C22995A	A23403G	C23604G	T24363C	G24410A	C25262A	G25352T	C25469T	T26767C	T27638C	C27752T	C27874T	A28461G	G28881T	G28916T	G29402T	G29742T;22029-22034	28248-28253	28271;;;M:I82T	N:D63G	N:R203M	N:G215C	N:D377Y
75;hCoV-19/Singapore/6469/2021|EPI_ISL_5034481|2021-10-05;21J;AY.23.1;B.1.617.2.23.1;21J;Delta;21J (Delta);0;good;44;13;0;0;59;0;33;4;0;0;89413;9;29891;0.9973581246028826;false;G210T	C241T	C1263T	C1404T	C3037T	G4181T	C4752T	C5497T	C6402T	C7124T	A7537G	C8986T	G9053T	C10029T	A11201G	A11332G	C12100T	C14408T	A14748G	G15451A	C16466T	G17679T	C19220T	C21618G	G21987A	T22213C	T22917G	C22995A	A23403G	C23604G	G24410A	C25262A	G25352T	C25469T	C25671T	T26767C	T27638C	C27752T	C27874T	A28461G	G28881T	G28916T	G29402T	G29742T;22029-22034	28248-28253	28271;;;M:I82T	N:D63G	N:R203M	N:G215C	N:D377Y
76;hCoV-19/Singapore/6486/2021|EPI_ISL_5034498|2021-10-04;21J;AY.103;B.1.617.2.103;21J;Delta;21J (Delta);0;good;39;13;0;0;15;0;32;4;0;1;89343;39;29891;0.9978263050530048;false;G210T	C241T	A1230G	C3037T	G4181T	C6402T	C7124T	C8986T	G9053T	C10029T	A11201G	A11332G	C11812T	C14408T	G15451A	C16466T	A17236G	C19220T	C21618G	G21987A	G22205T	T22917G	C22995A	A23403G	C23604G	G24197T	C24208T	G24410A	T25461C	C25469T	T26767C	T27638C	C27752T	C27874T	A28461G	G28881T	G28916T	G29402T	G29742T;22029-22034	28248-28253	28271;;;M:I82T	N:D63G	N:R203M	N:G215C	N:D377Y	ORF1a:K322R	ORF1a:A1306S	ORF1a:P2046L	ORF1a:P2287S	ORF1a:V2930L
77;hCoV-19/Singapore/6485/2021|EPI_ISL_5034497|2021-10-04;21J;AY.23.1;B.1.617.2.23.1;21J;Delta;21J (Delta);69.444444;mediocre;40;13;0;0;82;0;32;4;0;0;89447;3;29891;0.9967896197705916;false;G210T	C241T	C1263T	C1404T	C3037T	G4181T	C4752T	C5497T	C6402T	C7124T	A7537G	C8986T	G9053T	C10029T	A11201G	A11332G	C11674T	C12100T	C14408T	G15451A	C16466T	G17679T	C19220T	C21618G	G21987A	T22917G	C22995A	A23403G	C23604G	G24410A	G25352T	C25469T	T26767C	T27638C	C27752T	C27874T	A28461G	G28881T	G28916T	G29402T;22029-22034	28248-28253	28271;;;M:I82T	N:D63G	N:R203M	N:G215C	N:D377Y	ORF1a:T333M	ORF1a:P380L	ORF1a:A1306S	ORF1a:T1496I
78;hCoV-19/Singapore/6481/2021|EPI_ISL_5034493|2021-10-04;21J;AY.23.1;B.1.617.2.23.1;21J;Delta;21J (Delta);51.173611;mediocre;40;13;0;0;48;1;30;4;0;2;89339;39;29891;0.9966892953884224;false;G210T	C241T	C1263T	C1404T	C3037T	G4181T	C4752T	C5497T	C6402T	C7124T	A7537G	C8986T	G9053T	C10029T	A11201G	A11332G	C12100T	C14408T	G15451A	C16329T	C16466T	G17679T	C19220T	C21618G	G21987A	T22917G	C22995A	A23403G	C23604G	G24410A	G25352T	C25469T	T26767C	T27638C	C27752T	C27874T	G28881T	G28916T	G29402T	G29742T;22029-22034	28248-28253	28271;;;M:I82T	N:R203M	N:G215C	N:D377Y	ORF1a:T333M	ORF1a:P380L	ORF1a:A1306S	ORF1a:T1496I	ORF1a:P2046L
79;hCoV-19/Singapore/6129_2/2021|EPI_ISL_5034603|2021-10-05;21J;AY.23.1;B.1.617.2.23.1;21J;Delta;21J (Delta);1;good;43;13;0;0;156;1;34;4;0;1;89408;12;29891;0.9939805370698592;false;G210T	C241T	C1263T	C1404T	C3037T	G4181T	C4752T	C5497T	C6402T	C7124T	A7537G	C8986T	G9053T	C10029T	A11201G	A11332G	C12100T	C14408T	A14748G	G15451A	C16466T	G17679T	C19220T	G21372T	C21618G	G21987A	T22213C	T22917G	C22995A	A23403G	C23604G	G24410A	C25262A	G25352T	C25469T	T26767C	T27638C	C27752T	C27874T	A28461G	G28881T	G28916T	G29402T;22029-22034	28248-28253	28271;;;M:I82T	N:D63G	N:R203M	N:G215C	N:D377Y	ORF1a:T333M
80;hCoV-19/Singapore/6577/2021|EPI_ISL_5034602|2021-10-05;21J;AY.23.1;B.1.617.2.23.1;21J;Delta;21J (Delta);25;good;42;13;0;0;119;0;34;4;0;0;89304;48;29891;0.9940474199913052;false;G210T	C241T	G887T	C1263T	C1404T	C3037T	G4181T	C4752T	C5497T	C6402T	C7124T	A7537G	C8986T	G9053T	C10029T	A11201G	A11332G	C12100T	C14408T	G15451A	C16466T	G17679T	C19220T	C21618G	G21987A	T22917G	C22995A	A23403G	C23604G	G24410A	A25136G	G25352T	C25469T	T26767C	T27638C	C27752T	C27874T	A28461G	G28881T	G28916T	G29402T	G29742T;22029-22034	28248-28253	28271;;;M:I82T	N:D63G	N:R203M	N:G215C	N:D377Y	ORF1a:A208S	ORF1a:T333M
81;hCoV-19/Singapore/6582/2021|EPI_ISL_5034612|2021-10-05;21J;AY.23.1;B.1.617.2.23.1;21J;Delta;21J (Delta);6.250000;good;41;16;0;0;156;0;34;5;0;0;89333;34;29891;0.993278266394676;false;G210T	C241T	C1263T	C1404T	C1943T	C3037T	G4181T	C4752T	C5497T	C6402T	C7124T	A7537G	C8986T	G9053T	C10029T	A11201G	A11332G	C12100T	C14408T	A14748G	G15451A	C16466T	G17679T	C19220T	C21618G	G21987A	T22917G	C22995A	A23403G	C23604G	G24410A	G25352T	C25469T	T26767C	T27638C	C27752T	C27874T	A28461G	G28881T	G28916T	G29402T;22029-22034	27579-27581	28248-28253	28271;;;M:I82T	N:D63G	N:R203M	N:G215C	N:D377Y	ORF1a:T333M	ORF1a:P380L
82;hCoV-19/Singapore/6581/2021|EPI_ISL_5034611|2021-10-05;21J;AY.23.1;B.1.617.2.23.1;21J;Delta;21J (Delta);0;good;43;13;0;0;163;0;34;4;0;0;89390;18;29891;0.9935792395411832;false;G210T	C241T	C1263T	C1404T	C3037T	C3159A	G4181T	C4752T	C5497T	C6402T	C7124T	A7537G	C8986T	G9053T	C10029T	A11201G	A11332G	C12100T	C14408T	A14748G	G15451A	C16466T	G17679T	C19220T	C21618G	G21987A	T22213C	T22917G	C22995A	A23403G	C23604G	G24410A	C25262A	G25352T	C25469T	T26767C	T27638C	C27752T	C27874T	A28461G	G28881T	G28916T	G29402T;22029-22034	28248-28253	28271;;;M:I82T	N:D63G	N:R203M	N:G215C	N:D377Y	ORF1a:T333M
83;hCoV-19/Singapore/6578/2021|EPI_ISL_5034604|2021-10-05;21J;AY.23.1;B.1.617.2.23.1;21J;Delta;21J (Delta);1;good;42;13;0;0;165;1;33;4;0;1;89433;5;29891;0.9939136541484132;false;G210T	C241T	C1263T	C1404T	C3037T	G4181T	C4752T	C5497T	C6402T	C7124T	A7537G	C8986T	G9053T	C10029T	A11201G	A11332G	C12100T	C14408T	A14748G	G15451A	C16466T	G17679T	C19220T	C21618G	G21987A	T22213C	T22917G	C22995A	A23403G	C23604G	G24410A	C25262A	G25352T	C25469T	T26767C	T27638C	C27752T	C27874T	A28461G	G28881T	G28916T	G29402T;22029-22034	28248-28253	28271;;;M:I82T	N:D63G	N:R203M	N:G215C	N:D377Y	ORF1a:T333M	ORF1a:P380L
84;hCoV-19/Singapore/6591/2021|EPI_ISL_5034622|2021-10-06;21J;AY.23.1;B.1.617.2.23.1;21J;Delta;21J (Delta);0;good;44;13;0;0;182;0;35;4;0;0;89323;39;29891;0.992241581112263;false;G210T	C241T	C690T	C1263T	C1404T	C3037T	G3728T	G4181T	C4752T	C5497T	C6402T	C7124T	A7537G	C8986T	G9053T	C10029T	A11201G	A11332G	C12100T	C14408T	A14748G	G15451A	C16466T	G17679T	C19220T	C21618G	G21987A	T22213C	T22917G	C22995A	A23403G	C23604G	G24410A	C25262A	G25352T	C25469T	T26767C	T27638C	C27752T	C27874T	A28461G	G28881T	G28916T	G29402T;22029-22034	28248-28253	28271;;;M:I82T	N:D63G	N:R203M	N:G215C	N:D377Y
85;hCoV-19/Singapore/6590/2021|EPI_ISL_5034621|2021-10-04;21J;AY.23.1;B.1.617.2.23.1;21J;Delta;21J (Delta);50.173611;mediocre;43;13;0;0;181;0;36;4;0;0;89327;39;29891;0.992275022572986;false;G210T	C241T	C1263T	C1404T	C3037T	G3955T	G4181T	C4752T	C5497T	C6402T	C7124T	A7537G	C8986T	G9053T	C10029T	G11083T	A11201G	A11332G	C12100T	C14408T	G15451A	C16466T	G17679T	C19220T	A20276G	C21145T	C21618G	G21987A	T22917G	C22995A	A23403G	C23604G	G24410A	G25352T	C25469T	T26767C	T27638C	C27752T	C27874T	A28461G	G28881T	G28916T	G29402T;22029-22034	28248-28253	28271;;;M:I82T	N:D63G	N:R203M	N:G215C	N:D377Y	ORF1a:T333M
86;hCoV-19/Singapore/6379_2/2021|EPI_ISL_5034620|2021-10-03;21J;AY.23.1;B.1.617.2.23.1;21J;Delta;21J (Delta);11.111111;good;44;13;0;0;212;0;34;4;0;72;88741;6;29664;0.98475069391031;false;G210T	C241T	C1263T	C1404T	C3037T	A3079C	G4181T	C4752T	C5497T	C6402T	C7124T	A7537G	C8986T	G9053T	C10029T	C10969T	A11201G	A11332G	C12100T	C14408T	A14748G	G15451A	C16466T	G17679T	C19220T	C21618G	G21987A	T22917G	C22995A	A23403G	C23604G	G24410A	G25352T	C25469T	T26767C	T27638C	C27752T	C27874T	A28461G	G28881T	G28916T	C29077T	G29195T	G29402T;22029-22034	28248-28253	28271;;;M:I82T	N:D63G	N:R203M	N:G215C	N:A308S
87;hCoV-19/Singapore/6597/2021|EPI_ISL_5034628|2021-10-06;21J;AY.23.1;B.1.617.2.23.1;21J;Delta;21J (Delta);0;good;41;13;0;0;164;0;32;4;0;0;89152;100;29891;0.9908035983011738;false;G210T	C241T	C1404T	C3037T	G4181T	C4752T	C5497T	C6402T	C7124T	A7537G	C8986T	G9053T	C10029T	A11201G	A11332G	C12100T	C14408T	A14748G	G15451A	C16466T	G17679T	C19220T	C21618G	G21987A	T22213C	T22917G	C22995A	A23403G	C23604G	G24410A	C25262A	G25352T	C25469T	T26767C	T27638C	C27752T	C27874T	A28461G	G28881T	G28916T	G29402T;22029-22034	28248-28253	28271;;;M:I82T	N:D63G	N:R203M	N:G215C	N:D377Y	ORF1a:P380L	ORF1a:A1306S	ORF1a:T1496I
88;hCoV-19/Singapore/6490/2021|EPI_ISL_5034502|2021-10-05;21J;AY.23.1;B.1.617.2.23.1;21J;Delta;21J (Delta);0.694444;good;43;13;0;0;124;0;34;4;0;0;89324;40;29891;0.9941477443734742;false;G210T	C241T	C1263T	C1404T	C3037T	G4181T	C4752T	C5497T	C6402T	C7124T	A7537G	C8986T	G9053T	C10029T	A11201G	A11332G	C12100T	C14408T	A14748G	G15451A	C16466T	G17679T	C19220T	G21372T	C21618G	G21987A	T22213C	T22917G	C22995A	A23403G	C23604G	G24410A	C25262A	G25352T	C25469T	T26767C	T27638C	C27752T	C27874T	A28461G	G28881T	G28916T	G29402T;22029-22034	28248-28253	28271;;;M:I82T	N:D63G	N:R203M	N:G215C	N:D377Y	ORF1a:T333M
89;hCoV-19/Singapore/6492_2/2021|EPI_ISL_5034514|2021-10-04;21J;AY.23.1;B.1.617.2.23.1;21J;Delta;21J (Delta);17.361111;good;46;16;0;0;67;0;34;5;0;0;89325;30;29891;0.9963883222419156;false;G210T	C241T	C1263T	C1404T	C1943T	C3037T	G4181T	C4752T	C5497T	C6402T	C7124T	A7537G	C8986T	G9053T	C10029T	A11201G	A11332G	C12100T	C14408T	A14748G	G15451A	C16466T	G17679T	C18796T	C19220T	C21618G	G21987A	T22917G	C22995A	A23403G	C23604G	G24410A	G25352T	C25469T	T26767C	G27637T	T27638C	C27752T	C27874T	C27923T	A28461G	G28881T	G28916T	G29254T	G29402T	G29742T;22029-22034	27579-27581	28248-28253	28271;;;M:I82T	N:D63G
90;hCoV-19/Singapore/6497/2021|EPI_ISL_5034511|2021-10-05;21J;AY.23.1;B.1.617.2.23.1;21J;Delta;21J (Delta);0;good;48;13;0;0;56;0;36;4;0;0;89337;29;29891;0.9967896197705916;false;G210T	C241T	C1263T	C1404T	A2375G	A2948G	C3037T	G4181T	C4752T	C5497T	C6402T	C7124T	A7537G	C8986T	G9053T	C9110T	C10029T	A11201G	A11332G	T11959C	C12100T	C14408T	A14748G	G15451A	C16466T	G17679T	C19220T	C21618G	G21987A	T22213C	T22917G	C22995A	A23403G	C23604G	G24410A	C25262A	G25352T	C25469T	C26028T	T26767C	T27638C	C27752T	C27874T	A28461G	G28881T	G28916T	G29402T	G29742T;22029-22034	28248-28253	28271;;;M:I82T
91;hCoV-19/Singapore/6496/2021|EPI_ISL_5034510|2021-10-05;21J;AY.23.1;B.1.617.2.23.1;21J;Delta;21J (Delta);0;good;45;13;0;0;52;0;34;4;0;0;89421;5;29891;0.9977259806708356;false;G210T	C241T	C1263T	C1404T	C3037T	G4181T	C4752T	C5497T	C6402T	C7124T	G7294A	A7537G	C8986T	G9053T	C10029T	A11201G	A11332G	C12100T	C14408T	A14748G	G15451A	C16466T	G17679T	C19220T	G21372T	C21618G	G21987A	T22213C	T22917G	C22995A	A23403G	C23604G	G24410A	C25262A	G25352T	C25469T	T26767C	T27638C	C27752T	C27874T	A28461G	G28881T	G28916T	G29402T	G29742T;22029-22034	28248-28253	28271;;;M:I82T	N:D63G	N:R203M	N:G215C
92;hCoV-19/Singapore/6492/2021|EPI_ISL_5034506|2021-10-05;21J;AY.23.1;B.1.617.2.23.1;21J;Delta;21J (Delta);17.361111;good;46;16;0;0;80;0;34;5;0;0;89304;37;29891;0.9957194930274554;false;G210T	C241T	C1263T	C1404T	C1943T	C3037T	G4181T	C4752T	C5497T	C6402T	C7124T	A7537G	C8986T	G9053T	C10029T	A11201G	A11332G	C12100T	C14408T	A14748G	G15451A	C16466T	G17679T	C18796T	C19220T	C21618G	G21987A	T22917G	C22995A	A23403G	C23604G	G24410A	G25352T	C25469T	T26767C	G27637T	T27638C	C27752T	C27874T	C27923T	A28461G	G28881T	G28916T	G29254T	G29402T	G29742T;22029-22034	27579-27581	28248-28253	28271;;;M:I82T	N:D63G
93;hCoV-19/Singapore/6508/2021|EPI_ISL_5034524|2021-10-05;21J;AY.23.1;B.1.617.2.23.1;21J;Delta;21J (Delta);1;good;45;13;0;0;113;1;34;4;0;0;89316;40;29891;0.9944821589807042;false;G210T	C241T	C1263T	C1404T	C3037T	G4181T	C4752T	C5497T	C6402T	C7124T	A7537G	C8986T	G9053T	C10029T	A11201G	A11332G	C12100T	C14408T	A14748G	G15451A	C16466T	G17679T	G18985A	C19220T	C21618G	G21987A	T22213C	T22917G	C22995A	A23403G	C23604G	G24410A	C25262A	G25352T	C25469T	T26767C	T27638C	C27752T	C27874T	A28461G	G28881T	G28916T	G29402T	C29739T	G29742T;22029-22034	28248-28253	28271;;;M:I82T	N:D63G	N:R203M	N:G215C
94;hCoV-19/Singapore/6507/2021|EPI_ISL_5034523|2021-10-05;21J;AY.23.1;B.1.617.2.23.1;21J;Delta;21J (Delta);0;good;46;13;0;0;27;0;36;4;0;0;89417;5;29891;0.9985620171889108;false;G210T	C241T	C1263T	C1404T	C3037T	G4181T	C4752T	C5497T	C6402T	C7124T	A7537G	C8986T	G9053T	C10029T	A11201G	A11332G	C12100T	C14408T	A14748G	G15451A	G15594T	C16466T	G17679T	C19220T	G21372T	C21618G	G21987A	T22213C	T22917G	C22995A	A23403G	C23604G	G24410A	C25262A	G25352T	C25469T	G25618T	T26767C	T27638C	C27752T	C27874T	A28461G	G28881T	G28916T	G29402T	G29742T;22029-22034	28248-28253	28271;;;M:I82T	N:D63G	N:R203M
95;hCoV-19/Singapore/6510/2021|EPI_ISL_5034526|2021-10-04;21J;AY.23.1;B.1.617.2.23.1;21J;Delta;21J (Delta);1;good;42;13;0;0;36;1;31;4;0;2;89433;5;29891;0.9982276025816808;false;G210T	C241T	C1263T	C1404T	C3037T	G4181T	C4752T	C5497T	C6402T	C7124T	A7537G	C8986T	G9053T	C10029T	A11201G	A11332G	C12100T	C14408T	A14748G	G15451A	C16466T	G17679T	C19220T	C21618G	G21987A	T22213C	T22917G	C22995A	A23403G	C23604G	G24410A	C25262A	G25352T	C25469T	T26767C	T27638C	C27752T	C27874T	G28881T	G28916T	G29402T	G29742T;22029-22034	28248-28253	28271;;;M:I82T	N:R203M	N:G215C	N:D377Y	ORF1a:T333M	ORF1a:P380L	ORF1a:A1306S
96;hCoV-19/Singapore/6506/2021|EPI_ISL_5034522|2021-10-05;21J;AY.23.1;B.1.617.2.23.1;21J;Delta;21J (Delta);0;good;45;13;0;0;0;0;35;4;0;0;89427;3;29891;0.999531819549878;false;G210T	C241T	C1263T	C1404T	C3037T	G4181T	C4752T	C5497T	C6402T	C7124T	A7537G	C7728T	C8986T	G9053T	C10029T	A11201G	A11332G	C12100T	C14408T	A14748G	G15451A	C16466T	G17679T	C19220T	G21372T	C21618G	G21987A	T22213C	T22917G	C22995A	A23403G	C23604G	G24410A	C25262A	G25352T	C25469T	T26767C	T27638C	C27752T	C27874T	A28461G	G28881T	G28916T	G29402T	G29742T;22029-22034	28248-28253	28271;;;M:I82T	N:D63G	N:R203M	N:G215C
97;hCoV-19/Singapore/6505/2021|EPI_ISL_5034521|2021-10-05;21J;AY.23.1;B.1.617.2.23.1;21J;Delta;21J (Delta);0;good;43;13;0;0;59;0;33;4;0;0;89321;41;29891;0.9962879978597464;false;G210T	C241T	C1263T	C1404T	C3037T	G4181T	C4752T	C5497T	C6402T	C7124T	A7537G	C8986T	G9053T	C10029T	A11201G	A11332G	C12100T	C14408T	A14748G	G15451A	C16466T	G17679T	C19220T	C21618G	G21987A	T22213C	T22917G	C22995A	A23403G	C23604G	G24410A	C25262A	G25352T	C25469T	T26767C	T27638C	C27752T	C27874T	A28461G	G28881T	G28916T	G29402T	G29742T;22029-22034	28248-28253	28271;;;M:I82T	N:D63G	N:R203M	N:G215C	N:D377Y	ORF1a:T333M
98;hCoV-19/Singapore/6500/2021|EPI_ISL_5034516|2021-10-05;21J;AY.23.1;B.1.617.2.23.1;21J;Delta;21J (Delta);21.006944;good;41;13;0;0;0;0;32;4;0;0;89440;4;29891;0.999498378089155;false;G210T	C241T	C1263T	C1404T	C3037T	G4181T	C4752T	C5497T	C6402T	C7124T	A7537G	C8986T	G9053T	C10029T	A11201G	A11332G	C12100T	C14408T	G15451A	A16140G	C16466T	G17679T	C19220T	C21618G	G21987A	T22917G	C22995A	A23403G	C23604G	G24410A	G25352T	C25469T	T26767C	T27638C	C27752T	C27874T	A28461G	G28881T	G28916T	G29402T	G29742T;22029-22034	28248-28253	28271;;;M:I82T	N:D63G	N:R203M	N:G215C	N:D377Y	ORF1a:T333M	ORF1a:P380L	ORF1a:A1306S
99;hCoV-19/Singapore/6503/2021|EPI_ISL_5034519|2021-10-04;21J;AY.23.1;B.1.617.2.23.1;21J;Delta;21J (Delta);1;good;43;13;0;0;0;1;31;4;0;2;89327;39;29891;0.9982944855031268;false;G210T	C241T	C1263T	C1404T	C3037T	G4181T	C4752T	C5497T	C6402T	C7124T	A7537G	C8986T	G9053T	C10029T	A11201G	A11332G	C12100T	C14408T	A14748G	G15451A	C16466T	G17679T	C19220T	C21618G	G21987A	T22213C	T22917G	C22995A	A23403G	C23604G	G24410A	C25262A	G25352T	C25469T	C25671T	T26767C	T27638C	C27752T	C27874T	G28881T	G28916T	G29402T	G29742T;22029-22034	28248-28253	28271;;;M:I82T	N:R203M	N:G215C	N:D377Y	ORF1a:T333M	ORF1a:P380L
100;hCoV-19/Singapore/6502/2021|EPI_ISL_5034518|2021-10-04;21J;AY.23.1;B.1.617.2.23.1;21J;Delta;21J (Delta);0;good;44;13;0;0;263;0;33;4;0;39;89425;5;29891;0.9906698324582818;false;G210T	C241T	C683T	C1263T	C1404T	C3037T	G4181T	C4752T	C5497T	C6402T	C7124T	A7537G	C8986T	G9053T	C10029T	A11201G	A11332G	C12100T	C14408T	A14748G	G15451A	C16466T	G16720A	G17679T	C19220T	G21987A	T22213C	T22917G	C22995A	A23403G	C23604G	G24410A	A24853G	C25262A	G25352T	C25469T	T26767C	T27638C	C27752T	C27874T	A28461G	G28881T	G28916T	G29402T;22029-22034	28248-28253	28271;;;M:I82T	N:D63G	N:R203M	N:G215C	N:D377Y
101;hCoV-19/Singapore/6517/2021|EPI_ISL_5034534|2021-10-05;21J;AY.23.1;B.1.617.2.23.1;21J;Delta;21J (Delta);0;good;43;13;0;0;153;0;34;4;0;0;89321;41;29891;0.993144500551784;false;G210T	C241T	C1263T	C1404T	C3037T	G4181T	C4752T	C5497T	C6402T	C7124T	A7537G	C8986T	G9053T	C10029T	A11201G	A11332G	C12100T	C14408T	A14748G	G15451A	C16466T	G17679T	C19220T	G21372T	C21618G	G21987A	T22213C	T22917G	C22995A	A23403G	C23604G	G24410A	C25262A	G25352T	C25469T	T26767C	T27638C	C27752T	C27874T	A28461G	G28881T	G28916T	G29402T;22029-22034	28248-28253	28271;;;M:I82T	N:D63G	N:R203M	N:G215C	N:D377Y	ORF1a:T333M
102;hCoV-19/Singapore/6519/2021|EPI_ISL_5034536|2021-10-04;21J;AY.23.1;B.1.617.2.23.1;21J;Delta;21J (Delta);0.175158;good;46;13;0;0;413;0;35;4;0;85;89279;51;29891;0.9841153061565728;false;G210T	C241T	C874T	C1263T	C1404T	C3037T	G4181T	C4752T	C5497T	C6402T	C7124T	A7537G	C8727T	C8986T	G9053T	C10029T	A11201G	A11332G	C12100T	C14408T	A14748G	G15451A	C16466T	G17679T	C19220T	C21618G	G21987A	T22213C	T22917G	C22995A	A23403G	C23533T	C23604G	G24410A	C25262A	G25352T	C25469T	G25775T	T26767C	T27638C	C27752T	C27874T	A28461G	G28881T	G28916T	G29402T;22029-22034	28248-28253	28271;;;M:I82T	N:D63G	N:R203M
103;hCoV-19/Singapore/6513/2021|EPI_ISL_5034530|2021-10-05;21J;AY.23.1;B.1.617.2.23.1;21J;Delta;21J (Delta);0;good;44;13;0;0;0;0;34;4;0;0;89425;5;29891;0.999464936628432;false;G210T	C241T	C1263T	C1404T	C3037T	G4181T	C4752T	C5497T	C6402T	C7124T	A7537G	C8986T	G9053T	C10029T	A11201G	A11332G	C12100T	C14408T	A14748G	G15451A	C16466T	G17679T	C19220T	G21372T	C21618G	G21987A	T22213C	T22917G	C22995A	A23403G	C23604G	G24410A	C25262A	G25352T	C25469T	T26767C	T27638C	C27752T	C27874T	A28461G	G28881T	G28916T	G29402T	G29742T;22029-22034	28248-28253	28271;;;M:I82T	N:D63G	N:R203M	N:G215C	N:D377Y
104;hCoV-19/Singapore/6515/2021|EPI_ISL_5034532|2021-10-05;21J;AY.23.1;B.1.617.2.23.1;21J;Delta;21J (Delta);22.006944;good;41;13;0;0;2;1;32;4;0;1;89434;6;29891;0.99933117078554;false;G210T	C241T	C1263T	C1404T	G1636A	C3037T	G4181T	C4752T	C5497T	C6402T	C7124T	A7537G	C8986T	G9053T	C10029T	A11201G	A11332G	C12100T	C14408T	G15451A	C16466T	G17679T	C19220T	C21618G	G21987A	T22917G	C22995A	A23403G	C23604G	G24410A	G25352T	C25469T	T26767C	T27638C	C27752T	C27874T	A28461G	G28881T	G28916T	G29402T	G29742T;22029-22034	28248-28253	28271;;;M:I82T	N:D63G	N:R203M	N:G215C	N:D377Y	ORF1a:T333M	ORF1a:P380L	ORF1a:A1306S
105;hCoV-19/Singapore/6472_2/2021|EPI_ISL_5034527|2021-10-04;21J;AY.23.1;B.1.617.2.23.1;21J;Delta;21J (Delta);0;good;44;13;0;0;109;0;34;4;0;0;89425;5;29891;0.9958198174096244;false;G210T	C241T	C1263T	C1404T	C3037T	G4181T	C4752T	C5497T	C6402T	C7124T	A7537G	A8040G	C8986T	G9053T	C10029T	A11201G	A11332G	C12100T	C14408T	A14748G	G15451A	C16466T	G17679T	C19220T	C21618G	G21987A	T22213C	T22917G	C22995A	A23403G	C23604G	G24410A	C25262A	G25352T	C25469T	T26767C	T27638C	C27752T	C27874T	A28461G	G28881T	G28916T	G29402T	G29742T;22029-22034	28248-28253	28271;;;M:I82T	N:D63G	N:R203M	N:G215C	N:D377Y
106;hCoV-19/Singapore/6512/2021|EPI_ISL_5034529|2021-10-04;21J;AY.23.1;B.1.617.2.23.1;21J;Delta;21J (Delta);3.777778;good;45;13;0;0;65;1;33;4;0;2;89433;1;29891;0.9973915660636056;false;G210T	C241T	C1263T	C1404T	C3037T	G4181T	C4752T	C5497T	C6402T	C7124T	A7537G	A8040G	C8986T	G9053T	C10029T	A11201G	A11332G	C12100T	G14187A	C14408T	A14748G	G15451A	C16466T	G17679T	C19220T	C21618G	G21987A	T22213C	T22917G	C22995A	A23403G	C23604G	G24410A	C25262A	G25352T	C25469T	C25613T	T26767C	T27638C	C27752T	C27874T	G28881T	G28916T	G29402T	G29742T;22029-22034	28248-28253	28271;;;M:I82T	N:R203M	N:G215C	N:D377Y
107;hCoV-19/Singapore/6527/2021|EPI_ISL_5034547|2021-10-06;21J;AY.23.1;B.1.617.2.23.1;21J;Delta;21J (Delta);0;good;43;13;0;0;0;0;32;4;0;0;89270;3;29836;0.9976925392101128;false;G210T	C241T	C1404T	C3037T	G4181T	C4752T	C5497T	C6402T	C7124T	A7537G	C8986T	G9053T	C10029T	C10369T	A11201G	A11332G	C12100T	C14408T	A14748G	G15451A	C16466T	G17679T	C19220T	C21618G	G21987A	T22213C	T22917G	C22995A	A23403G	C23604G	G24410A	C25262A	G25352T	C25469T	T26767C	T27638C	C27752T	C27874T	A28461G	G28881T	G28916T	G29402T	G29742T;22029-22034	28248-28253	28271;;;M:I82T	N:D63G	N:R203M	N:G215C	N:D377Y	ORF1a:P380L
108;hCoV-19/Singapore/6521/2021|EPI_ISL_5034538|2021-10-04;21J;AY.122;B.1.617.2.122;21J;Delta;21J (Delta);1.173611;good;39;13;0;0;119;1;34;4;0;3;89310;50;29891;0.9939470956091362;false;G210T	C241T	G1048T	C3037T	G4181T	C6402T	C7124T	C8986T	G9053T	C10029T	A11201G	A11332G	C14408T	G14874T	G15451A	C16466T	C19220T	C20762T	C21005T	C21618G	G21987A	T22756C	T22917G	C22995A	A23403G	C23604G	G24410A	G25305A	C25469T	T26767C	C27527T	T27638C	C27752T	C27874T	A28461G	G28881T	G28916T	G29402T	G29742T;22029-22034	28248-28253	28271;;;M:I82T	N:D63G	N:R203M	N:G215C	N:D377Y	ORF1a:K261N	ORF1a:A1306S	ORF1a:P2046L	ORF1a:P2287S	ORF1a:V2930L
109;hCoV-19/Singapore/6218_2/2021|EPI_ISL_5034553|2021-10-05;21J;AY.23.1;B.1.617.2.23.1;21J;Delta;21J (Delta);57.250000;mediocre;41;13;0;0;21;1;30;4;0;2;89419;11;29891;0.9985285757281878;false;G210T	C241T	C1263T	C1404T	C3037T	G4181T	C4752T	C5221T	C5497T	C6402T	C7124T	A7537G	C8986T	G9053T	C10029T	A11201G	A11332G	G11719A	C12100T	C14408T	G15451A	C16466T	G17679T	C19220T	C21618G	G21987A	T22917G	C22995A	A23403G	C23604G	G24410A	G25352T	C25469T	T26767C	T27638C	C27752T	C27874T	G28881T	G28916T	G29402T	G29742T;22029-22034	28248-28253	28271;;;M:I82T	N:R203M	N:G215C	N:D377Y	ORF1a:T333M	ORF1a:P380L	ORF1a:A1306S	ORF1a:T1496I
110;hCoV-19/Singapore/6529/2021|EPI_ISL_5034549|2021-10-06;21J;AY.23.1;B.1.617.2.23.1;21J;Delta;21J (Delta);0;good;46;13;0;0;0;0;36;4;0;0;89405;9;29891;0.99933117078554;false;G210T	C241T	C1263T	C1404T	G2639A	C3037T	G4181T	C4752T	C5497T	C6402T	C7124T	A7537G	C8727T	C8986T	G9053T	T9341G	C10029T	A11201G	A11332G	C12100T	C14408T	A14748G	G15451A	C16466T	G17679T	C19220T	C21618G	G21987A	T22213C	T22917G	C22995A	A23403G	C23604G	G24410A	C25262A	G25352T	C25469T	T26767C	T27638C	C27752T	C27874T	A28461G	G28881T	G28916T	G29402T	G29742T;22029-22034	28248-28253	28271;;;M:I82T	N:D63G	N:R203M
111;hCoV-19/Singapore/6545/2021|EPI_ISL_5034567|2021-10-04;21J;AY.23.1;B.1.617.2.23.1;21J;Delta;21J (Delta);0;good;45;13;0;0;47;0;35;4;0;0;89334;34;29891;0.9969233856134836;false;G210T	C241T	C1263T	C1404T	C3037T	G4181T	C4752T	C5497T	C6402T	C7124T	A7537G	A8040G	C8986T	G9053T	C10029T	A11201G	A11332G	C12100T	C14408T	A14748G	G15451A	C16466T	G17679T	C19220T	C21618G	G21987A	T22213C	T22917G	C22995A	A23403G	C23604G	G24410A	C25262A	G25352T	C25469T	C25613T	T26767C	T27638C	C27752T	C27874T	A28461G	G28881T	G28916T	G29402T	G29742T;22029-22034	28248-28253	28271;;;M:I82T	N:D63G	N:R203M	N:G215C
112;hCoV-19/Singapore/6542/2021|EPI_ISL_5034564|2021-10-05;21J;AY.23.1;B.1.617.2.23.1;21J;Delta;21J (Delta);1;good;44;13;0;0;27;1;31;4;0;2;89323;39;29891;0.9973915660636056;false;G210T	C241T	C1263T	C1404T	T2545C	C3037T	G4181T	C4752T	C5497T	C6402T	C7124T	A7537G	C8986T	G9053T	C10029T	A11201G	A11332G	C12100T	C14408T	A14748G	G15451A	C16466T	G17679T	C19220T	C21618G	G21987A	T22213C	T22917G	C22995A	A23403G	C23604G	G24410A	C25262A	G25352T	C25469T	C25671T	T26767C	T27638C	C27752T	C27874T	G28881T	G28916T	G29402T	G29742T;22029-22034	28248-28253	28271;;;M:I82T	N:R203M	N:G215C	N:D377Y	ORF1a:T333M
113;hCoV-19/Singapore/6541/2021|EPI_ISL_5034563|2021-10-05;21J;AY.23.1;B.1.617.2.23.1;21J;Delta;21J (Delta);45.444444;mediocre;39;13;0;0;66;1;30;4;0;2;89457;1;29891;0.9973581246028826;false;G210T	C241T	C1263T	C1404T	C3037T	G4181T	C4752T	C5497T	C6402T	C7124T	A7537G	C8986T	G9053T	C10029T	A11201G	A11332G	C12100T	C14408T	G15451A	C16466T	G17679T	C19220T	C21618G	G21987A	T22917G	C22995A	A23403G	C23604G	G24410A	G25352T	C25469T	T26767C	T27638C	C27752T	C27874T	G28881T	G28916T	G29402T	G29742T;22029-22034	28248-28253	28271;;;M:I82T	N:R203M	N:G215C	N:D377Y	ORF1a:T333M	ORF1a:P380L	ORF1a:A1306S	ORF1a:T1496I	ORF1a:P2046L	ORF1a:P2287S
114;hCoV-19/Singapore/6550/2021|EPI_ISL_5034574|2021-10-06;21J;AY.23.1;B.1.617.2.23.1;21J;Delta;21J (Delta);38.027778;mediocre;44;13;0;0;69;2;32;4;0;3;89386;18;29891;0.9966558539276996;false;G210T	C241T	C1263T	C1404T	C3037T	A3079C	G4181T	C4752T	C5497T	C6402T	C7124T	A7537G	C8986T	G9053T	C10029T	C10969T	A11201G	A11332G	C12100T	C14408T	A14748G	G15451A	C16466T	G17679T	C19220T	C21618G	G21987A	T22917G	C22995A	A23403G	C23604G	G24410A	G25352T	C25469T	T26767C	T27638C	C27752T	C27874T	G28881T	G28916T	C29077T	G29195T	G29402T	G29742T;22029-22034	28248-28253	28271;;;M:I82T	N:R203M	N:G215C	N:A308S	N:D377Y
115;hCoV-19/Singapore/6549/2021|EPI_ISL_5034573|2021-10-05;21J;AY.23.1;B.1.617.2.23.1;21J;Delta;21J (Delta);4;good;44;13;0;0;81;2;34;4;0;2;89425;5;29891;0.9966892953884224;false;G210T	C241T	C1263T	C1404T	C3037T	G4181T	C4752T	C5497T	C6402T	C7124T	A7537G	C8986T	G9053T	C10029T	A11201G	A11332G	C12100T	C14408T	A14748G	G15451A	C16466T	G17679T	C19220T	G21372T	C21618G	G21987A	T22213C	T22917G	C22995A	A23403G	C23604G	G24410A	C25262A	G25352T	C25469T	T26767C	T27638C	C27752T	C27874T	A28461G	G28881T	G28916T	G29402T	G29742T;22029-22034	28248-28253	28271;;;M:I82T	N:D63G	N:R203M	N:G215C	N:D377Y
116;hCoV-19/Singapore/6560/2021|EPI_ISL_5034585|2021-10-05;21J;AY.23.1;B.1.617.2.23.1;21J;Delta;21J (Delta);4;good;44;13;0;0;109;2;34;4;0;2;89425;5;29891;0.9957529344881784;false;G210T	C241T	C1263T	C1404T	C3037T	G3728T	G4181T	C4752T	C5497T	C6402T	C7124T	A7537G	C8986T	G9053T	C10029T	A11201G	A11332G	C12100T	C14408T	A14748G	G15451A	C16466T	G17679T	C19220T	C21618G	G21987A	T22213C	T22917G	C22995A	A23403G	C23604G	G24410A	C25262A	G25352T	C25469T	T26767C	T27638C	C27752T	C27874T	A28461G	G28881T	G28916T	G29402T	G29742T;22029-22034	28248-28253	28271;;;M:I82T	N:D63G	N:R203M	N:G215C	N:D377Y
117;hCoV-19/Singapore/6563/2021|EPI_ISL_5034588|2021-10-05;21J;AY.23.1;B.1.617.2.23.1;21J;Delta;21J (Delta);7.250000;good;43;13;0;0;123;1;31;4;0;2;89429;5;29891;0.9953181954987794;false;G210T	C241T	C1263T	C1404T	C3037T	G4181T	C4752T	C5497T	C6402T	C7124T	A7537G	C8986T	G9053T	C10029T	C10186T	A11201G	A11332G	C12100T	C14408T	A14748G	G15451A	C16466T	G17679T	C19220T	C21618G	G21987A	T22213C	T22917G	C22995A	A23403G	C23604G	G24410A	C25262A	G25352T	C25469T	C25671T	T26767C	T27638C	C27752T	C27874T	G28881T	G28916T	G29402T;22029-22034	28248-28253	28271;;;M:I82T	N:R203M	N:G215C	N:D377Y	ORF1a:T333M	ORF1a:P380L
118;hCoV-19/Singapore/6562/2021|EPI_ISL_5034587|2021-10-05;21J;AY.23.1;B.1.617.2.23.1;21J;Delta;21J (Delta);0;good;44;13;0;0;79;0;34;4;0;0;89323;39;29891;0.9956860515667324;false;G210T	C241T	C1263T	C1404T	C3037T	G3728T	G4181T	C4752T	C5497T	C6402T	C7124T	A7537G	C8986T	G9053T	C10029T	A11201G	A11332G	C12100T	C14408T	A14748G	G15451A	C16466T	G17679T	C19220T	C21618G	G21987A	T22213C	T22917G	C22995A	A23403G	C23604G	G24410A	C25262A	G25352T	C25469T	T26767C	T27638C	C27752T	C27874T	A28461G	G28881T	G28916T	G29402T	G29742T;22029-22034	28248-28253	28271;;;M:I82T	N:D63G	N:R203M	N:G215C	N:D377Y
119;hCoV-19/Singapore/6519_2/2021|EPI_ISL_5034584|2021-10-06;21J;AY.23.1;B.1.617.2.23.1;21J;Delta;21J (Delta);0;good;47;13;0;0;66;0;35;4;0;0;89284;48;29891;0.9958198174096244;false;G210T	C241T	C874T	C1263T	C1404T	C3037T	G4181T	C4752T	C5497T	C6402T	C7124T	A7537G	C8727T	C8986T	G9053T	C10029T	A11201G	A11332G	C12100T	C14408T	A14748G	G15451A	C16466T	G17679T	C19220T	C21618G	G21987A	T22213C	T22917G	C22995A	A23403G	C23533T	C23604G	G24410A	C25262A	G25352T	C25469T	G25775T	T26767C	T27638C	C27752T	C27874T	A28461G	G28881T	G28916T	G29402T	G29742T;22029-22034	28248-28253	28271;;;M:I82T	N:D63G
120;hCoV-19/Singapore/6559/2021|EPI_ISL_5034583|2021-10-05;21J;AY.23.1;B.1.617.2.23.1;21J;Delta;21J (Delta);1;good;43;13;0;0;74;1;31;4;0;2;89327;39;29891;0.9958198174096244;false;G210T	C241T	C1263T	C1404T	C3037T	G4181T	C4752T	C5497T	C6402T	C7124T	A7537G	C8986T	G9053T	C10029T	A11201G	A11332G	C12100T	C14408T	A14748G	C14937T	G15451A	C16466T	G17679T	C19220T	C21618G	G21987A	T22213C	T22917G	C22995A	A23403G	C23604G	G24410A	C25262A	G25352T	C25469T	T26767C	T27638C	C27752T	C27874T	G28881T	G28916T	G29402T	G29742T;22029-22034	28248-28253	28271;;;M:I82T	N:R203M	N:G215C	N:D377Y	ORF1a:T333M	ORF1a:P380L
121;hCoV-19/Singapore/6556/2021|EPI_ISL_5034580|2021-10-06;21J;AY.23.1;B.1.617.2.23.1;21J;Delta;21J (Delta);0;good;44;13;0;0;100;0;34;4;0;0;89425;5;29891;0.9961207905561316;false;G210T	C241T	G1125A	C1263T	C1404T	C3037T	G4181T	C4752T	C5497T	C6402T	C7124T	A7537G	C8986T	G9053T	C10029T	A11201G	A11332G	C12100T	C14408T	A14748G	G15451A	C16466T	G17679T	C19220T	C21618G	G21987A	T22213C	T22917G	C22995A	A23403G	C23604G	G24410A	C25262A	G25352T	C25469T	T26767C	T27638C	C27752T	C27874T	A28461G	G28881T	G28916T	G29402T	G29742T;22029-22034	28248-28253	28271;;;M:I82T	N:D63G	N:R203M	N:G215C	N:D377Y
122;hCoV-19/Singapore/6570/2021|EPI_ISL_5034595|2021-10-06;21J;AY.23.1;B.1.617.2.23.1;21J;Delta;21J (Delta);11.111111;good;44;16;0;0;110;0;35;5;0;0;89306;39;29891;0.9946493662843192;false;G210T	C241T	C1263T	C1404T	C1943T	C3037T	G4181T	C4752T	C5497T	C6402T	G6981A	C7124T	A7537G	C8986T	G9053T	C10029T	A11201G	A11332G	C12100T	C14408T	A14748G	G15451A	C16466T	G17679T	C19220T	C21618G	G21987A	T22917G	C22995A	A23403G	C23604G	G24410A	G25352T	C25469T	T26767C	C27549T	T27638C	C27752T	C27874T	A28461G	G28881T	G28916T	G29402T	G29742T;22029-22034	27579-27581	28248-28253	28271;;;M:I82T	N:D63G	N:R203M	N:G215C
123;hCoV-19/Singapore/6446/2021|EPI_ISL_5034458|2021-10-04;21J;AY.23.1;B.1.617.2.23.1;21J;Delta;21J (Delta);63.673611;mediocre;42;13;0;0;87;1;33;4;0;2;89358;30;29891;0.9956860515667324;false;G210T	C241T	A861G	C1263T	C1404T	C3037T	G3860A	G4181T	C4752T	C5497T	C6402T	C7124T	A7537G	C8986T	G9053T	C10029T	A11201G	A11332G	C11564T	C12100T	C14408T	G15451A	C16466T	G17679T	C19220T	C21618G	G21987A	T22917G	C22995A	A23403G	C23604G	G24410A	G25352T	C25469T	T26767C	T27638C	C27752T	C27874T	G28881T	G28916T	G29402T	G29742T;22029-22034	28248-28253	28271;;;M:I82T	N:R203M	N:G215C	N:D377Y	ORF1a:E199G	ORF1a:T333M	ORF1a:P380L
124;hCoV-19/Singapore/6447/2021|EPI_ISL_5034459|2021-10-05;21J;AY.23.1;B.1.617.2.23.1;21J;Delta;21J (Delta);0;good;43;13;0;0;74;0;33;4;0;0;89393;17;29891;0.9965889710062537;false;G210T	C241T	C1263T	C1404T	C3037T	G4181T	C4752T	C5497T	C6402T	C7124T	A7537G	C8986T	G9053T	C10029T	A11201G	A11332G	C12100T	C14408T	A14748G	G15451A	C16466T	G17679T	C19220T	C21618G	G21987A	T22213C	T22917G	C22995A	A23403G	C23604G	G24410A	C25262A	G25352T	C25469T	T26767C	T27638C	C27752T	C27874T	A28461G	G28881T	G28916T	G29402T	G29742T;22029-22034	28248-28253	28271;;;M:I82T	N:D63G	N:R203M	N:G215C	N:D377Y	ORF1a:T333M
125;hCoV-19/Singapore/6457/2021|EPI_ISL_5034469|2021-10-05;21J;AY.23.1;B.1.617.2.23.1;21J;Delta;21J (Delta);0;good;45;13;0;0;102;0;35;4;0;0;89424;4;29891;0.9960873490954084;false;G210T	C241T	C1263T	C1404T	C3037T	G4181T	C4752T	C5497T	C6402T	C7124T	A7537G	C8986T	G9053T	C10029T	A11201G	A11332G	C12100T	C14408T	A14748G	G15451A	C16466T	G17679T	C19220T	G21372T	C21618G	G21987A	G22021T	T22213C	T22917G	C22995A	A23403G	C23604G	G24410A	C25262A	G25352T	C25469T	T26767C	T27638C	C27752T	C27874T	A28461G	G28881T	G28916T	G29402T	G29742T;22029-22034	28248-28253	28271;;;M:I82T	N:D63G	N:R203M	N:G215C
126;hCoV-19/Singapore/6456/2021|EPI_ISL_5034468|2021-10-05;21J;AY.23.1;B.1.617.2.23.1;21J;Delta;21J (Delta);1;good;46;13;0;0;67;1;34;4;0;1;89312;40;29891;0.9960204661739624;false;G210T	C241T	T670C	C1263T	C1404T	C3037T	A3249G	G4181T	C4202T	C4752T	C5497T	C6402T	C7124T	A7537G	C8986T	G9053T	C10029T	A11201G	A11332G	C12100T	C14408T	A14748G	G15451A	C16466T	G17679T	C19220T	C21618G	G21987A	T22213C	T22917G	C22995A	A23403G	C23604G	G24410A	C25262A	G25352T	C25469T	T26767C	T27638C	C27752T	C27874T	A28461G	G28881T	G28916T	G29402T	G29742T;22029-22034	28248-28253	28271;;;M:I82T	N:D63G	N:R203M
127;hCoV-19/Singapore/6453/2021|EPI_ISL_5034465|2021-10-04;21J;AY.23.1;B.1.617.2.23.1;21J;Delta;21J (Delta);1;good;45;13;0;0;85;1;35;4;0;1;89292;48;29891;0.9951509881951645;false;G210T	C241T	C1263T	C1404T	C3037T	G4181T	C4752T	C5497T	C6402T	C7124T	A7537G	C8986T	G9053T	C10029T	A11201G	A11332G	C12100T	C14408T	A14748G	G15451A	C16466T	G17679T	C19220T	C21618G	G21987A	T22213C	T22917G	C22995A	A23403G	C23604G	G24410A	C25262A	G25352T	C25469T	A26127C	T26767C	T27638C	C27752T	C27874T	A28461G	G28881T	G28916T	C29358A	G29402T	G29742T;22029-22034	28248-28253	28271;;;M:I82T	N:D63G	N:R203M	N:G215C
128;hCoV-19/Singapore/6455/2021|EPI_ISL_5034467|2021-10-04;21J;AY.23.1;B.1.617.2.23.1;21J;Delta;21J (Delta);1;good;43;13;0;0;165;1;34;4;0;1;89324;40;29891;0.992743203023108;false;G210T	C241T	C1263T	C1404T	C3037T	G3728T	G4181T	C4752T	C5497T	C6402T	C7124T	A7537G	C8986T	G9053T	C10029T	A11201G	A11332G	C12100T	C14408T	A14748G	G15451A	C16466T	G17679T	C19220T	C21618G	G21987A	T22213C	T22917G	C22995A	A23403G	C23604G	G24410A	C25262A	G25352T	C25469T	T26767C	T27638C	C27752T	C27874T	A28461G	G28881T	G28916T	G29402T;22029-22034	28248-28253	28271;;;M:I82T	N:D63G	N:R203M	N:G215C	N:D377Y	ORF1a:T333M
129;hCoV-19/Singapore/6454/2021|EPI_ISL_5034466|2021-10-04;21J;AY.23.1;B.1.617.2.23.1;21J;Delta;21J (Delta);0;good;45;13;0;0;24;0;35;4;0;0;89316;40;29891;0.9974918904457748;false;G210T	C241T	C1263T	C1404T	C3037T	G3728T	G4181T	C4752T	C5497T	C6402T	C7124T	A7537G	C8986T	G9053T	C10029T	A11201G	A11332G	C12100T	C14408T	A14748G	G15451A	C16466T	G17679T	C19220T	C21618G	G21987A	T22213C	T22917G	C22995A	A23403G	C23604G	G24269T	G24410A	C25262A	G25352T	C25469T	T26767C	T27638C	C27752T	C27874T	A28461G	G28881T	G28916T	G29402T	G29742T;22029-22034	28248-28253	28271;;;M:I82T	N:D63G	N:R203M	N:G215C
130;hCoV-19/Singapore/6451/2021|EPI_ISL_5034463|2021-10-04;21J;AY.23.1;B.1.617.2.23.1;21J;Delta;21J (Delta);0;good;43;13;0;0;57;0;33;4;0;0;89435;3;29891;0.9976256562886668;false;G210T	C241T	C1263T	C1404T	C3037T	G4181T	C4752T	C5497T	C6402T	C7124T	A7537G	C8986T	G9053T	C10029T	A11201G	A11332G	C12100T	C14408T	A14748G	G15451A	C16466T	G17679T	C19220T	C21618G	G21987A	T22213C	T22917G	C22995A	A23403G	C23604G	G24410A	C25262A	G25352T	C25469T	T26767C	T27638C	C27752T	C27874T	A28461G	G28881T	G28916T	G29402T	G29742T;22029-22034	28248-28253	28271;;;M:I82T	N:D63G	N:R203M	N:G215C	N:D377Y	ORF1a:T333M
131;hCoV-19/Singapore/6450/2021|EPI_ISL_5034462|2021-10-04;21J;AY.23.1;B.1.617.2.23.1;21J;Delta;21J (Delta);33.361111;mediocre;40;13;0;0;65;4;32;4;0;4;89447;3;29891;0.9972243587599906;false;G210T	C241T	C1263T	C1404T	C3037T	G4181T	C4752T	C5497T	C6402T	C7124T	A7537G	C8986T	G9053T	C10029T	A11201G	A11332G	C12100T	C14408T	G15451A	C16466T	G17679T	C19220T	C21618G	G21987A	T22917G	C22995A	A23403G	C23604G	G24410A	G25352T	C25469T	T26767C	T27638C	C27752T	C27874T	A28461G	G28881T	G28916T	G29402T	G29742T;22029-22034	28248-28253	28271;;;M:I82T	N:D63G	N:R203M	N:G215C	N:D377Y	ORF1a:T333M	ORF1a:P380L	ORF1a:A1306S	ORF1a:T1496I
132;hCoV-19/Singapore/6466/2021|EPI_ISL_5034478|2021-10-04;21J;AY.23.1;B.1.617.2.23.1;21J;Delta;21J (Delta);0;good;46;13;0;0;158;0;35;4;0;0;89414;6;29891;0.9941477443734742;false;C203T	G210T	C241T	C1263T	C1404T	C3037T	G4181T	C4752T	C5497T	C6402T	C7124T	A7537G	C8986T	G9053T	C10029T	A11201G	A11332G	C12100T	C14408T	A14748G	G15451A	C16466T	G17679T	C19220T	C21618G	G21987A	T22213C	G22772A	T22917G	C22995A	A23403G	C23604G	G24410A	C25262A	G25352T	C25452T	C25469T	T26767C	G26775T	T27638C	C27752T	C27874T	A28461G	G28881T	G28916T	G29402T;22029-22034	28248-28253	28271;;;M:I82T	M:A85S	N:D63G
133;hCoV-19/Singapore/6465/2021|EPI_ISL_5034477|2021-10-04;21J;AY.23.1;B.1.617.2.23.1;21J;Delta;21J (Delta);0;good;44;13;0;0;74;0;34;4;0;0;89428;4;29891;0.9970237099956526;false;G210T	C241T	C1263T	C1404T	C3037T	G3728T	G4181T	C4752T	C5497T	C6402T	C7124T	A7537G	C8986T	G9053T	C10029T	A11201G	A11332G	C12100T	C14408T	A14748G	G15451A	C16466T	G17679T	C19220T	C21618G	G21987A	T22213C	T22917G	C22995A	A23403G	C23604G	G24410A	C25262A	G25352T	C25469T	T26767C	T27638C	C27752T	C27874T	A28461G	G28881T	G28916T	G29402T	G29742T;22029-22034	28248-28253	28271;;;M:I82T	N:D63G	N:R203M	N:G215C	N:D377Y
134;hCoV-19/Singapore/6460/2021|EPI_ISL_5034472|2021-10-05;21J;AY.23.1;B.1.617.2.23.1;21J;Delta;21J (Delta);0;good;44;13;0;0;172;0;34;4;0;0;89296;48;29891;0.992275022572986;false;G210T	C241T	C1263T	C1404T	C3037T	G4181T	C4752T	C5497T	C6402T	C7108T	C7124T	A7537G	C8986T	G9053T	C10029T	A11201G	A11332G	C12100T	C14408T	A14748G	G15451A	C16466T	G17679T	C19220T	C21618G	G21987A	T22213C	T22917G	C22995A	A23403G	C23604G	G24410A	C25262A	G25352T	C25469T	T26767C	T27539C	T27638C	C27752T	C27874T	A28461G	G28881T	G28916T	G29402T;22029-22034	28248-28253	28271;;;M:I82T	N:D63G	N:R203M	N:G215C	N:D377Y
135;hCoV-19/Singapore/6459/2021|EPI_ISL_5034471|2021-10-04;21J;AY.23.1;B.1.617.2.23.1;21J;Delta;21J (Delta);18.361111;good;46;16;0;0;112;1;34;5;0;1;89298;39;29891;0.9945490419021504;false;G210T	C241T	C1263T	C1404T	C1943T	C3037T	G4181T	C4752T	C5497T	C6402T	C7124T	A7537G	C8986T	G9053T	C10029T	A11201G	A11332G	C12100T	C14408T	A14748G	G15451A	C16466T	G17679T	C18796T	C19220T	C21618G	G21987A	T22917G	C22995A	A23403G	C23604G	G24410A	G25352T	C25469T	T26767C	G27637T	T27638C	C27752T	C27874T	C27923T	A28461G	G28881T	G28916T	G29254T	G29402T	G29742T;22029-22034	27579-27581	28248-28253	28271;;;M:I82T	N:D63G
136;hCoV-19/Singapore/6462/2021|EPI_ISL_5034474|2021-10-04;21J;AY.23.1;B.1.617.2.23.1;21J;Delta;21J (Delta);1;good;44;13;0;0;159;1;35;4;0;1;89311;43;29891;0.992843527405277;false;G210T	C241T	C1263T	C1404T	C3037T	G4181T	C4752T	C5497T	C6402T	C7124T	A7537G	A8040G	C8986T	G9053T	C10029T	A11201G	A11332G	C12100T	C14408T	A14748G	G15451A	C16466T	G17679T	C19220T	C21618G	G21987A	T22213C	T22917G	C22995A	A23403G	C23604G	G24410A	C25262A	G25352T	C25469T	C25613T	T26767C	T27638C	C27752T	C27874T	A28461G	G28881T	G28916T	G29402T;22029-22034	28248-28253	28271;;;M:I82T	N:D63G	N:R203M	N:G215C	N:D377Y
137;hCoV-19/Singapore/6461/2021|EPI_ISL_5034473|2021-10-04;21J;AY.23.1;B.1.617.2.23.1;21J;Delta;21J (Delta);4;good;43;13;0;0;164;2;34;4;0;2;89294;50;29891;0.992408788415878;false;G210T	C241T	C1263T	C1404T	C3037T	G3728T	G4181T	C4752T	C5497T	C6402T	C7124T	A7537G	C8986T	G9053T	C10029T	A11201G	A11332G	C12100T	C14408T	A14748G	G15451A	C16466T	G17679T	C19220T	C21618G	G21987A	T22213C	T22917G	C22995A	A23403G	C23604G	G24410A	C25262A	G25352T	C25469T	T26767C	T27638C	C27752T	C27874T	A28461G	G28881T	G28916T	G29402T;22029-22034	28248-28253	28271;;;M:I82T	N:D63G	N:R203M	N:G215C	N:D377Y	ORF1a:T333M
138;hCoV-19/Singapore/6458/2021|EPI_ISL_5034470|2021-10-04;21J;AY.23.1;B.1.617.2.23.1;21J;Delta;21J (Delta);0;good;46;13;0;0;104;0;35;4;0;0;89294;46;29891;0.9946159248235964;false;G210T	C241T	C874T	C1263T	C1404T	C3037T	G4181T	C4752T	C5497T	C6402T	C7124T	A7537G	C8727T	C8986T	G9053T	C10029T	A11201G	A11332G	C12100T	C14408T	A14748G	G15451A	C16466T	G17679T	C19220T	C21618G	G21987A	T22213C	T22917G	C22995A	A23403G	C23533T	C23604G	G24410A	C25262A	G25352T	C25469T	G25775T	T26767C	T27638C	C27752T	C27874T	A28461G	G28881T	G28916T	G29402T;22029-22034	28248-28253	28271;;;M:I82T	N:D63G	N:R203M
139;hCoV-19/Singapore/6476/2021|EPI_ISL_5034488|2021-10-04;21J;AY.23.1;B.1.617.2.23.1;21J;Delta;21J (Delta);4;good;44;13;0;0;14;2;33;4;0;2;89422;6;29891;0.9988964317961408;false;G210T	C241T	C1263T	C1404T	C3037T	G4181T	C4752T	C5497T	C6402T	C7124T	A7537G	C8986T	G9053T	C10029T	A11201G	A11332G	C12100T	C14408T	A14748G	G15451A	C16466T	G17679T	C19220T	C21618G	G21987A	T22213C	T22917G	C22995A	A23403G	C23604G	G24410A	C25262A	G25352T	C25469T	C25671T	T26767C	T27638C	C27752T	C27874T	A28461G	G28881T	G28916T	G29402T	G29742T;22029-22034	28248-28253	28271;;;M:I82T	N:D63G	N:R203M	N:G215C	N:D377Y
140;hCoV-19/Singapore/6471/2021|EPI_ISL_5034483|2021-10-05;21J;AY.23.1;B.1.617.2.23.1;21J;Delta;21J (Delta);2.777778;good;45;13;0;0;110;0;36;4;0;0;89382;18;29891;0.9953516369595024;false;G210T	C241T	C1263T	C1404T	C3037T	G4181T	C4752T	C5497T	C6402T	C7124T	A7537G	A8040G	C8986T	G9053T	C10029T	A11201G	A11332G	C12100T	C14408T	A14748G	G15451A	C16466T	G17679T	C19220T	C21618G	G21987A	C22082T	T22213C	T22917G	C22995A	A23403G	C23604G	G24410A	C25262A	G25352T	C25469T	C25613T	T26767C	T27638C	C27752T	C27874T	A28461G	G28881T	G28916T	G29402T;22029-22034	28248-28253	28271;;;M:I82T	N:D63G	N:R203M	N:G215C
141;hCoV-19/Singapore/6472/2021|EPI_ISL_5034484|2021-10-04;21J;AY.23.1;B.1.617.2.23.1;21J;Delta;21J (Delta);0;good;43;13;0;0;120;0;34;4;0;0;89324;40;29891;0.9942815102163662;false;G210T	C241T	C1263T	C1404T	C3037T	G4181T	C4752T	C5497T	C6402T	C7124T	A7537G	A8040G	C8986T	G9053T	C10029T	A11201G	A11332G	C12100T	C14408T	A14748G	G15451A	C16466T	G17679T	C19220T	C21618G	G21987A	T22213C	T22917G	C22995A	A23403G	C23604G	G24410A	C25262A	G25352T	C25469T	T26767C	T27638C	C27752T	C27874T	A28461G	G28881T	G28916T	G29402T;22029-22034	28248-28253	28271;;;M:I82T	N:D63G	N:R203M	N:G215C	N:D377Y	ORF1a:T333M
142;hCoV-19/Singapore/6468/2021|EPI_ISL_5034480|2021-10-04;21J;AY.23.1;B.1.617.2.23.1;21J;Delta;21J (Delta);1;good;43;13;0;0;112;1;32;4;0;2;89435;3;29891;0.9957529344881784;false;G210T	C241T	C1263T	C1404T	C3037T	G3728T	G4181T	C4752T	C5497T	C6402T	C7124T	A7537G	C8986T	G9053T	C10029T	A11201G	A11332G	C12100T	C14408T	A14748G	G15451A	C16466T	G17679T	C19220T	C21618G	G21987A	T22213C	T22917G	C22995A	A23403G	C23604G	G24410A	C25262A	G25352T	C25469T	T26767C	T27638C	C27752T	C27874T	G28881T	G28916T	G29402T	G29742T;22029-22034	28248-28253	28271;;;M:I82T	N:R203M	N:G215C	N:D377Y	ORF1a:T333M	ORF1a:P380L
143;hCoV-19/Singapore/6487/2021|EPI_ISL_5034499|2021-10-05;21J;AY.23.1;B.1.617.2.23.1;21J;Delta;21J (Delta);17.361111;good;40;13;0;0;81;0;32;4;0;0;89336;40;29891;0.9955857271845634;false;G210T	C241T	C1263T	C1404T	C3037T	G4181T	C4752T	C5497T	C6402T	C7124T	A7537G	C8986T	G9053T	C10029T	A11201G	A11332G	C12100T	C14408T	G15451A	C16466T	G17679T	C19220T	C21618G	G21987A	T22917G	C22995A	A23403G	C23604G	G24410A	G25352T	C25469T	T26767C	T27638C	C27752T	C27874T	A28461G	G28881T	G28916T	G29402T	G29742T;22029-22034	28248-28253	28271;;;M:I82T	N:D63G	N:R203M	N:G215C	N:D377Y	ORF1a:T333M	ORF1a:P380L	ORF1a:A1306S	ORF1a:T1496I
144;hCoV-19/Singapore/6482/2021|EPI_ISL_5034494|2021-10-04;21J;AY.23.1;B.1.617.2.23.1;21J;Delta;21J (Delta);0;good;43;13;0;0;164;0;33;4;0;0;89429;5;29891;0.9939805370698592;false;G210T	C241T	C1263T	C1404T	C3037T	G4181T	C4752T	C5497T	C6402T	C7124T	A7537G	C8986T	G9053T	C10029T	A11201G	A11332G	C12100T	C14408T	A14748G	G15451A	C16466T	G17679T	C19220T	C21618G	G21987A	T22213C	T22917G	C22995A	A23403G	C23604G	G24410A	C25262A	G25352T	C25469T	C25671T	T26767C	T27638C	C27752T	C27874T	A28461G	G28881T	G28916T	G29402T;22029-22034	28248-28253	28271;;;M:I82T	N:D63G	N:R203M	N:G215C	N:D377Y	ORF1a:T333M
145;hCoV-19/Singapore/6971/2021|EPI_ISL_5421870|2021-10-15;21J;AY.23.1;B.1.617.2.23.1;21J;Delta;21J (Delta);0;good;44;13;0;0;164;0;33;4;0;0;89323;39;29891;0.992843527405277;false;G210T	C241T	C1263T	C1404T	C3037T	G4181T	C4752T	C5497T	C6402T	C7124T	A7537G	C8177A	C8986T	G9053T	C10029T	A11201G	A11332G	C12100T	C14408T	C14724T	A14748G	G15451A	C16466T	G17679T	C19220T	C21618G	G21987A	T22213C	T22917G	C22995A	A23403G	C23604G	G24410A	C25262A	G25352T	C25469T	T26767C	T27638C	C27752T	C27874T	A28461G	G28881T	G28916T	G29402T;22029-22034	28248-28253	28271;;;M:I82T	N:D63G	N:R203M	N:G215C	N:D377Y
146;hCoV-19/Singapore/7002/2021|EPI_ISL_5421901|2021-10-17;21J;AY.23.1;B.1.617.2.23.1;21J;Delta;21J (Delta);16.173611;good;44;13;0;0;285;4;34;4;0;51;89335;35;29891;0.9887971106577936;false;G210T	C241T	C560T	C1263T	C1404T	C3037T	G4181T	C4752T	C5497T	C6402T	C7124T	A7537G	T8458A	C8986T	G9053T	C10029T	A11201G	A11332G	C12100T	C14408T	A14748G	G15451A	C16466T	G17679T	C19220T	C21618G	G21987A	T22213C	T22917G	C22995A	A23403G	C23604G	G24410A	C25262A	G25352T	C25469T	T26767C	G26842T	T27638C	C27752T	C27874T	G28881T	G28916T	G29402T;22029-22034	28248-28253	28271;;;M:I82T	M:R107L	N:R203M	N:G215C	N:D377Y
147;hCoV-19/Singapore/6399/2021|EPI_ISL_4969241|2021-10-03;21J;AY.23.1;B.1.617.2.23.1;21J;Delta;21J (Delta);1;good;44;13;0;0;77;1;33;4;0;1;89410;10;29891;0.9966892953884224;false;G210T	C241T	C1263T	C1404T	C3037T	G4181T	C4752T	C5497T	C6402T	C7124T	A7537G	C8986T	G9053T	C10029T	A11201G	A11332G	C12100T	C14408T	A14748G	G15451A	C16466T	G17679T	C19220T	C21618G	G21987A	T22213C	T22917G	C22995A	A23403G	C23604G	G24410A	C25262A	G25352T	C25469T	C25671T	T26767C	T27638C	C27752T	C27874T	A28461G	G28881T	G28916T	G29402T	G29742T;22029-22034	28248-28253	28271;;;M:I82T	N:D63G	N:R203M	N:G215C	N:D377Y
148;hCoV-19/Singapore/7235/2021|EPI_ISL_5722442|2021-10-24;21J;AY.23.1;B.1.617.2.23.1;21J;Delta;21J (Delta);9.338121;good;42;13;0;0;457;3;32;4;0;53;89298;50;29891;0.9825769989633149;false;G210T	C241T	C1263T	C1404T	C3037T	G4181T	C4752T	C5497T	C6402T	C7124T	A7537G	C8986T	G9053T	C10029T	A11201G	A11332G	C12100T	C14408T	A14748G	G15451A	C16466T	G17679T	C19220T	C21618G	G21987A	T22213C	T22917G	C22995A	A23403G	C23604G	G24410A	C25262A	G25352T	C25469T	C25671T	T26767C	T27638C	C27752T	C27874T	A28461G	G28881T	G28916T;22029-22034	28248-28253	28271;;;M:I82T	N:D63G	N:R203M	N:G215C	ORF1a:T333M	ORF1a:P380L	ORF1a:A1306S
149;hCoV-19/Singapore/6678/2021|EPI_ISL_5211444|2021-10-10;21J;AY.23.1;B.1.617.2.23.1;21J;Delta;21J (Delta);1.694444;good;43;13;0;0;0;1;34;4;0;1;89429;5;29891;0.9994314951677088;false;G210T	C241T	C1263T	C1404T	C3037T	G4181T	C4752T	C5497T	C6402T	C7124T	A7537G	C8986T	G9053T	C10029T	A11201G	A11332G	C12100T	C14408T	A14748G	G15451A	C16466T	G17679T	C19220T	G21372T	C21618G	G21987A	T22213C	T22917G	C22995A	A23403G	C23604G	G24410A	C25262A	G25352T	C25469T	T26767C	T27638C	C27752T	C27874T	A28461G	G28881T	G28916T	G29402T;22029-22034	28248-28253	28271;;;M:I82T	N:D63G	N:R203M	N:G215C	N:D377Y	ORF1a:T333M
150;hCoV-19/Singapore/6688/2021|EPI_ISL_5211482|2021-10-09;21J;AY.23.1;B.1.617.2.23.1;21J;Delta;21J (Delta);16;good;42;13;0;0;71;4;33;4;0;3;89439;3;29891;0.9970237099956526;false;G210T	C241T	C1263T	C1404T	C3037T	G4181T	C4752T	C5497T	C6402T	C7124T	A7537G	C8986T	G9053T	C10029T	A11201G	A11332G	C12100T	C14408T	A14748G	G15451A	C16466T	G17679T	C19220T	C21618G	G21987A	T22917G	C22995A	A23403G	C23604G	G24410A	C25262A	G25352T	C25469T	T26767C	T27638C	C27752T	C27874T	A28461G	G28881T	G28916T	G29402T	G29742T;22029-22034	28248-28253	28271;;;M:I82T	N:D63G	N:R203M	N:G215C	N:D377Y	ORF1a:T333M	ORF1a:P380L
151;hCoV-19/Singapore/6686/2021|EPI_ISL_5211478|2021-10-10;21J;AY.23.1;B.1.617.2.23.1;21J;Delta;21J (Delta);80.562500;mediocre;41;13;0;0;64;2;30;4;0;3;89425;9;29891;0.9971240343778216;false;G210T	C241T	C1263T	C1404T	C3037T	G4181T	C4752T	C5497T	C6402T	C7124T	A7537G	C8986T	G9053T	C10029T	A11201G	A11332G	C11674T	C12100T	C14408T	G15451A	C16466T	G17679T	C19220T	C21618G	G21987A	T22917G	C22995A	A23403G	C23604G	G24410A	G25352T	C25469T	T26767C	C27143T	T27638C	C27752T	C27874T	G28881T	G28916T	G29402T	G29742T;22029-22034	28248-28253	28271;;;M:I82T	N:R203M	N:G215C	N:D377Y	ORF1a:T333M	ORF1a:P380L	ORF1a:A1306S	ORF1a:T1496I
152;hCoV-19/Singapore/6684/2021|EPI_ISL_5211474|2021-10-10;21J;AY.23.1;B.1.617.2.23.1;21J;Delta;21J (Delta);45.444444;mediocre;43;13;0;0;26;1;34;4;0;1;89306;46;29891;0.9971909172992676;false;G210T	C241T	C1263T	C1404T	C3037T	C3096T	G4181T	C4752T	C5497T	C6402T	C7124T	A7537G	A7849G	C8986T	G9053T	C10029T	G11083T	A11201G	A11332G	C12100T	C14408T	G15451A	C16466T	G17679T	C19220T	C21618G	G21987A	T22917G	C22995A	A23403G	C23604G	G24410A	G25352T	C25469T	T26767C	T27638C	C27752T	C27874T	A28461G	G28881T	G28916T	G29402T	G29742T;22029-22034	28248-28253	28271;;;M:I82T	N:D63G	N:R203M	N:G215C	N:D377Y	ORF1a:T333M
153;hCoV-19/Singapore/6683/2021|EPI_ISL_5211469|2021-10-09;21J;AY.23.1;B.1.617.2.23.1;21J;Delta;21J (Delta);11.111111;good;44;16;0;0;32;0;36;5;0;0;89309;38;29891;0.9972912416814368;false;G210T	C241T	C1263T	C1404T	C1943T	C3037T	G4181T	C4752T	C5497T	A6293G	C6402T	C7124T	A7537G	C8986T	G9053T	C10029T	A11201G	A11332G	C12100T	C14408T	A14748G	G15451A	C16466T	G17679T	C19220T	C21618G	G21987A	T22917G	C22995A	A23403G	C23604G	G24410A	G25352T	C25469T	A25846G	T26767C	T27638C	C27752T	C27874T	A28461G	G28881T	G28916T	G29402T	G29742T;22029-22034	27579-27581	28248-28253	28271;;;M:I82T	N:D63G	N:R203M	N:G215C
154;hCoV-19/Singapore/6682/2021|EPI_ISL_5211464|2021-10-09;21J;AY.23.1;B.1.617.2.23.1;21J;Delta;21J (Delta);29;good;42;13;0;0;17;2;33;4;0;1;89328;40;29891;0.9976590977493895;false;G210T	C241T	C1263T	C1404T	C3037T	G4181T	C4752T	C5497T	C6402T	C7124T	A7537G	C8986T	G9053T	C10029T	A11201G	A11332G	C12100T	T13637C	C14408T	G15451A	C15600T	C16466T	G17679T	C19220T	C21618G	G21987A	T22917G	C22995A	A23403G	C23604G	G24410A	G25352T	C25469T	T26767C	T27638C	C27752T	C27874T	A28461G	G28881T	G28916T	G29402T	G29742T;22029-22034	28248-28253	28271;;;M:I82T	N:D63G	N:R203M	N:G215C	N:D377Y	ORF1a:T333M	ORF1a:P380L
155;hCoV-19/Singapore/6681/2021|EPI_ISL_5211456|2021-10-09;21J;AY.23.1;B.1.617.2.23.1;21J;Delta;21J (Delta);0;good;44;13;0;0;44;0;33;4;0;0;89413;9;29891;0.9978597465137278;false;G210T	C241T	C1263T	C1404T	C3037T	G4181T	C4752T	C5497T	C6402T	C7124T	A7537G	C8986T	G9053T	C10029T	A11201G	A11332G	C12100T	C14408T	A14748G	G15451A	C16466T	G17679T	C19220T	C21618G	G21987A	T22213C	T22917G	C22995A	A23403G	C23604G	G24410A	C25262A	G25352T	C25469T	C25671T	T26767C	T27638C	C27752T	C27874T	A28461G	G28881T	G28916T	G29402T	G29742T;22029-22034	28248-28253	28271;;;M:I82T	N:D63G	N:R203M	N:G215C	N:D377Y
156;hCoV-19/Singapore/6680/2021|EPI_ISL_5211450|2021-10-09;21J;AY.23.1;B.1.617.2.23.1;21J;Delta;21J (Delta);3.777778;good;45;13;0;0;38;1;34;4;0;2;89427;3;29891;0.9982276025816808;false;G210T	C241T	C1263T	C1404T	C3037T	G4181T	C4752T	C5497T	G5880T	C6402T	C7124T	A7537G	A8040G	C8986T	G9053T	C10029T	A11201G	A11332G	C12100T	C14408T	A14748G	G15451A	C16466T	G17679T	C19220T	C21618G	G21987A	T22213C	T22917G	C22995A	A23403G	C23604G	G24410A	C25262A	G25352T	C25469T	C25613T	T26767C	T27638C	C27752T	C27874T	G28881T	G28916T	G29402T	G29742T;22029-22034	28248-28253	28271;;;M:I82T	N:R203M	N:G215C	N:D377Y
157;hCoV-19/Singapore/6696/2021|EPI_ISL_5211521|2021-10-09;21J;AY.23.1;B.1.617.2.23.1;21J;Delta;21J (Delta);34.027778;mediocre;44;13;0;0;61;0;34;4;0;0;89302;46;29891;0.9960539076346856;false;G210T	C241T	C1263T	C1404T	C3037T	G4181T	G4207T	C4752T	C5497T	C6402T	C7124T	A7537G	C8986T	G9053T	C10029T	A11201G	A11332G	C12100T	G12694A	C14408T	G15451A	C16466T	G17679T	C19220T	A20276G	C21618G	G21987A	T22917G	C22995A	A23403G	C23604G	G24410A	G25352T	C25469T	G25742T	T26767C	T27638C	C27752T	C27874T	A28461G	G28881T	G28916T	G29402T	G29742T;22029-22034	28248-28253	28271;;;M:I82T	N:D63G	N:R203M	N:G215C	N:D377Y
158;hCoV-19/Singapore/6695/2021|EPI_ISL_5211520|2021-10-09;21J;AY.23.1;B.1.617.2.23.1;21J;Delta;21J (Delta);29;good;42;13;0;0;69;2;33;4;0;2;89352;32;29891;0.9961876734775776;false;G210T	C241T	C1263T	C1404T	T2698C	C3037T	G4181T	C4752T	C5497T	C6402T	C7124T	A7537G	C8986T	G9053T	C10029T	A11201G	A11332G	C12100T	C14408T	G15451A	C16466T	G17679T	C19220T	C21618G	G21987A	T22917G	C22995A	A23403G	C23604G	G24410A	G25273T	G25352T	C25469T	T26767C	T27638C	C27752T	C27874T	A28461G	G28881T	G28916T	G29402T	G29742T;22029-22034	28248-28253	28271;;;M:I82T	N:D63G	N:R203M	N:G215C	N:D377Y	ORF1a:T333M	ORF1a:P380L
159;hCoV-19/Singapore/6697/2021|EPI_ISL_5211525|2021-10-10;21J;AY.23.1;B.1.617.2.23.1;21J;Delta;21J (Delta);18.361111;good;40;13;0;0;70;1;32;4;0;1;89336;40;29891;0.9959201417917934;false;G210T	C241T	C1263T	C1404T	C3037T	G4181T	C4752T	C5497T	C6402T	C7124T	A7537G	C8986T	G9053T	C10029T	A11201G	A11332G	C12100T	C14408T	G15451A	C16466T	G17679T	C19220T	C21618G	G21987A	T22917G	C22995A	A23403G	C23604G	G24410A	G25352T	C25469T	T26767C	T27638C	C27752T	C27874T	A28461G	G28881T	G28916T	G29402T	G29742T;22029-22034	28248-28253	28271;;;M:I82T	N:D63G	N:R203M	N:G215C	N:D377Y	ORF1a:T333M	ORF1a:P380L	ORF1a:A1306S	ORF1a:T1496I
160;hCoV-19/Singapore/6693/2021|EPI_ISL_5211509|2021-10-09;21J;AY.23.1;B.1.617.2.23.1;21J;Delta;21J (Delta);4;good;44;13;0;0;51;2;32;4;0;3;89320;40;29891;0.9965220880848076;false;G210T	C241T	C1263T	C1404T	C3037T	G4181T	C4752T	C5497T	C6402T	C7124T	A7537G	C8986T	G9053T	C10029T	A11201G	A11332G	C11919T	C12100T	C14408T	A14748G	G15451A	C16466T	G17679T	C19220T	C21306T	C21618G	G21987A	T22213C	T22917G	C22995A	A23403G	C23604G	G24410A	C25262A	G25352T	C25469T	T26767C	T27638C	C27752T	C27874T	G28881T	G28916T	G29402T	G29742T;22029-22034	28248-28253	28271;;;M:I82T	N:R203M	N:G215C	N:D377Y	ORF1a:T333M
161;hCoV-19/Singapore/6706/2021|EPI_ISL_5211564|2021-10-10;21J;AY.23.1;B.1.617.2.23.1;21J;Delta;21J (Delta);18.361111;good;39;13;0;0;149;1;32;4;0;1;89451;3;29891;0.9945156004414272;false;G210T	C241T	C1263T	C1404T	C3037T	G4181T	C4752T	C5497T	C6402T	C7124T	A7537G	C8986T	G9053T	C10029T	A11201G	A11332G	C12100T	C14408T	G15451A	C16466T	G17679T	C19220T	C21618G	G21987A	T22917G	C22995A	A23403G	C23604G	G24410A	G25352T	C25469T	T26767C	T27638C	C27752T	C27874T	A28461G	G28881T	G28916T	G29402T;22029-22034	28248-28253	28271;;;M:I82T	N:D63G	N:R203M	N:G215C	N:D377Y	ORF1a:T333M	ORF1a:P380L	ORF1a:A1306S	ORF1a:T1496I	ORF1a:P2046L
162;hCoV-19/Singapore/6705/2021|EPI_ISL_5211556|2021-10-10;21J;AY.23.1;B.1.617.2.23.1;21J;Delta;21J (Delta);18.361111;good;39;13;0;0;125;1;32;4;0;1;89427;11;29891;0.9950506638129952;false;G210T	C241T	C1263T	C1404T	C3037T	G4181T	C4752T	C5497T	C6402T	C7124T	A7537G	C8986T	G9053T	C10029T	A11201G	A11332G	C12100T	C14408T	G15451A	C16466T	G17679T	C19220T	C21618G	G21987A	T22917G	C22995A	A23403G	C23604G	G24410A	G25352T	C25469T	T26767C	T27638C	C27752T	C27874T	A28461G	G28881T	G28916T	G29402T;22029-22034	28248-28253	28271;;;M:I82T	N:D63G	N:R203M	N:G215C	N:D377Y	ORF1a:T333M	ORF1a:P380L	ORF1a:A1306S	ORF1a:T1496I	ORF1a:P2046L
163;hCoV-19/Singapore/6704/2021|EPI_ISL_5211555|2021-10-10;21J;AY.23.1;B.1.617.2.23.1;21J;Delta;21J (Delta);57.250000;mediocre;41;13;0;0;124;1;33;4;0;1;89431;7;29891;0.9952178711166104;false;G210T	C241T	C897T	C1263T	C1404T	C3037T	G4181T	C4752T	C5497T	C6402T	C7124T	A7537G	C8986T	G9053T	C10029T	A11201G	A11332G	C12100T	C14408T	G15451A	A16140G	C16466T	G17679T	C19220T	C21618G	G21987A	T22917G	C22995A	A23403G	C23604G	G24410A	G25352T	C25469T	T26767C	T27638C	C27752T	C27874T	A28461G	G28881T	G28916T	G29402T;22029-22034	28248-28253	28271;;;M:I82T	N:D63G	N:R203M	N:G215C	N:D377Y	ORF1a:A211V	ORF1a:T333M	ORF1a:P380L
164;hCoV-19/Singapore/6702/2021|EPI_ISL_5211548|2021-10-09;21J;AY.23.1;B.1.617.2.23.1;21J;Delta;21J (Delta);1;good;42;13;0;0;88;1;31;4;0;2;89337;37;29891;0.9954185198809484;false;G210T	C241T	C1263T	C1404T	C3037T	G4181T	C4752T	C5497T	C6402T	C7124T	A7537G	C8986T	G9053T	C10029T	A11201G	A11332G	C12100T	C14408T	A14748G	G15451A	C16466T	G17679T	C19220T	C21618G	G21987A	T22213C	T22917G	C22995A	A23403G	C23604G	G24410A	C25262A	G25352T	C25469T	T26767C	T27638C	C27752T	C27874T	G28881T	G28916T	G29402T	G29742T;22029-22034	28248-28253	28271;;;M:I82T	N:R203M	N:G215C	N:D377Y	ORF1a:T333M	ORF1a:P380L	ORF1a:A1306S
165;hCoV-19/Singapore/6699/2021|EPI_ISL_5211535|2021-10-10;21J;AY.23.1;B.1.617.2.23.1;21J;Delta;21J (Delta);21.006944;good;45;13;0;0;82;0;34;4;0;0;89319;39;29891;0.9955857271845634;false;G210T	C241T	C1263T	C1404T	C3037T	G4181T	C4752T	C5497T	C6402T	C7124T	A7537G	C8986T	G9053T	C10029T	C10969T	A11201G	A11279G	A11332G	C12100T	C14408T	A14748G	G15451A	C16466T	G17679T	C19220T	C21614T	C21618G	G21987A	T22917G	C22995A	A23403G	C23604G	G24410A	C25096T	G25352T	C25469T	T26767C	T27638C	C27752T	C27874T	A28461G	G28881T	G28916T	G29402T	G29742T;22029-22034	28248-28253	28271;;;M:I82T	N:D63G	N:R203M	N:G215C
166;hCoV-19/Singapore/6700/2021|EPI_ISL_5211538|2021-10-10;21J;AY.23.1;B.1.617.2.23.1;21J;Delta;21J (Delta);1;good;44;14;0;0;81;1;35;4;0;1;89314;39;29891;0.9955857271845634;false;G210T	C1263T	C1404T	G2447T	C3037T	G4181T	C4752T	C5497T	C6402T	C7124T	A7537T	C8986T	G9053T	C10029T	A11201G	A11332G	C12100T	C14408T	A14748G	G15451A	C16466T	G17679T	T18817C	C19220T	C21618G	G21987A	T22213C	T22917G	C22995A	A23403G	C23604G	G24410A	C25262A	G25352T	C25469T	T26767C	T27638C	C27752T	C27874T	A28461G	G28881T	G28916T	G29402T	G29742T;241	22029-22034	28248-28253	28271;;;M:I82T	N:D63G	N:R203M	N:G215C
167;hCoV-19/Singapore/6713/2021|EPI_ISL_5211596|2021-10-10;21J;AY.23.1;B.1.617.2.23.1;21J;Delta;21J (Delta);44.444444;mediocre;39;13;0;0;122;0;32;4;0;0;89310;50;29891;0.9938802126876902;false;G210T	C241T	C1263T	C1404T	C3037T	G4181T	C4752T	C5497T	C6402T	C7124T	A7537G	C8986T	G9053T	C10029T	A11201G	A11332G	C12100T	C14408T	G15451A	C16466T	G17679T	C19220T	C21618G	G21987A	T22917G	C22995A	A23403G	C23604G	G24410A	G25352T	C25469T	T26767C	T27638C	C27752T	C27874T	A28461G	G28881T	G28916T	G29402T;22029-22034	28248-28253	28271;;;M:I82T	N:D63G	N:R203M	N:G215C	N:D377Y	ORF1a:T333M	ORF1a:P380L	ORF1a:A1306S	ORF1a:T1496I	ORF1a:P2046L
168;hCoV-19/Singapore/6712/2021|EPI_ISL_5211588|2021-10-10;21J;AY.23.1;B.1.617.2.23.1;21J;Delta;21J (Delta);0;good;44;13;0;0;164;0;34;4;0;22;89431;3;29891;0.9940474199913052;false;G210T	C241T	C1263T	C1404T	C3037T	G4181T	C4752T	C5497T	C6402T	C7124T	A7537G	A8040G	C8986T	G9053T	C10029T	A11201G	A11332G	C12100T	C14408T	A14748G	G15451A	C16466T	G17679T	C19220T	C21618G	G21987A	T22213C	T22917G	C22995A	A23403G	C23604G	G24410A	C25262A	G25352T	C25469T	T26767C	T27638C	C27752T	C27874T	A28461G	G28881T	G28916T	G29402T	G29742T;22029-22034	28248-28253	28271;;;M:I82T	N:D63G	N:R203M	N:G215C	N:D377Y
169;hCoV-19/Singapore/6711/2021|EPI_ISL_5211580|2021-10-09;21J;AY.23.1;B.1.617.2.23.1;21J;Delta;21J (Delta);0;good;43;13;0;0;163;0;33;4;0;0;89441;1;29891;0.9941477443734742;false;G210T	C241T	C1263T	C1404T	C3037T	G4181T	C4752T	C5497T	C6402T	C7124T	A7537G	C8986T	G9053T	C10029T	A11201G	A11332G	C12100T	C14408T	A14748G	G15451A	C16466T	G17679T	C19220T	C21618G	G21987A	T22213C	T22917G	C22995A	A23403G	C23604G	G24410A	C25262A	G25352T	C25469T	C25671T	T26767C	T27638C	C27752T	C27874T	A28461G	G28881T	G28916T	G29402T;22029-22034	28248-28253	28271;;;M:I82T	N:D63G	N:R203M	N:G215C	N:D377Y	ORF1a:T333M
170;hCoV-19/Singapore/6710/2021|EPI_ISL_5211579|2021-10-10;21J;AY.23.1;B.1.617.2.23.1;21J;Delta;21J (Delta);18.361111;good;40;13;0;0;117;1;32;4;0;1;89336;40;29891;0.9943483931378124;false;G210T	C241T	C1263T	C1404T	C3037T	G4181T	C4752T	C5497T	C6402T	C7124T	A7537G	C8986T	G9053T	C10029T	A11201G	A11332G	C12100T	C14408T	G15451A	C16466T	G17679T	C19220T	C21618G	G21987A	T22917G	C22995A	A23403G	C23604G	G24410A	G25352T	C25469T	T26767C	T27638C	C27752T	C27874T	A28461G	G28881T	G28916T	G29402T	G29742T;22029-22034	28248-28253	28271;;;M:I82T	N:D63G	N:R203M	N:G215C	N:D377Y	ORF1a:T333M	ORF1a:P380L	ORF1a:A1306S	ORF1a:T1496I
171;hCoV-19/Singapore/6708/2021|EPI_ISL_5211570|2021-10-09;21J;AY.23.1;B.1.617.2.23.1;21J;Delta;21J (Delta);1;good;42;13;0;0;148;1;32;4;0;2;89427;7;29891;0.9944152760592584;false;G210T	C241T	C1263T	C1404T	C3037T	G4181T	C4752T	C5497T	C6402T	C7124T	A7537G	C8986T	G9053T	C10029T	A11201G	A11332G	C12100T	G12330T	C14408T	A14748G	G15451A	C16466T	G17679T	C19220T	C21618G	G21987A	T22213C	T22917G	C22995A	A23403G	C23604G	G24410A	C25262A	G25352T	C25469T	T26767C	T27638C	C27752T	C27874T	G28881T	G28916T	G29402T;22029-22034	28248-28253	28271;;;M:I82T	N:R203M	N:G215C	N:D377Y	ORF1a:T333M	ORF1a:P380L	ORF1a:A1306S
172;hCoV-19/Singapore/6709/2021|EPI_ISL_5211573|2021-10-10;21J;AY.23.1;B.1.617.2.23.1;21J;Delta;21J (Delta);104;bad;44;13;0;0;147;2;34;4;0;13;89416;8;29891;0.9943818345985352;false;G210T	C241T	C1059T	C1263T	C1404T	C3037T	G4181T	G4300T	C4752T	C5497T	C6402T	C7124T	A7537G	C8986T	G9053T	C10029T	A11201G	A11332G	C12100T	C14408T	G15451A	C16466T	G17679T	C19220T	C21618G	G21987A	T22917G	C22995A	A23403G	C23604G	C23896T	G24410A	G25352T	C25469T	C25792T	T26767C	T27638C	C27752T	C27874T	G28392A	G28881T	G28916T	G29402T	G29742T;22029-22034	28248-28253	28271;;;M:I82T	N:R40H	N:R203M	N:G215C	N:D377Y
173;hCoV-19/Singapore/6715/2021|EPI_ISL_5211602|2021-10-10;21J;AY.23.1;B.1.617.2.23.1;21J;Delta;21J (Delta);9;good;43;13;0;0;138;3;34;4;0;4;89336;36;29891;0.9937130053840753;false;G210T	C241T	G373T	C1263T	C1404T	C3037T	G4181T	C4752T	C5497T	C6402T	C7124T	A7537G	C8986T	G9053T	C10029T	A11201G	A11332G	C12100T	C14408T	A14748G	G15451A	C16466T	G17679T	C19220T	C21618G	G21987A	T22213C	T22917G	C22995A	A23403G	C23604G	G24410A	C25262A	G25352T	C25469T	T26767C	T27638C	C27752T	C27874T	A28461G	G28881T	G28916T	G29402T;22029-22034	28248-28253	28271;;;M:I82T	N:D63G	N:R203M	N:G215C	N:D377Y	ORF1a:E36D
174;hCoV-19/Singapore/6722/2021|EPI_ISL_5211627|2021-10-10;21J;AY.23.1;B.1.617.2.23.1;21J;Delta;21J (Delta);22.006944;good;40;13;0;0;162;1;33;4;0;1;89339;39;29891;0.992876968866;false;G210T	C241T	C1263T	C1404T	C3037T	C3096T	G4181T	C4752T	C5497T	C6402T	C7124T	A7537G	C8986T	G9053T	C10029T	A11201G	A11332G	C12100T	C14408T	G15451A	C16466T	G17679T	C19220T	C21618G	G21987A	T22917G	C22995A	A23403G	C23604G	G24410A	G25352T	C25469T	T26767C	T27638C	C27752T	C27874T	A28461G	G28881T	G28916T	G29402T;22029-22034	28248-28253	28271;;;M:I82T	N:D63G	N:R203M	N:G215C	N:D377Y	ORF1a:T333M	ORF1a:P380L	ORF1a:S944L	ORF1a:A1306S
175;hCoV-19/Singapore/6723/2021|EPI_ISL_5211635|2021-10-09;21J;AY.23.1;B.1.617.2.23.1;21J;Delta;21J (Delta);1;good;44;13;0;0;164;1;35;4;0;1;89323;39;29891;0.992810085944554;false;G210T	C241T	G373T	C1263T	C1404T	C3037T	G4181T	C4752T	C5497T	C6402T	C7124T	A7537G	C8986T	G9053T	C10029T	A11201G	A11332G	C12100T	C14408T	A14748G	G15451A	C16466T	G17679T	C18464T	C19220T	C21618G	G21987A	T22213C	T22917G	C22995A	A23403G	C23604G	G24410A	C25262A	G25352T	C25469T	T26767C	T27638C	C27752T	C27874T	A28461G	G28881T	G28916T	G29402T;22029-22034	28248-28253	28271;;;M:I82T	N:D63G	N:R203M	N:G215C	N:D377Y
176;hCoV-19/Singapore/6724/2021|EPI_ISL_5211636|2021-10-09;21J;AY.23.1;B.1.617.2.23.1;21J;Delta;21J (Delta);16;good;44;13;0;0;164;4;34;4;0;5;89323;39;29891;0.992709761562385;false;G210T	C241T	C1263T	C1404T	C3037T	A3105G	G4181T	C4752T	C5497T	C6402T	C7124T	A7537G	C8986T	G9053T	C10029T	A11201G	A11332G	C12100T	C14408T	A14748G	G15451A	C16466T	G17679T	C19220T	C21618G	G21987A	T22213C	T22917G	C22995A	A23403G	C23604G	G24410A	C25262A	G25352T	C25452T	C25469T	T26767C	T27638C	C27752T	C27874T	A28461G	G28881T	G28916T	G29402T;22029-22034	28248-28253	28271;;;M:I82T	N:D63G	N:R203M	N:G215C	N:D377Y
177;hCoV-19/Singapore/6720/2021|EPI_ISL_5211620|2021-10-10;21J;AY.23.1;B.1.617.2.23.1;21J;Delta;21J (Delta);0;good;44;13;0;0;160;0;34;4;0;0;89323;39;29891;0.9929772932481692;false;G210T	C241T	C1263T	C1404T	C3037T	G3467A	G4181T	C4752T	C5497T	C6402T	C7124T	A7537G	C8986T	G9053T	C10029T	A11201G	A11332G	C12100T	C14408T	A14748G	G15451A	C16466T	G17679T	C19220T	C21618G	G21987A	T22213C	T22917G	C22995A	A23403G	C23604G	G24410A	C25262A	G25352T	C25469T	C25671T	T26767C	T27638C	C27752T	C27874T	A28461G	G28881T	G28916T	G29402T;22029-22034	28248-28253	28271;;;M:I82T	N:D63G	N:R203M	N:G215C	N:D377Y
178;hCoV-19/Singapore/6718/2021|EPI_ISL_5211611|2021-10-09;21J;AY.23.1;B.1.617.2.23.1;21J;Delta;21J (Delta);9.506944;good;43;13;0;0;142;1;33;4;0;3;89327;39;29891;0.9935457980804602;false;G210T	C241T	C1263T	C1404T	C3037T	A3079C	G4181T	C4752T	C5497T	C6402T	C7124T	A7537G	C8986T	G9053T	C10029T	C10969T	A11201G	A11332G	C12100T	C14408T	A14748G	G15451A	C16466T	G17679T	T19095C	C19220T	C21618G	G21987A	T22917G	C22995A	A23403G	C23604G	G24410A	G25352T	C25469T	T26767C	T27638C	C27752T	C27874T	A28461G	G28881T	G28916T	G29402T;22029-22034	28248-28253	28271;;;M:I82T	N:D63G	N:R203M	N:G215C	N:D377Y	ORF1a:T333M
179;hCoV-19/Singapore/6733/2021|EPI_ISL_5211686|2021-10-10;21J;AY.23.1;B.1.617.2.23.1;21J;Delta;21J (Delta);48.062500;mediocre;41;13;0;0;268;3;33;4;0;40;89398;18;29891;0.9899675617830986;false;G210T	C241T	C1263T	C1404T	C3037T	G4181T	C4752T	C5497T	C6402T	C7124T	A7537G	C8986T	G9053T	C10029T	A10323G	A11201G	A11332G	C12100T	C14408T	G15451A	C16466T	G17679T	C19220T	C21618G	G21987A	T22917G	C22995A	A23403G	C23604G	G24410A	G25352T	C25469T	G25647A	T26767C	T27638C	C27752T	C27874T	A28461G	G28881T	G28916T	G29402T;22029-22034	28248-28253	28271;;;M:I82T	N:D63G	N:R203M	N:G215C	N:D377Y	ORF1a:T333M	ORF1a:P380L	ORF1a:A1306S
180;hCoV-19/Singapore/6740/2021|EPI_ISL_5211715|2021-10-10;21J;AY.23.1;B.1.617.2.23.1;21J;Delta;21J (Delta);21.283543;good;41;13;0;0;442;0;32;4;0;118;89398;18;29891;0.984249071999465;false;G210T	C241T	C1263T	C1404T	C3037T	G4181T	C4752T	C5497T	C6402T	C7124T	A7537G	C8986T	G9053T	C10029T	A11201G	A11332G	C12100T	C14408T	G15451A	A16140G	C16466T	G17679T	C19220T	C21618G	G21987A	T22917G	C22995A	A23403G	C23604G	G24410A	G25352T	C25469T	T26767C	T27638C	C27752T	C27874T	A28461G	G28881T	G28916T	G29402T	G29742T;22029-22034	28248-28253	28271;;;M:I82T	N:D63G	N:R203M	N:G215C	N:D377Y	ORF1a:T333M	ORF1a:P380L	ORF1a:A1306S
181;hCoV-19/Singapore/6736/2021|EPI_ISL_5211700|2021-10-09;21J;AY.23.1;B.1.617.2.23.1;21J;Delta;21J (Delta);29;good;41;13;0;0;272;2;33;4;0;40;89302;50;29891;0.9887971106577936;false;G210T	C241T	C1263T	C1404T	C3037T	G4181T	C4752T	C5497T	C6402T	C7124T	A7537G	C8986T	G9053T	C10029T	A11201G	A11332G	C12100T	C14408T	G15451A	C16466T	G17679T	C19220T	C20951T	C21618G	G21987A	T22917G	C22995A	A23403G	C23604G	C23785T	G24410A	G25352T	C25469T	T26767C	T27638C	C27752T	C27874T	A28461G	G28881T	G28916T	G29402T;22029-22034	28248-28253	28271;;;M:I82T	N:D63G	N:R203M	N:G215C	N:D377Y	ORF1a:T333M	ORF1a:P380L	ORF1a:A1306S
182;hCoV-19/Singapore/6767/2021|EPI_ISL_5307225|2021-10-12;21J;AY.23.1;B.1.617.2.23.1;21J;Delta;21J (Delta);88.027778;mediocre;38;13;0;0;115;2;30;4;0;2;89449;5;29891;0.9955522857238404;false;G210T	C241T	C1263T	C1404T	C3037T	G4181T	C4752T	C5497T	C6402T	C7124T	A7537G	C8986T	G9053T	C10029T	A11201G	A11332G	C12100T	C14408T	G15451A	C16466T	G17679T	C19220T	C21618G	G21987A	T22917G	C22995A	A23403G	C23604G	G24410A	G25352T	C25469T	T26767C	T27638C	C27752T	C27874T	G28881T	G28916T	G29402T;22029-22034	28248-28253	28271;;;M:I82T	N:R203M	N:G215C	N:D377Y	ORF1a:T333M	ORF1a:P380L	ORF1a:A1306S	ORF1a:T1496I	ORF1a:P2046L	ORF1a:P2287S	ORF1a:V2930L
183;hCoV-19/Singapore/6765/2021|EPI_ISL_5307223|2021-10-13;21J;AY.23.1;B.1.617.2.23.1;21J;Delta;21J (Delta);0;good;44;13;0;0;81;0;34;4;0;0;89335;35;29891;0.9957529344881784;false;G210T	C241T	C1263T	C1404T	C3037T	G4181T	C4752T	C5497T	C6402T	C7124T	A7537G	A8040G	C8986T	G9053T	C10029T	A11201G	A11332G	C12100T	C14408T	A14748G	G15451A	C16466T	G17679T	C19220T	C21618G	G21987A	T22213C	T22917G	C22995A	A23403G	C23604G	G24410A	C25262A	G25352T	C25469T	T26767C	T27638C	C27752T	C27874T	A28461G	G28881T	G28916T	G29402T	G29742T;22029-22034	28248-28253	28271;;;M:I82T	N:D63G	N:R203M	N:G215C	N:D377Y
184;hCoV-19/Singapore/6766/2021|EPI_ISL_5307224|2021-10-12;21J;AY.23.1;B.1.617.2.23.1;21J;Delta;21J (Delta);30.006944;mediocre;41;13;0;0;110;3;32;4;0;3;89440;4;29891;0.9957194930274554;false;G210T	C241T	C1263T	C1404T	A2866G	C3037T	G4181T	C4752T	C5497T	C6402T	C7124T	A7537G	C8986T	G9053T	C10029T	A11201G	A11332G	C12100T	C14408T	G15451A	C16466T	G17679T	C19220T	C21618G	G21987A	T22917G	C22995A	A23403G	C23604G	G24410A	G25352T	C25469T	T26767C	T27638C	C27752T	C27874T	A28461G	G28881T	G28916T	G29402T	G29742T;22029-22034	28248-28253	28271;;;M:I82T	N:D63G	N:R203M	N:G215C	N:D377Y	ORF1a:T333M	ORF1a:P380L	ORF1a:A1306S
185;hCoV-19/Singapore/6762/2021|EPI_ISL_5307221|2021-10-12;21J;AY.23.1;B.1.617.2.23.1;21J;Delta;21J (Delta);17.361111;good;40;13;0;0;28;0;32;4;0;0;89210;82;29891;0.9959535832525164;false;G210T	C241T	C1263T	C1404T	C3037T	G4181T	C4752T	C5497T	C6402T	C7124T	A7537G	C8986T	G9053T	C10029T	A11201G	A11332G	C12100T	C14408T	G15451A	C16466T	G17679T	C19220T	C21618G	G21987A	T22917G	C22995A	A23403G	C23604G	G24410A	G25352T	C25469T	T26767C	T27638C	C27752T	C27874T	A28461G	G28881T	G28916T	G29402T	G29742T;22029-22034	28248-28253	28271;;;M:I82T	N:D63G	N:R203M	N:G215C	N:D377Y	ORF1a:T333M	ORF1a:P380L	ORF1a:A1306S	ORF1a:T1496I
186;hCoV-19/Singapore/6774/2021|EPI_ISL_5307236|2021-10-11;21J;AY.23.1;B.1.617.2.23.1;21J;Delta;21J (Delta);125.444444;bad;39;13;0;0;123;9;32;4;0;9;89406;18;29891;0.9946159248235964;false;G210T	C241T	C1263T	C1404T	C3037T	G4181T	C4752T	C5497T	C6402T	C7124T	A7537G	C8986T	G9053T	C10029T	A11201G	A11332G	C12100T	C14408T	G15451A	C16466T	G17679T	C19220T	C21618G	G21987A	T22917G	C22995A	A23403G	C23604G	G24410A	G25352T	C25469T	T26767C	T27638C	C27752T	C27874T	A28461G	G28881T	G28916T	G29402T;22029-22034	28248-28253	28271;;;M:I82T	N:D63G	N:R203M	N:G215C	N:D377Y	ORF1a:T333M	ORF1a:P380L	ORF1a:A1306S	ORF1a:T1496I	ORF1a:P2046L
187;hCoV-19/Singapore/6773/2021|EPI_ISL_5307235|2021-10-12;21J;AY.23.1;B.1.617.2.23.1;21J;Delta;21J (Delta);1.173611;good;45;13;0;0;125;1;34;4;0;1;89400;12;29891;0.9950172223522724;false;G210T	C241T	C1263T	C1404T	T1867C	C3037T	C3551T	G4181T	C4752T	C5497T	C6402T	C7124T	A7537G	C8986T	G9053T	C10029T	A11201G	A11332G	C12100T	C14408T	A14748G	G15451A	C16466T	G17679T	C19220T	C21618G	G21987A	T22213C	T22917G	C22995A	A23403G	C23604G	G24410A	C25262A	G25352T	C25469T	T26767C	T27638C	C27752T	C27874T	A28461G	G28881T	G28916T	G29402T	G29737C;22029-22034	28248-28253	28271;;;M:I82T	N:D63G	N:R203M	N:G215C
188;hCoV-19/Singapore/6777/2021|EPI_ISL_5307239|2021-10-11;21J;AY.23.1;B.1.617.2.23.1;21J;Delta;21J (Delta);0;good;46;13;0;0;106;0;34;4;0;0;89282;50;29891;0.9944152760592584;false;G210T	C241T	C1263T	C1404T	C3037T	G4181T	C4752T	C5497T	C6402T	C7124T	A7537G	C8986T	G9053T	C10029T	C10186T	A11201G	A11332G	C12100T	C14408T	A14748G	G15451A	C16466T	G17679T	C19220T	C21618G	G21987A	T22213C	T22917G	C22995A	A23403G	C23604G	G24410A	C25262A	G25352T	C25469T	C25671T	T26767C	T27638C	C27752T	C27874T	A28461G	C28775T	G28881T	G28916T	G29402T	G29742T;22029-22034	28248-28253	28271;;;M:I82T	N:D63G	N:P168S
189;hCoV-19/Singapore/6770/2021|EPI_ISL_5307232|2021-10-11;21J;AY.23.1;B.1.617.2.23.1;21J;Delta;21J (Delta);0;good;44;13;0;0;94;0;34;4;0;26;89335;35;29891;0.9953181954987794;false;G210T	C241T	C1263T	C1404T	C3037T	G4181T	C4752T	C5497T	C6402T	C7124T	A7537G	C8986T	G9053T	C10029T	A11201G	A11332G	C12100T	C14408T	A14748G	G15451A	C16466T	G17679T	C19220T	C21618G	G21987A	T22213C	T22917G	C22995A	A23403G	C23604G	G24410A	C25262A	G25352T	C25469T	T26767C	T27638C	C27752T	C27874T	A28461G	C28589T	G28881T	G28916T	G29402T	G29742T;22029-22034	28248-28253	28271;;;M:I82T	N:D63G	N:P106S	N:R203M	N:G215C
190;hCoV-19/Singapore/6771/2021|EPI_ISL_5307233|2021-10-11;21J;AY.23.1;B.1.617.2.23.1;21J;Delta;21J (Delta);11.111111;good;45;13;0;0;119;0;33;4;0;0;89385;17;29891;0.9950841052737184;false;G210T	C241T	C1263T	C1404T	C3037T	G4181T	C4752T	C5497T	C6402T	C7124T	A7537G	C8986T	G9053T	C10029T	C10969T	A11201G	A11279G	A11332G	C12100T	C14408T	A14748G	G15451A	C16466T	G17679T	C19220T	C21618G	G21987A	T22917G	C22995A	A23403G	C23604G	G24410A	C25096T	G25352T	C25469T	T26767C	T27638C	C27752T	C27874T	A28461G	C28720T	G28881T	G28916T	G29402T	G29742T;22029-22034	28248-28253	28271;;;M:I82T	N:D63G	N:R203M	N:G215C
191;hCoV-19/Singapore/6769/2021|EPI_ISL_5307231|2021-10-12;21J;AY.23.1;B.1.617.2.23.1;21J;Delta;21J (Delta);0;good;45;13;0;0;84;0;33;4;0;0;89310;42;29891;0.9954185198809484;false;G210T	C241T	C1263T	C1404T	T2545C	C3037T	G4181T	C4752T	C5497T	C6402T	C7124T	A7537G	C8986T	G9053T	C10029T	A11201G	A11332G	C12100T	C14408T	A14748G	G15451A	C16466T	G17679T	C19220T	C21618G	G21987A	T22213C	T22917G	C22995A	A23403G	C23604G	G24410A	C25262A	G25352T	C25469T	C25671T	T26767C	T27638C	C27752T	C27874T	A28461G	G28881T	G28916T	G29402T	G29742T;22029-22034	28248-28253	28271;;;M:I82T	N:D63G	N:R203M	N:G215C
192;hCoV-19/Singapore/6785/2021|EPI_ISL_5307247|2021-10-12;21J;AY.23.1;B.1.617.2.23.1;21J;Delta;21J (Delta);4;good;44;13;0;0;162;2;35;4;0;2;89386;18;29891;0.9935457980804602;false;G210T	C241T	C1263T	C1404T	C3037T	G4181T	C4752T	C5497T	C6402T	C7124T	A7537G	A8040G	C8986T	G9053T	C10029T	A11201G	A11332G	C12100T	C14408T	A14748G	G15451A	C16466T	G17679T	C19220T	C21618G	G21987A	T22213C	T22917G	C22995A	A23403G	C23604G	G24410A	C25262A	G25352T	C25469T	C25613T	T26767C	T27638C	C27752T	C27874T	A28461G	G28881T	G28916T	G29402T;22029-22034	28248-28253	28271;;;M:I82T	N:D63G	N:R203M	N:G215C	N:D377Y
193;hCoV-19/Singapore/6786/2021|EPI_ISL_5307248|2021-10-12;21J;AY.23.1;B.1.617.2.23.1;21J;Delta;21J (Delta);1;good;42;13;0;0;154;1;33;4;0;1;89352;32;29891;0.9933785907768452;false;G210T	C241T	C1263T	C1404T	C3037T	G4181T	C4752T	C5497T	C6402T	C7124T	A7537G	C8986T	G9053T	C10029T	A11201G	A11332G	C12100T	C14408T	A14748G	G15451A	C16466T	G17679T	C19220T	C21618G	G21987A	T22213C	T22917G	C22995A	A23403G	C23604G	G24410A	C25262A	G25352T	C25469T	T26767C	T27638C	C27752T	C27874T	A28461G	G28881T	G28916T	G29402T;22029-22034	28248-28253	28271;;;M:I82T	N:D63G	N:R203M	N:G215C	N:D377Y	ORF1a:T333M	ORF1a:P380L
194;hCoV-19/Singapore/6784/2021|EPI_ISL_5307246|2021-10-12;21J;AY.23.1;B.1.617.2.23.1;21J;Delta;21J (Delta);39.062500;mediocre;41;13;0;0;142;0;33;4;0;0;89332;40;29891;0.9935457980804602;false;G210T	C241T	C1263T	C1404T	C3037T	G4181T	C4752T	C5497T	C6402T	C7124T	A7537G	C8986T	G9053T	C10029T	A11201G	A11332G	C12100T	C14408T	C15240T	G15451A	C16466T	G17679T	C19220T	C21618G	G21987A	T22917G	C22995A	A23403G	C23604G	G24410A	G25352T	C25469T	T26767C	C27425T	T27638C	C27752T	C27874T	A28461G	G28881T	G28916T	G29402T;22029-22034	28248-28253	28271;;;M:I82T	N:D63G	N:R203M	N:G215C	N:D377Y	ORF1a:T333M	ORF1a:P380L	ORF1a:A1306S
195;hCoV-19/Singapore/6781/2021|EPI_ISL_5307243|2021-10-12;21J;AY.23.1;B.1.617.2.23.1;21J;Delta;21J (Delta);0;good;47;13;0;0;159;0;35;4;0;0;89419;3;29891;0.9942146272949204;false;G210T	C241T	C1263T	C1404T	C3037T	G4181T	C4752T	C5497T	C6402T	C7124T	A7537G	C8986T	G9053T	C10029T	C11001T	A11201G	A11332G	C12100T	C14408T	A14748G	C15356T	G15451A	C16466T	G17679T	C19220T	C21618G	G21987A	T22213C	T22917G	C22995A	A23403G	C23604G	G24410A	C25262A	G25352T	C25469T	C25671T	T26767C	T27638C	C27752T	C27874T	A28461G	G28881T	G28916T	C29095T	G29402T	A29567G;22029-22034	28248-28253	28271;;;M:I82T	N:D63G
196;hCoV-19/Singapore/6780/2021|EPI_ISL_5307242|2021-10-13;21J;AY.23.1;B.1.617.2.23.1;21J;Delta;21J (Delta);0;good;45;13;0;0;120;0;35;4;0;0;89316;40;29891;0.9942815102163662;false;G210T	C241T	G1125A	C1263T	C1404T	C3037T	G4181T	C4752T	C5497T	C6402T	C7124T	A7537G	C8986T	G9053T	C10029T	A11201G	A11332G	C12100T	C14408T	A14748G	G15451A	C16466T	G17679T	C19220T	C21618G	G21987A	T22213C	T22917G	C22995A	A23403G	C23604G	G24410A	C25262A	G25352T	C25469T	T26767C	T27638C	C27752T	C27874T	A27914T	A28461G	G28881T	G28916T	G29402T	G29742T;22029-22034	28248-28253	28271;;;M:I82T	N:D63G	N:R203M	N:G215C
197;hCoV-19/Singapore/6797/2021|EPI_ISL_5307259|2021-10-12;21J;AY.23.1;B.1.617.2.23.1;21J;Delta;21J (Delta);0;good;46;13;0;0;164;0;37;4;0;0;89282;50;29891;0.992475671337324;false;G210T	C241T	C1263T	C1404T	G1820A	C3037T	G4181T	C4752T	C5497T	C6402T	C7124T	A7537G	C8986T	G9053T	C10029T	A11201G	A11332G	C12100T	C14408T	A14748G	G15439A	G15451A	C16466T	G17679T	C19220T	C21618G	G21987A	T22213C	G22799T	T22917G	C22995A	A23403G	C23604G	A24362G	G24410A	C25262A	G25352T	C25469T	T26767C	T27638C	C27752T	C27874T	A28461G	G28881T	G28916T	G29402T;22029-22034	28248-28253	28271;;;M:I82T	N:D63G	N:R203M
198;hCoV-19/Singapore/6794/2021|EPI_ISL_5307256|2021-10-11;21J;AY.23.1;B.1.617.2.23.1;21J;Delta;21J (Delta);0;good;43;13;0;0;154;0;34;4;0;0;89294;50;29891;0.992810085944554;false;G210T	C241T	C1263T	C1404T	C3037T	G3728T	G4181T	C4752T	C5497T	C6402T	C7124T	A7537G	C8986T	G9053T	C10029T	A11201G	A11332G	C12100T	C14408T	A14748G	G15451A	C16466T	G17679T	C19220T	C21618G	G21987A	T22213C	T22917G	C22995A	A23403G	C23604G	G24410A	C25262A	G25352T	C25469T	T26767C	T27638C	C27752T	C27874T	A28461G	G28881T	G28916T	G29402T;22029-22034	28248-28253	28271;;;M:I82T	N:D63G	N:R203M	N:G215C	N:D377Y	ORF1a:T333M
199;hCoV-19/Singapore/6789/2021|EPI_ISL_5307251|2021-10-12;21J;AY.23.1;B.1.617.2.23.1;21J;Delta;21J (Delta);30.340278;mediocre;42;13;0;0;155;1;34;4;0;1;89331;39;29891;0.9931110590910612;false;G210T	C241T	G970T	C1263T	C1404T	C3037T	G4181T	C4752T	C5497T	C6402T	C7124T	A7537G	C8986T	G9053T	A9483C	C10029T	A11201G	A11332G	C12100T	C14184T	C14408T	G15451A	C16466T	G17679T	C19220T	C21618G	G21987A	T22917G	C22995A	A23403G	C23604G	G24410A	G25352T	C25469T	T26767C	T27638C	C27752T	C27874T	A28461G	G28881T	G28916T	G29402T;22029-22034	28248-28253	28271;;;M:I82T	N:D63G	N:R203M	N:G215C	N:D377Y	ORF1a:E235D	ORF1a:T333M
200;hCoV-19/Singapore/6792/2021|EPI_ISL_5307254|2021-10-12;21J;AY.23.1;B.1.617.2.23.1;21J;Delta;21J (Delta);26;good;41;13;0;0;183;1;34;4;0;1;89401;17;29891;0.9929104103267232;false;G210T	C241T	C1263T	C1404T	C1514T	C3037T	G4181T	C4752T	C5497T	C6402T	C7124T	A7537G	C8986T	G9053T	C10029T	A11201G	A11332G	C12100T	C14408T	G15451A	C16466T	G17679T	C19220T	A20707G	C21618G	G21987A	T22917G	C22995A	A23403G	C23604G	G24410A	G25352T	C25469T	T26767C	T27638C	C27752T	C27874T	A28461G	G28881T	G28916T	G29402T;22029-22034	28248-28253	28271;;;M:I82T	N:D63G	N:R203M	N:G215C	N:D377Y	ORF1a:T333M	ORF1a:P380L	ORF1a:H417Y
201;hCoV-19/Singapore/6793/2021|EPI_ISL_5307255|2021-10-11;21J;AY.23.1;B.1.617.2.23.1;21J;Delta;21J (Delta);21.006944;good;40;13;0;0;164;0;32;4;0;0;89339;39;29891;0.992843527405277;false;G210T	C241T	C1263T	C1404T	C3037T	G4181T	C4752T	C5497T	C6402T	C7124T	A7537G	C8986T	G9053T	C10029T	A11201G	A11332G	C12100T	C14408T	C15390T	G15451A	C16466T	G17679T	C19220T	C21618G	G21987A	T22917G	C22995A	A23403G	C23604G	G24410A	G25352T	C25469T	T26767C	T27638C	C27752T	C27874T	A28461G	G28881T	G28916T	G29402T;22029-22034	28248-28253	28271;;;M:I82T	N:D63G	N:R203M	N:G215C	N:D377Y	ORF1a:T333M	ORF1a:P380L	ORF1a:A1306S	ORF1a:T1496I
202;hCoV-19/Singapore/6791/2021|EPI_ISL_5307253|2021-10-11;21J;AY.23.1;B.1.617.2.23.1;21J;Delta;21J (Delta);34.027778;mediocre;41;13;0;0;157;0;32;4;0;39;89326;42;29891;0.9929772932481692;false;G210T	C241T	C1263T	C1404T	C3037T	G4181T	C4752T	C5497T	C6402T	C7124T	A7537G	C8986T	G9053T	C10029T	A11201G	A11332G	C11674T	C12100T	C14408T	G15451A	C16466T	G17679T	C19220T	C21618G	G21987A	T22917G	C22995A	A23403G	C23604G	G24410A	G25352T	C25469T	T26767C	T27638C	C27752T	C27874T	A28461G	G28881T	G28916T	G29402T	G29742T;22029-22034	28248-28253	28271;;;M:I82T	N:D63G	N:R203M	N:G215C	N:D377Y	ORF1a:T333M	ORF1a:P380L	ORF1a:A1306S
203;hCoV-19/Singapore/6811/2021|EPI_ISL_5307267|2021-10-12;21J;AY.23.1;B.1.617.2.23.1;21J;Delta;21J (Delta);0;good;44;13;0;0;0;0;34;4;0;0;89422;6;29891;0.9994314951677088;false;G210T	C241T	C1263T	C1404T	C3037T	G4181T	C4752T	C5497T	C6402T	C7124T	A7537G	C8986T	G9053T	C10029T	A11201G	A11332G	C12100T	C14408T	A14748G	G15451A	C16466T	G17679T	C19220T	C21618G	G21987A	T22213C	T22917G	C22995A	A23403G	C23604G	G24410A	G25250T	C25262A	G25352T	C25469T	T26767C	T27638C	C27752T	C27874T	A28461G	G28881T	G28916T	G29402T	G29742T;22029-22034	28248-28253	28271;;;M:I82T	N:D63G	N:R203M	N:G215C	N:D377Y
204;hCoV-19/Singapore/6800/2021|EPI_ISL_5307262|2021-10-11;21J;AY.23.1;B.1.617.2.23.1;21J;Delta;21J (Delta);38.027778;mediocre;40;13;0;0;201;2;32;4;0;3;89336;40;29891;0.9915058689763568;false;G210T	C241T	C1263T	C1404T	C3037T	G4181T	C4752T	C5497T	C6402T	C7124T	A7537G	C8986T	G9053T	C10029T	A11201G	A11332G	C11674T	C12100T	C14408T	G15451A	C16466T	G17679T	C19220T	C21618G	G21987A	T22917G	C22995A	A23403G	C23604G	G24410A	G25352T	C25469T	T26767C	T27638C	C27752T	C27874T	A28461G	G28881T	G28916T	G29402T;22029-22034	28248-28253	28271;;;M:I82T	N:D63G	N:R203M	N:G215C	N:D377Y	ORF1a:T333M	ORF1a:P380L	ORF1a:A1306S	ORF1a:T1496I
205;hCoV-19/Singapore/6798/2021|EPI_ISL_5307260|2021-10-13;21J;AY.23.1;B.1.617.2.23.1;21J;Delta;21J (Delta);25;good;41;13;0;0;148;0;32;4;0;1;89233;73;29891;0.992241581112263;false;G210T	C241T	C1263T	C1404T	C3037T	G4181T	C4752T	C5497T	C6402T	C7124T	A7537G	C8986T	G9053T	C10029T	A11201G	A11332G	A11782G	C12100T	C14408T	G15451A	C16293T	C16466T	G17679T	C19220T	C21618G	G21987A	T22917G	C22995A	A23403G	C23604G	G24410A	G25352T	C25469T	T26767C	T27638C	C27752T	C27874T	A28461G	G28881T	G28916T	G29402T;22029-22034	28248-28253	28271;;;M:I82T	N:D63G	N:R203M	N:G215C	N:D377Y	ORF1a:T333M	ORF1a:P380L	ORF1a:A1306S
206;hCoV-19/Singapore/6810/2021|EPI_ISL_5307266|2021-10-12;21J;AY.23.1;B.1.617.2.23.1;21J;Delta;21J (Delta);25;good;42;13;0;0;0;0;32;4;0;0;89169;3;29801;0.9965220880848076;false;G210T	C241T	C1263T	C1404T	C3037T	G4181T	C4752T	C5497T	C6402T	C7124T	A7537G	C8986T	G9053T	C10029T	A11201G	A11332G	A11782G	C12100T	C14408T	G15451A	C16293T	C16466T	G17679T	C19220T	C21618G	G21987A	T22917G	C22995A	A23403G	C23604G	G24410A	G25352T	C25469T	T26767C	T27638C	C27752T	C27874T	A28461G	G28881T	G28916T	G29402T	G29742T;22029-22034	28248-28253	28271;;;M:I82T	N:D63G	N:R203M	N:G215C	N:D377Y	ORF1a:T333M	ORF1a:P380L
207;hCoV-19/Singapore/6801/2021|EPI_ISL_5307263|2021-10-11;21J;AY.98.1;B.1.617.2.98.1;21J;Delta;21J (Delta);1.173611;good;44;13;0;0;214;1;35;4;0;20;89281;53;29891;0.9906698324582818;false;G210T	C241T	G526T	G2518T	C2701T	C3037T	G4181T	G5437T	C6402T	C7124T	C7768T	C8986T	G9053T	C10029T	A11201G	A11332G	C14408T	G15451A	C16466T	C19220T	C19524T	C20148T	C21618G	G21987A	C22314T	T22607C	T22917G	C22995A	A23013T	A23403G	C23604G	G24410A	C25469T	G25489T	T26767C	C26882T	T27638C	C27752T	C27874T	G28086T	A28461G	G28881T	G28916T	G29402T;22029-22034	28248-28253	28271;;;M:I82T	N:D63G	N:R203M	N:G215C	N:D377Y
208;hCoV-19/Singapore/6802/2021|EPI_ISL_5307264|2021-10-12;21J;AY.23.1;B.1.617.2.23.1;21J;Delta;21J (Delta);4;good;44;13;0;0;228;2;35;4;0;2;89251;63;29891;0.9898337959402068;false;G210T	C241T	C1263T	C1404T	C3037T	G4181T	C4752T	C5497T	C6402T	C7124T	A7537G	A8040G	C8986T	G9053T	C10029T	A11201G	A11332G	C12100T	C14408T	A14748G	G15451A	C16466T	G17679T	C19220T	C21618G	G21987A	T22213C	T22917G	C22995A	A23403G	C23604G	G24410A	C25262A	G25352T	C25469T	C25613T	T26767C	T27638C	C27752T	C27874T	A28461G	G28881T	G28916T	G29402T;22029-22034	28248-28253	28271;;;M:I82T	N:D63G	N:R203M	N:G215C	N:D377Y
209;hCoV-19/Singapore/6814/2021|EPI_ISL_5307296|2021-10-12;21J;AY.23.1;B.1.617.2.23.1;21J;Delta;21J (Delta);0;good;44;13;0;0;0;0;34;4;0;0;89389;17;29891;0.999063639099756;false;G210T	C241T	C1263T	C1404T	C3037T	G4181T	C4752T	C5497T	C6402T	C7124T	A7537G	C8986T	G9053T	C10029T	A11201G	A11332G	C12100T	C14408T	A14748G	G15451A	C16466T	G17679T	C19220T	C21618G	G21987A	T22213C	T22917G	C22995A	A23403G	C23604G	G24410A	G25250T	C25262A	G25352T	C25469T	T26767C	T27638C	C27752T	C27874T	A28461G	G28881T	G28916T	G29402T	G29742T;22029-22034	28248-28253	28271;;;M:I82T	N:D63G	N:R203M	N:G215C	N:D377Y
210;hCoV-19/Singapore/6744/2021|EPI_ISL_5307203|2021-10-12;21J;AY.23.1;B.1.617.2.23.1;21J;Delta;21J (Delta);35.027778;mediocre;41;13;0;0;16;1;32;4;0;1;89419;11;29891;0.9986957830318028;false;G210T	C241T	C1263T	C1404T	C3037T	G4181T	C4752T	C5497T	C6402T	C7124T	A7537G	C8986T	G9053T	C10029T	A11201G	A11332G	C11674T	C12100T	C14408T	G15451A	C16466T	G17679T	C19220T	C21618G	G21987A	T22917G	C22995A	A23403G	C23604G	G24410A	G25352T	C25469T	T26767C	T27638C	C27752T	C27874T	A28461G	G28881T	G28916T	G29402T	G29742T;22029-22034	28248-28253	28271;;;M:I82T	N:D63G	N:R203M	N:G215C	N:D377Y	ORF1a:T333M	ORF1a:P380L	ORF1a:A1306S
211;hCoV-19/Singapore/6742/2021|EPI_ISL_5307201|2021-10-12;21J;AY.23.1;B.1.617.2.23.1;21J;Delta;21J (Delta);21.006944;good;41;13;0;0;0;0;33;4;0;0;89443;3;29891;0.999531819549878;false;G210T	C241T	C1263T	C1404T	C3037T	G4181T	C4752T	C5497T	C6402T	C7124T	A7537G	C8986T	G9053T	C10029T	A11201G	A11332G	C12100T	C14408T	G15451A	C16466T	G17679T	A19121T	C19220T	C21618G	G21987A	T22917G	C22995A	A23403G	C23604G	G24410A	G25352T	C25469T	T26767C	T27638C	C27752T	C27874T	A28461G	G28881T	G28916T	G29402T	G29742T;22029-22034	28248-28253	28271;;;M:I82T	N:D63G	N:R203M	N:G215C	N:D377Y	ORF1a:T333M	ORF1a:P380L	ORF1a:A1306S
212;hCoV-19/Singapore/6743/2021|EPI_ISL_5307202|2021-10-12;21J;AY.23.1;B.1.617.2.23.1;21J;Delta;21J (Delta);25;good;42;13;0;0;0;0;33;4;0;0;89433;5;29891;0.999464936628432;false;G210T	C241T	C1263T	C1404T	C3037T	G4181T	C4752T	C5497T	C6402T	C7124T	A7537G	C8986T	G9053T	C10029T	A11201G	A11332G	C12100T	C14408T	G15451A	C16466T	G17679T	A19121T	C19220T	C21618G	G21987A	T22917G	C22995A	A23403G	C23604G	G24410A	G25352T	C25469T	C25791T	T26767C	T27638C	C27752T	C27874T	A28461G	G28881T	G28916T	G29402T	G29742T;22029-22034	28248-28253	28271;;;M:I82T	N:D63G	N:R203M	N:G215C	N:D377Y	ORF1a:T333M	ORF1a:P380L
213;hCoV-19/Singapore/6748/2021|EPI_ISL_5307207|2021-10-12;21J;AY.23.1;B.1.617.2.23.1;21J;Delta;21J (Delta);72.250000;mediocre;41;13;0;0;44;4;34;4;0;5;89434;6;29891;0.9978263050530048;false;G210T	C241T	C1263T	C1404T	C3037T	G4181T	C4752T	C5497T	C6402T	C7124T	A7537G	C8986T	G9053T	C10029T	A11201G	A11332G	C12100T	C14408T	G15451A	C16466T	G17679T	C19220T	C21618G	G21987A	T22917G	C22995A	A23403G	C23604G	G24410A	G25352T	C25469T	T26767C	G27271T	T27638C	C27752T	C27874T	A28461G	G28881T	G28916T	C29280T	G29402T;22029-22034	28248-28253	28271;;;M:I82T	N:D63G	N:R203M	N:G215C	N:A336V	N:D377Y	ORF1a:T333M	ORF1a:P380L
214;hCoV-19/Singapore/6746/2021|EPI_ISL_5307205|2021-10-12;21J;AY.23.1;B.1.617.2.23.1;21J;Delta;21J (Delta);29.340278;good;43;13;0;0;33;0;34;4;0;0;89429;5;29891;0.9983613684245728;false;G210T	C241T	G970T	C1263T	C1404T	C3037T	G4181T	C4752T	C5497T	C6402T	C7124T	A7537G	C8986T	G9053T	A9483C	C10029T	A11201G	A11332G	C12100T	C14184T	C14408T	G15451A	C16466T	G17679T	C19220T	C21618G	G21987A	T22917G	C22995A	A23403G	C23604G	G24410A	G25352T	C25469T	T26767C	T27638C	C27752T	C27874T	A28461G	G28881T	G28916T	G29402T	G29742T;22029-22034	28248-28253	28271;;;M:I82T	N:D63G	N:R203M	N:G215C	N:D377Y	ORF1a:E235D
215;hCoV-19/Singapore/6755/2021|EPI_ISL_5307214|2021-10-11;21J;AY.23.1;B.1.617.2.23.1;21J;Delta;21J (Delta);0;good;43;13;0;0;75;0;33;4;0;1;89411;11;29891;0.9967561783098686;false;G210T	C241T	C1263T	C1404T	C3037T	G4181T	C4752T	C5497T	C6402T	C7124T	A7537G	C8986T	G9053T	C10029T	A11201G	A11332G	C12100T	C14408T	A14748G	G15451A	C16466T	G17679T	C19220T	C21618G	G21987A	T22213C	T22917G	C22995A	A23403G	C23604G	G24410A	C25262A	G25352T	C25469T	T26767C	T27638C	C27752T	C27874T	A28461G	G28881T	G28916T	G29402T	G29742T;22029-22034	28248-28253	28271;;;M:I82T	N:D63G	N:R203M	N:G215C	N:D377Y	ORF1a:T333M
216;hCoV-19/Singapore/6756/2021|EPI_ISL_5307215|2021-10-12;21J;AY.23.1;B.1.617.2.23.1;21J;Delta;21J (Delta);9;good;43;13;0;0;78;3;32;4;0;4;89420;8;29891;0.9966558539276996;false;G210T	C241T	C1263T	C1404T	C3037T	G4181T	C4752T	C5497T	C6402T	C7124T	A7537G	C8986T	G9053T	C10029T	A11201G	A11332G	C12100T	C14408T	A14748G	G15451A	C16466T	G17679T	C19220T	C21618G	G21987A	T22213C	T22917G	C22995A	A23403G	C23604G	G24410A	G25250T	C25262A	G25352T	C25469T	T26767C	T27638C	C27752T	C27874T	G28881T	G28916T	G29402T	G29742T;22029-22034	28248-28253	28271;;;M:I82T	N:R203M	N:G215C	N:D377Y	ORF1a:T333M	ORF1a:P380L
217;hCoV-19/Singapore/6753/2021|EPI_ISL_5307212|2021-10-12;21J;AY.23.1;B.1.617.2.23.1;21J;Delta;21J (Delta);18.361111;good;40;13;0;0;69;1;32;4;0;1;89423;11;29891;0.9969233856134836;false;G210T	C241T	C1263T	C1404T	C3037T	G4181T	C4752T	C5497T	C6402T	C7124T	A7537G	C8986T	G9053T	C10029T	A11201G	A11332G	C12100T	C14408T	G15451A	C16466T	G17679T	C19220T	C21618G	G21987A	T22917G	C22995A	A23403G	C23604G	G24410A	G25352T	C25469T	T26767C	T27638C	C27752T	C27874T	A28461G	G28881T	G28916T	G29402T	G29742T;22029-22034	28248-28253	28271;;;M:I82T	N:D63G	N:R203M	N:G215C	N:D377Y	ORF1a:T333M	ORF1a:P380L	ORF1a:A1306S	ORF1a:T1496I
218;hCoV-19/Singapore/6759/2021|EPI_ISL_5307218|2021-10-12;21J;AY.23.1;B.1.617.2.23.1;21J;Delta;21J (Delta);0;good;46;13;0;0;80;0;34;4;0;0;89372;20;29891;0.9962879978597464;false;G210T	C241T	C1263T	C1404T	C3037T	G4181T	C4752T	C5497T	C6402T	C7124T	A7537G	C8986T	G9053T	C9166T	C10029T	A11201G	A11332G	C12100T	C14408T	A14748G	G15451A	C16466T	G17679T	C19220T	C21618G	G21987A	T22213C	C22458T	T22917G	C22995A	A23403G	C23604G	G24410A	C25262A	G25352T	C25469T	C25671T	T26767C	T27638C	C27752T	C27874T	A28461G	G28881T	G28916T	G29402T	G29742T;22029-22034	28248-28253	28271;;;M:I82T	N:D63G	N:R203M
219;hCoV-19/Singapore/6760/2021|EPI_ISL_5307219|2021-10-13;21J;AY.23.1;B.1.617.2.23.1;21J;Delta;21J (Delta);0;good;46;13;0;0;65;0;34;4;0;0;89315;39;29891;0.9961542320168544;false;G210T	C241T	C874T	C1263T	C1404T	C1915T	C3037T	G4181T	C4752T	C5497T	C6402T	C7124T	A7537G	C8727T	C8986T	G9053T	C10029T	A11201G	A11332G	C12100T	C14408T	A14748G	G15451A	C16466T	G17679T	C19220T	C21618G	G21987A	T22213C	T22917G	C22995A	A23403G	C23604G	G24410A	C25262A	G25352T	C25469T	T26767C	T27638C	C27752T	C27874T	A28461G	G28881T	G28916T	G29402T	G29742T;22029-22034	28248-28253	28271;;;M:I82T	N:D63G	N:R203M
220;hCoV-19/Singapore/6758/2021|EPI_ISL_5307217|2021-10-11;21J;AY.23.1;B.1.617.2.23.1;21J;Delta;21J (Delta);0;good;46;13;0;0;81;0;34;4;0;0;89399;11;29891;0.9965555295455304;false;G210T	C241T	G1125A	C1263T	C1404T	C3037T	G4181T	C4752T	C5497T	C6402T	C7124T	A7537G	C8986T	G9053T	C10029T	A11201G	A11332G	C12100T	C14408T	A14748G	G15451A	C16466T	G17679T	C19220T	C21618G	G21987A	T22213C	T22537C	T22917G	C22995A	A23403G	C23604G	G24410A	C25262A	G25352T	C25469T	T26767C	C26936T	T27638C	C27752T	C27874T	A28461G	G28881T	G28916T	G29402T	G29742T;22029-22034	28248-28253	28271;;;M:I82T	N:D63G	N:R203M
221;hCoV-19/Singapore/6751/2021|EPI_ISL_5307210|2021-10-13;21J;AY.43;B.1.617.2.43;21J;Delta;21J (Delta);6.777778;good;36;13;0;0;17;2;31;4;0;3;89322;50;29891;0.9973246831421596;false;G210T	C241T	C3037T	G4181T	C6402T	C7124T	C8986T	G9053T	C10029T	A10323G	A11201G	A11332G	C14408T	G15451A	C15952A	C16466T	C19220T	C21618G	G21987A	T22917G	C22995A	A23403G	C23604G	G24410A	C25469T	A25492G	T26767C	T27638C	G27708A	C27752T	C27874T	A28299T	G28881T	G28916T	G29402T	G29742T;22029-22034	28248-28253	28271;;;M:I82T	N:Q9L	N:R203M	N:G215C	N:D377Y	ORF1a:A1306S	ORF1a:P2046L	ORF1a:P2287S	ORF1a:V2930L	ORF1a:T3255I	ORF1a:K3353R	ORF1a:T3646A	ORF1b:P314L
222;hCoV-19/Singapore/6820/2021|EPI_ISL_5307359|2021-10-12;21J;AY.23.1;B.1.617.2.23.1;21J;Delta;21J (Delta);4;good;43;13;0;0;23;2;32;4;0;3;89381;21;29891;0.9980938367387888;false;G210T	C241T	C1263T	C1404T	C3037T	G4181T	C4752T	C5497T	C6402T	C7124T	A7537G	C8986T	G9053T	C10029T	A11201G	A11332G	C12100T	C14408T	A14748G	G15451A	C16466T	G17679T	C19220T	C21618G	G21987A	T22213C	T22917G	C22995A	A23403G	C23604G	G24410A	G25250T	C25262A	G25352T	C25469T	T26767C	T27638C	C27752T	C27874T	G28881T	G28916T	G29402T	G29742T;22029-22034	28248-28253	28271;;;M:I82T	N:R203M	N:G215C	N:D377Y	ORF1a:T333M	ORF1a:P380L
223;hCoV-19/Singapore/6823/2021|EPI_ISL_5307383|2021-10-12;21J;AY.23.1;B.1.617.2.23.1;21J;Delta;21J (Delta);0;good;44;13;0;0;38;0;34;4;0;0;89404;12;29891;0.9979600708958968;false;G210T	C241T	C1263T	C1404T	C3037T	G4181T	C4752T	C5497T	C6402T	C7124T	A7537G	C8986T	G9053T	C10029T	A11201G	A11332G	C12100T	C14408T	A14748G	G15451A	C16466T	G17679T	C19220T	C21618G	G21987A	T22213C	T22917G	C22995A	A23403G	C23604G	G24410A	G25250T	C25262A	G25352T	C25469T	T26767C	T27638C	C27752T	C27874T	A28461G	G28881T	G28916T	G29402T	G29742T;22029-22034	28248-28253	28271;;;M:I82T	N:D63G	N:R203M	N:G215C	N:D377Y
224;hCoV-19/Singapore/6642_2/2021|EPI_ISL_5307397|2021-10-07;21J;AY.23.1;B.1.617.2.23.1;21J;Delta;21J (Delta);0;good;46;13;0;0;7;0;35;4;0;0;89294;46;29891;0.9978597465137278;false;G210T	C241T	C1263T	C1404T	C3037T	G4181T	C4752T	C5497T	C6402T	C7124T	A7537G	A8040G	C8986T	G9053T	C10029T	A11201G	A11332G	C12100T	C14408T	A14748G	G15451A	C16466T	G17679T	C19220T	C21618G	G21987A	T22213C	T22917G	C22995A	A23403G	C23604G	G24410A	C25262A	G25352T	C25469T	C25613T	C26208T	T26767C	T27638C	C27752T	C27874T	A28461G	G28881T	G28916T	G29402T	G29742T;22029-22034	28248-28253	28271;;;M:I82T	N:D63G	N:R203M
225;hCoV-19/Singapore/6816/2021|EPI_ISL_5307313|2021-10-12;21J;AY.23.1;B.1.617.2.23.1;21J;Delta;21J (Delta);0;good;44;13;0;0;28;0;34;4;0;0;89425;5;29891;0.9985285757281878;false;G210T	C241T	C1263T	C1404T	C3037T	G4181T	C4752T	C5497T	C6402T	C7124T	A7537G	C8986T	G9053T	C10029T	A11201G	A11332G	C12100T	C14408T	A14748G	G15451A	C16466T	G17679T	C19220T	C21618G	G21987A	T22213C	T22917G	C22995A	A23403G	C23604G	G24410A	G25250T	C25262A	G25352T	C25469T	T26767C	T27638C	C27752T	C27874T	A28461G	G28881T	G28916T	G29402T	G29742T;22029-22034	28248-28253	28271;;;M:I82T	N:D63G	N:R203M	N:G215C	N:D377Y
226;hCoV-19/Singapore/6817/2021|EPI_ISL_5307323|2021-10-12;21J;AY.23.1;B.1.617.2.23.1;21J;Delta;21J (Delta);0;good;45;13;0;0;30;0;35;4;0;0;89424;4;29891;0.9984951342674648;false;G210T	C241T	C1263T	C1404T	C3037T	G3728T	G4181T	C4752T	C5497T	C6402T	C7124T	A7537G	C8986T	G9053T	C10029T	A11201G	A11332G	C12100T	C14408T	A14748G	G15451A	C16466T	G17679T	C19220T	C21618G	G21987A	T22213C	T22917G	C22995A	A23403G	C23604G	G24410A	C25262A	G25352T	C25469T	C25805T	T26767C	T27638C	C27752T	C27874T	A28461G	G28881T	G28916T	G29402T	G29742T;22029-22034	28248-28253	28271;;;M:I82T	N:D63G	N:R203M	N:G215C
227;hCoV-19/Singapore/6806/2021|EPI_ISL_5307467|2021-10-11;21J;AY.23.1;B.1.617.2.23.1;21J;Delta;21J (Delta);4.038532;good;43;13;0;0;353;2;33;4;0;112;89390;18;29891;0.9871584790823664;false;G210T	C241T	C1263T	C1404T	C3037T	G4181T	C4752T	C5497T	C6402T	C7124T	A7537G	C8986T	G9053T	C10029T	A11201G	A11332G	C12100T	C14408T	A14748G	G15451A	C16466T	G17679T	C19220T	C21618G	G21987A	T22213C	T22917G	C22995A	A23403G	C23604G	G24410A	C25262A	G25352T	C25469T	T26767C	T27638C	C27752T	C27874T	A28461G	G28881T	G28916T	G29402T	G29742T;22029-22034	28248-28253	28271;;;M:I82T	N:D63G	N:R203M	N:G215C	N:D377Y	ORF1a:T333M
228;hCoV-19/Singapore/6803/2021|EPI_ISL_5307465|2021-10-11;21J;AY.23.1;B.1.617.2.23.1;21J;Delta;21J (Delta);4.007257;good;45;13;0;0;323;2;33;4;0;58;89379;19;29891;0.9881282814433334;false;G210T	C241T	C1263T	C1404T	C3037T	G4181T	C4752T	C5497T	C6402T	C7124T	A7537G	C8986T	G9053T	C10029T	A10888G	A11201G	A11332G	C12100T	T12913C	C14408T	A14748G	G15451A	C16466T	G17679T	C19220T	C21618G	G21987A	T22213C	T22917G	C22995A	A23403G	C23604G	G24410A	C25207T	C25262A	G25352T	C25469T	T26767C	T27638C	C27752T	C27874T	A28461G	G28881T	G28916T	G29402T;22029-22034	28248-28253	28271;;;M:I82T	N:D63G	N:R203M	N:G215C
229;hCoV-19/Singapore/6878/2021|EPI_ISL_5307469|2021-10-12;21J;AY.23.1;B.1.617.2.23.1;21J;Delta;21J (Delta);16.090000;good;46;13;0;0;381;4;34;4;0;110;89402;10;29891;0.9864227669464602;false;G210T	C241T	C1263T	C1404T	C3037T	G4181T	C4752T	C5497T	C6402T	C7124T	A7537G	C8986T	G9053T	C10029T	A11201G	A11332G	C12100T	C14408T	A14748G	C15356T	G15451A	C16466T	G17679T	C19220T	C21618G	G21987A	T22213C	T22917G	C22995A	A23403G	C23604G	G24410A	C25262A	G25352T	C25469T	C25671T	T26767C	T27638C	C27752T	C27874T	A28461G	G28881T	G28916T	C29095T	G29402T	G29742T;22029-22034	28248-28253	28271;;;M:I82T	N:D63G	N:R203M
230;hCoV-19/Singapore/6877/2021|EPI_ISL_5307460|2021-10-12;21J;AY.23.1;B.1.617.2.23.1;21J;Delta;21J (Delta);18.361111;good;39;13;0;0;274;1;32;4;0;38;89310;50;29891;0.9887636691970704;false;G210T	C241T	C1263T	C1404T	C3037T	G4181T	C4752T	C5497T	C6402T	C7124T	A7537G	C8986T	G9053T	C10029T	A11201G	A11332G	C12100T	C14408T	G15451A	C16466T	G17679T	C19220T	C21618G	G21987A	T22917G	C22995A	A23403G	C23604G	G24410A	G25352T	C25469T	T26767C	T27638C	C27752T	C27874T	A28461G	G28881T	G28916T	G29402T;22029-22034	28248-28253	28271;;;M:I82T	N:D63G	N:R203M	N:G215C	N:D377Y	ORF1a:T333M	ORF1a:P380L	ORF1a:A1306S	ORF1a:T1496I	ORF1a:P2046L
231;hCoV-19/Singapore/6859/2021|EPI_ISL_5307463|2021-10-12;21J;AY.23.1;B.1.617.2.23.1;21J;Delta;21J (Delta);0;good;43;22;0;0;162;0;34;7;0;0;89332;26;29891;0.9933451493161222;false;G210T	C241T	C1263T	C1404T	C3037T	G4181T	C4752T	C5497T	C6402T	C7124T	A7537G	C8986T	G9053T	C10029T	A11201G	A11332G	C12100T	C14408T	A14748G	G15451A	C16466T	G17679T	C19220T	C21618G	G21987A	T22213C	T22917G	C22995A	A23403G	C23604G	G24410A	G25250T	C25262A	G25352T	C25469T	T26767C	T27638C	C27752T	C27874T	A28461G	G28881T	G28916T	G29402T;3347-3355	22029-22034	28248-28253	28271;;;M:I82T	N:D63G	N:R203M	N:G215C	N:D377Y
232;hCoV-19/Singapore/6828/2021|EPI_ISL_5307464|2021-10-12;21J;AY.23.1;B.1.617.2.23.1;21J;Delta;21J (Delta);1;good;45;13;0;0;21;1;35;4;0;1;89316;40;29891;0.9975587733672208;false;G210T	C241T	C1263T	C1404T	C3037T	G3728T	G4181T	C4752T	C5497T	C6402T	C7124T	A7537G	C8986T	G9053T	C10029T	A11201G	A11332G	C12100T	C14408T	A14748G	G15451A	C16466T	G17679T	C19220T	C21618G	G21987A	T22213C	T22917G	C22995A	A23403G	C23604G	G24410A	C25262A	G25352T	C25469T	T26767C	C27577T	T27638C	C27752T	C27874T	A28461G	G28881T	G28916T	G29402T	G29742T;22029-22034	28248-28253	28271;;;M:I82T	N:D63G	N:R203M	N:G215C
233;hCoV-19/Singapore/6764/2021|EPI_ISL_5307461|2021-10-12;21J;AY.23.1;B.1.617.2.23.1;21J;Delta;21J (Delta);14.062500;good;45;16;0;0;75;0;36;5;0;0;89299;40;29891;0.9957863759489014;false;G210T	C241T	C1263T	C1404T	C1943T	C3037T	G4181T	C4752T	C5497T	C6402T	G6981A	C7124T	A7537G	C8986T	G9053T	C10029T	A11201G	A11332G	C12100T	C14408T	A14620G	A14748G	G15451A	C16466T	G17679T	C19220T	C21618G	G21987A	T22917G	C22995A	A23403G	C23604G	G24410A	G25352T	C25469T	T26767C	C27549T	T27638C	C27752T	C27874T	A28461G	G28881T	G28916T	G29402T	G29742T;22029-22034	27579-27581	28248-28253	28271;;;M:I82T	N:D63G	N:R203M
234;hCoV-19/Singapore/6827/2021|EPI_ISL_5307462|2021-10-12;21J;AY.23.1;B.1.617.2.23.1;21J;Delta;21J (Delta);0;good;44;22;0;0;52;0;34;7;0;0;89391;5;29891;0.9977259806708356;false;G210T	C241T	C1263T	C1404T	C3037T	G4181T	C4752T	C5497T	C6402T	C7124T	A7537G	C8986T	G9053T	C10029T	A11201G	A11332G	C12100T	C14408T	A14748G	G15451A	C16466T	G17679T	C19220T	C21618G	G21987A	T22213C	T22917G	C22995A	A23403G	C23604G	G24410A	G25250T	C25262A	G25352T	C25469T	T26767C	T27638C	C27752T	C27874T	A28461G	G28881T	G28916T	G29402T	G29742T;3347-3355	22029-22034	28248-28253	28271;;;M:I82T	N:D63G	N:R203M	N:G215C
235;hCoV-19/Singapore/6879/2021|EPI_ISL_5307470|2021-10-12;21J;AY.23.1;B.1.617.2.23.1;21J;Delta;21J (Delta);16.139931;good;47;13;0;0;401;4;36;4;0;130;89407;7;29891;0.9858542621141692;false;G210T	C241T	A916G	C1263T	C1404T	C3037T	G4181T	C4752T	C5497T	C6402T	C7124T	A7537G	A8040G	C8986T	G9053T	C10029T	A11201G	A11332G	C12100T	C14408T	A14748G	G15451A	C16466T	G17679T	C19220T	G20853T	C21618G	G21987A	T22213C	T22917G	C22995A	A23403G	C23604G	G24410A	C25262A	G25352T	C25469T	C25613T	T26767C	T27638C	C27752T	C27874T	A28461G	G28881T	G28916T	G29402T	G29742T;22029-22034	28248-28253	28271;;;M:I82T	N:D63G
236;hCoV-19/Singapore/6808/2021|EPI_ISL_5307471|2021-10-11;21J;AY.23.1;B.1.617.2.23.1;21J;Delta;21J (Delta);40.487411;mediocre;41;13;0;0;476;1;33;4;0;109;89284;56;29891;0.9818078453666856;false;G210T	C241T	C1263T	C1404T	C3037T	G4181T	C4752T	C5497T	C6402T	C7124T	A7537G	C8986T	G9053T	C10029T	A11201G	A11332G	C12100T	C14408T	C15240T	G15451A	C16466T	G17679T	C19220T	C21618G	G21987A	T22917G	C22995A	A23403G	C23604G	G24410A	G25352T	C25469T	C25831T	T26767C	T27638C	C27752T	C27874T	A28461G	G28881T	G28916T	G29402T;22029-22034	28248-28253	28271;;;M:I82T	N:D63G	N:R203M	N:G215C	N:D377Y	ORF1a:T333M	ORF1a:P380L	ORF1a:A1306S
237;hCoV-19/Singapore/6826/2021|EPI_ISL_5307412|2021-10-12;21J;AY.23.1;B.1.617.2.23.1;21J;Delta;21J (Delta);25;good;42;13;0;0;15;0;32;4;0;0;89328;40;29891;0.9977928635922816;false;G210T	C241T	C1263T	C1404T	C3037T	G4181T	C4752T	C5497T	C6402T	C7124T	A7537G	C8986T	G9053T	C10029T	A11201G	A11332G	A11782G	C12100T	C14408T	G15451A	C16293T	C16466T	G17679T	C19220T	C21618G	G21987A	T22917G	C22995A	A23403G	C23604G	G24410A	G25352T	C25469T	T26767C	T27638C	C27752T	C27874T	A28461G	G28881T	G28916T	G29402T	G29742T;22029-22034	28248-28253	28271;;;M:I82T	N:D63G	N:R203M	N:G215C	N:D377Y	ORF1a:T333M	ORF1a:P380L
238;hCoV-19/Singapore/6829/2021|EPI_ISL_5307413|2021-10-12;21J;AY.23.1;B.1.617.2.23.1;21J;Delta;21J (Delta);0;good;44;13;0;0;15;0;34;4;0;0;89296;48;29891;0.9975253319064976;false;G210T	C241T	C1263T	C1404T	C3037T	G4181T	C4752T	C5497T	C6402T	C7124T	A7537G	C8986T	G9053T	C10029T	A11201G	A11332G	C12100T	C14408T	A14748G	G15451A	C16466T	G17679T	C19220T	C21618G	G21987A	T22213C	T22917G	C22995A	A23403G	C23604G	G24410A	G25250T	C25262A	G25352T	C25469T	T26767C	T27638C	C27752T	C27874T	A28461G	G28881T	G28916T	G29402T	G29742T;22029-22034	28248-28253	28271;;;M:I82T	N:D63G	N:R203M	N:G215C	N:D377Y
239;hCoV-19/Singapore/6834/2021|EPI_ISL_5307418|2021-10-12;21J;AY.23.1;B.1.617.2.23.1;21J;Delta;21J (Delta);25;good;42;13;0;0;33;0;32;4;0;0;89331;39;29891;0.9972243587599906;false;G210T	C241T	C1263T	C1404T	C3037T	G4181T	C4752T	C5497T	C6402T	C7124T	A7537G	C8986T	G9053T	C10029T	A11201G	A11332G	A11782G	C12100T	C14408T	G15451A	C16293T	C16466T	G17679T	C19220T	C21618G	G21987A	T22917G	C22995A	A23403G	C23604G	G24410A	G25352T	C25469T	T26767C	T27638C	C27752T	C27874T	A28461G	G28881T	G28916T	G29402T	G29742T;22029-22034	28248-28253	28271;;;M:I82T	N:D63G	N:R203M	N:G215C	N:D377Y	ORF1a:T333M	ORF1a:P380L
240;hCoV-19/Singapore/6835/2021|EPI_ISL_5307419|2021-10-12;21J;AY.23.1;B.1.617.2.23.1;21J;Delta;21J (Delta);26;good;42;13;0;0;60;1;32;4;0;1;89415;11;29891;0.9972243587599906;false;G210T	C241T	C1263T	C1404T	C3037T	G4181T	C4752T	C5497T	C6402T	C7124T	A7537G	C8986T	G9053T	C10029T	A11201G	A11332G	A11782G	C12100T	C14408T	G15451A	C16293T	C16466T	G17679T	C19220T	C21618G	G21987A	T22917G	C22995A	A23403G	C23604G	G24410A	G25352T	C25469T	T26767C	T27638C	C27752T	C27874T	A28461G	G28881T	G28916T	G29402T	G29742T;22029-22034	28248-28253	28271;;;M:I82T	N:D63G	N:R203M	N:G215C	N:D377Y	ORF1a:T333M	ORF1a:P380L
241;hCoV-19/Singapore/6839/2021|EPI_ISL_5307423|2021-10-12;21J;AY.23.1;B.1.617.2.23.1;21J;Delta;21J (Delta);0;good;46;13;0;0;67;0;36;4;0;0;89378;18;29891;0.9967896197705916;false;G210T	C241T	C1263T	C1404T	C3037T	G4181T	C4752T	C5497T	C6402T	C7124T	A7537G	A8040G	C8986T	G9053T	C10029T	A11201G	A11332G	C12100T	C14408T	A14748G	G15451A	C16466T	G17679T	C19220T	C21618G	G21987A	T22213C	T22917G	C22995A	A23403G	C23604G	G24410A	C25262A	G25352T	C25469T	C25613T	T26767C	T27638C	C27752T	C27874T	G28090T	A28461G	G28881T	G28916T	G29402T	G29742T;22029-22034	28248-28253	28271;;;M:I82T	N:D63G	N:R203M
242;hCoV-19/Singapore/6837/2021|EPI_ISL_5307421|2021-10-12;21J;AY.23.1;B.1.617.2.23.1;21J;Delta;21J (Delta);29;good;42;13;0;0;61;2;34;4;0;2;89394;18;29891;0.9969233856134836;false;G210T	C241T	C1263T	C1404T	C3037T	G4181T	C4752T	C5497T	C6402T	C7124T	A7537G	C8986T	G9053T	C10029T	A11201G	A11332G	C12100T	C14408T	G15451A	C16466T	G17679T	C19220T	C21618G	C21648T	C21711T	G21987A	T22917G	C22995A	A23403G	C23604G	G24410A	G25352T	C25469T	T26767C	T27638C	C27752T	C27874T	A28461G	G28881T	G28916T	G29402T	G29742T;22029-22034	28248-28253	28271;;;M:I82T	N:D63G	N:R203M	N:G215C	N:D377Y	ORF1a:T333M	ORF1a:P380L
243;hCoV-19/Singapore/6838/2021|EPI_ISL_5307422|2021-10-12;21J;AY.23.1;B.1.617.2.23.1;21J;Delta;21J (Delta);25;good;42;13;0;0;67;0;32;4;0;0;89397;17;29891;0.9968230612313146;false;G210T	C241T	C1263T	C1404T	C3037T	G4181T	C4752T	C5497T	C6402T	C7124T	A7537G	C8986T	G9053T	C10029T	A11201G	A11332G	A11782G	C12100T	C14408T	G15451A	C16293T	C16466T	G17679T	C19220T	C21618G	G21987A	T22917G	C22995A	A23403G	C23604G	G24410A	G25352T	C25469T	T26767C	T27638C	C27752T	C27874T	A28461G	G28881T	G28916T	G29402T	G29742T;22029-22034	28248-28253	28271;;;M:I82T	N:D63G	N:R203M	N:G215C	N:D377Y	ORF1a:T333M	ORF1a:P380L
244;hCoV-19/Singapore/6843/2021|EPI_ISL_5307427|2021-10-12;21J;AY.23.1;B.1.617.2.23.1;21J;Delta;21J (Delta);25;good;42;13;0;0;53;0;32;4;0;0;89331;39;29891;0.9965555295455304;false;G210T	C241T	C1263T	C1404T	C3037T	G4181T	C4752T	C5497T	C6402T	C7124T	A7537G	C8986T	G9053T	C10029T	A11201G	A11332G	A11782G	C12100T	C14408T	G15451A	C16293T	C16466T	G17679T	C19220T	C21618G	G21987A	T22917G	C22995A	A23403G	C23604G	G24410A	G25352T	C25469T	T26767C	T27638C	C27752T	C27874T	A28461G	G28881T	G28916T	G29402T	G29742T;22029-22034	28248-28253	28271;;;M:I82T	N:D63G	N:R203M	N:G215C	N:D377Y	ORF1a:T333M	ORF1a:P380L
245;hCoV-19/Singapore/6842/2021|EPI_ISL_5307426|2021-10-12;21J;AY.23.1;B.1.617.2.23.1;21J;Delta;21J (Delta);1;good;43;13;0;0;65;1;32;4;0;2;89372;24;29891;0.9966224124669766;false;G210T	C241T	C1263T	C1404T	C3037T	G4181T	C4752T	C5497T	C6402T	C7124T	A7537G	C8986T	G9053T	C10029T	A11201G	A11332G	C12100T	C14408T	A14748G	G15451A	C16466T	G17679T	C19220T	C21618G	G21987A	T22213C	T22917G	C22995A	A23403G	C23604G	G24410A	G25250T	C25262A	G25352T	C25469T	T26767C	T27638C	C27752T	C27874T	G28881T	G28916T	G29402T	G29742T;22029-22034	28248-28253	28271;;;M:I82T	N:R203M	N:G215C	N:D377Y	ORF1a:T333M	ORF1a:P380L
246;hCoV-19/Singapore/6850/2021|EPI_ISL_5307434|2021-10-12;21J;AY.23.1;B.1.617.2.23.1;21J;Delta;21J (Delta);0;good;44;13;0;0;74;0;34;4;0;0;89323;39;29891;0.9958532588703476;false;G210T	C241T	C1263T	C1404T	C3037T	G4181T	C4752T	C5497T	C6402T	C7124T	A7537G	C8986T	G9053T	C10029T	A11201G	A11332G	C12100T	C14408T	A14748G	G15451A	C16466T	G17679T	C19220T	C21618G	G21987A	T22213C	T22917G	C22995A	A23403G	C23604G	G24410A	G25250T	C25262A	G25352T	C25469T	T26767C	T27638C	C27752T	C27874T	A28461G	G28881T	G28916T	G29402T	G29742T;22029-22034	28248-28253	28271;;;M:I82T	N:D63G	N:R203M	N:G215C	N:D377Y
247;hCoV-19/Singapore/6851/2021|EPI_ISL_5307435|2021-10-12;21J;AY.23.1;B.1.617.2.23.1;21J;Delta;21J (Delta);0;good;45;13;0;0;110;0;35;4;0;0;89421;5;29891;0.9957863759489014;false;G210T	C241T	C1263T	C1404T	C3037T	G3728T	G4181T	C4752T	C5497T	C6402T	C7124T	A7537G	C8986T	G9053T	C10029T	A11201G	A11332G	C12100T	C14408T	A14748G	G15451A	C16466T	G17679T	C19220T	C21618G	G21987A	T22213C	T22917G	C22995A	A23403G	C23604G	G24269T	G24410A	C25262A	G25352T	C25469T	T26767C	T27638C	C27752T	C27874T	A28461G	G28881T	G28916T	G29402T	G29742T;22029-22034	28248-28253	28271;;;M:I82T	N:D63G	N:R203M	N:G215C
248;hCoV-19/Singapore/6849/2021|EPI_ISL_5307433|2021-10-12;21J;AY.23.1;B.1.617.2.23.1;21J;Delta;21J (Delta);0;good;46;13;0;0;73;0;35;4;0;0;89315;39;29891;0.9958867003310704;false;G210T	C241T	C1263T	C1404T	C3037T	G4181T	C4752T	C5497T	C5866T	C6402T	C7124T	A7537G	C8986T	G9053T	C10029T	A11201G	A11332G	C12100T	C14408T	A14748G	G15451A	C16466T	G17679T	C19220T	C21618G	G21987A	T22213C	T22917G	C22995A	A23403G	C23604G	G24410A	G25250T	C25262A	G25352T	A25448G	C25469T	T26767C	T27638C	C27752T	C27874T	A28461G	G28881T	G28916T	G29402T	G29742T;22029-22034	28248-28253	28271;;;M:I82T	N:D63G	N:R203M
249;hCoV-19/Singapore/6854/2021|EPI_ISL_5307438|2021-10-12;21J;AY.23.1;B.1.617.2.23.1;21J;Delta;21J (Delta);26;good;42;13;0;0;24;1;32;4;0;0;89148;100;29891;0.9954519613416714;false;G210T	C241T	C1263T	C1404T	C3037T	G4181T	C4752T	C5497T	C6402T	C7124T	A7537G	C8986T	G9053T	C10029T	A11201G	A11332G	A11782G	C12100T	C14408T	G15451A	C16293T	C16466T	G17679T	C19220T	C21618G	G21987A	T22917G	C22995A	A23403G	C23604G	G24410A	G25352T	C25469T	T26767C	T27638C	C27752T	C27874T	A28461G	G28881T	G28916T	G29402T	G29742T;22029-22034	28248-28253	28271;;;M:I82T	N:D63G	N:R203M	N:G215C	N:D377Y	ORF1a:T333M	ORF1a:P380L
250;hCoV-19/Singapore/6855/2021|EPI_ISL_5307439|2021-10-12;21J;AY.23.1;B.1.617.2.23.1;21J;Delta;21J (Delta);25;good;42;13;0;0;90;0;32;4;0;0;89298;50;29891;0.9949503394308264;false;G210T	C241T	C1263T	C1404T	C3037T	G4181T	C4752T	C5497T	C6402T	C7124T	A7537G	C8986T	G9053T	C10029T	A11201G	A11332G	A11782G	C12100T	C14408T	G15451A	C16293T	C16466T	G17679T	C19220T	C21618G	G21987A	T22917G	C22995A	A23403G	C23604G	G24410A	G25352T	C25469T	T26767C	T27638C	C27752T	C27874T	A28461G	G28881T	G28916T	G29402T	G29742T;22029-22034	28248-28253	28271;;;M:I82T	N:D63G	N:R203M	N:G215C	N:D377Y	ORF1a:T333M	ORF1a:P380L
251;hCoV-19/Singapore/6852/2021|EPI_ISL_5307436|2021-10-12;21J;AY.23.1;B.1.617.2.23.1;21J;Delta;21J (Delta);0;good;44;13;0;0;67;0;34;4;0;0;89296;48;29891;0.9957863759489014;false;G210T	C241T	C1263T	C1404T	C3037T	G4181T	C4752T	C5497T	C6402T	C7124T	A7537G	C8986T	G9053T	C10029T	A11201G	A11332G	C12100T	C14408T	A14748G	G15451A	C16466T	G17679T	C19220T	C21618G	G21987A	T22213C	T22917G	C22995A	A23403G	C23604G	G24410A	G25250T	C25262A	G25352T	C25469T	T26767C	T27638C	C27752T	C27874T	A28461G	G28881T	G28916T	G29402T	G29742T;22029-22034	28248-28253	28271;;;M:I82T	N:D63G	N:R203M	N:G215C	N:D377Y
252;hCoV-19/Singapore/6853/2021|EPI_ISL_5307437|2021-10-12;21J;AY.23.1;B.1.617.2.23.1;21J;Delta;21J (Delta);1;good;43;13;0;0;76;1;33;4;0;1;89327;39;29891;0.9957529344881784;false;G210T	C241T	C1263T	C1404T	C3037T	G4181T	C4752T	C5497T	C6402T	C7124T	A7537G	C8986T	G9053T	C10029T	A11201G	A11332G	C12100T	C14408T	A14748G	G15451A	C16466T	G17679T	C19220T	C21618G	G21987A	T22213C	T22917G	C22995A	A23403G	C23604G	G24410A	C25262A	G25352T	C25469T	T26767C	T27638C	C27752T	C27874T	A28461G	G28881T	G28916T	G29402T	G29742T;22029-22034	28248-28253	28271;;;M:I82T	N:D63G	N:R203M	N:G215C	N:D377Y	ORF1a:T333M
253;hCoV-19/Singapore/6862/2021|EPI_ISL_5307445|2021-10-12;21J;AY.23.1;B.1.617.2.23.1;21J;Delta;21J (Delta);0;good;43;13;0;0;163;0;34;4;0;0;89348;32;29891;0.9931110590910612;false;G210T	C241T	C1263T	C1404T	C3037T	G4181T	C4752T	C5497T	C6402T	C7124T	A7537G	C8986T	G9053T	C10029T	A11201G	A11332G	C12100T	C14408T	A14748G	G15451A	C16466T	G17679T	C19220T	C21618G	G21987A	T22213C	T22917G	C22995A	A23403G	C23604G	G24410A	G25250T	C25262A	G25352T	C25469T	T26767C	T27638C	C27752T	C27874T	A28461G	G28881T	G28916T	G29402T;22029-22034	28248-28253	28271;;;M:I82T	N:D63G	N:R203M	N:G215C	N:D377Y	ORF1a:T333M
254;hCoV-19/Singapore/6863/2021|EPI_ISL_5307446|2021-10-12;21J;AY.23.1;B.1.617.2.23.1;21J;Delta;21J (Delta);25;good;41;13;0;0;156;0;32;4;0;0;89332;40;29891;0.993077617630338;false;G210T	C241T	C1263T	C1404T	C3037T	G4181T	C4752T	C5497T	C6402T	C7124T	A7537G	C8986T	G9053T	C10029T	A11201G	A11332G	A11782G	C12100T	C14408T	G15451A	C16293T	C16466T	G17679T	C19220T	C21618G	G21987A	T22917G	C22995A	A23403G	C23604G	G24410A	G25352T	C25469T	T26767C	T27638C	C27752T	C27874T	A28461G	G28881T	G28916T	G29402T;22029-22034	28248-28253	28271;;;M:I82T	N:D63G	N:R203M	N:G215C	N:D377Y	ORF1a:T333M	ORF1a:P380L	ORF1a:A1306S
255;hCoV-19/Singapore/6860/2021|EPI_ISL_5307443|2021-10-12;21J;AY.23.1;B.1.617.2.23.1;21J;Delta;21J (Delta);0;good;43;13;0;0;154;0;34;4;0;0;89327;39;29891;0.9931779420125072;false;G210T	C241T	C1263T	C1404T	C3037T	G4181T	C4752T	C5497T	C6402T	C7124T	A7537G	C8986T	G9053T	C10029T	A11201G	A11332G	C12100T	C14408T	A14748G	G15451A	C16466T	G17679T	C19220T	C21618G	G21987A	T22213C	T22917G	C22995A	A23403G	C23604G	G24410A	G25250T	C25262A	G25352T	C25469T	T26767C	T27638C	C27752T	C27874T	A28461G	G28881T	G28916T	G29402T;22029-22034	28248-28253	28271;;;M:I82T	N:D63G	N:R203M	N:G215C	N:D377Y	ORF1a:T333M
256;hCoV-19/Singapore/6861/2021|EPI_ISL_5307444|2021-10-12;21J;AY.23.1;B.1.617.2.23.1;21J;Delta;21J (Delta);0;good;43;13;0;0;154;0;34;4;0;0;89324;40;29891;0.993144500551784;false;G210T	C241T	C1263T	C1404T	C3037T	G4181T	C4752T	C5497T	C6402T	C7124T	A7537G	C8986T	G9053T	C10029T	A11201G	A11332G	C12100T	C14408T	A14748G	G15451A	C16466T	G17679T	C19220T	C21618G	G21987A	T22213C	T22917G	C22995A	A23403G	C23604G	G24410A	G25250T	C25262A	G25352T	C25469T	T26767C	T27638C	C27752T	C27874T	A28461G	G28881T	G28916T	G29402T;22029-22034	28248-28253	28271;;;M:I82T	N:D63G	N:R203M	N:G215C	N:D377Y	ORF1a:T333M
257;hCoV-19/Singapore/6866/2021|EPI_ISL_5307449|2021-10-12;21J;AY.23.1;B.1.617.2.23.1;21J;Delta;21J (Delta);0;good;43;13;0;0;154;0;34;4;0;0;89315;43;29891;0.993044176169615;false;G210T	C241T	C1263T	C1404T	C3037T	G3728T	G4181T	C4752T	C5497T	C6402T	C7124T	A7537G	C8986T	G9053T	C10029T	A11201G	A11332G	C12100T	C14408T	A14748G	G15451A	C16466T	G17679T	C19220T	C21618G	G21987A	T22213C	T22917G	C22995A	A23403G	C23604G	G24410A	C25262A	G25352T	C25469T	T26767C	T27638C	C27752T	C27874T	A28461G	G28881T	G28916T	G29402T;22029-22034	28248-28253	28271;;;M:I82T	N:D63G	N:R203M	N:G215C	N:D377Y	ORF1a:T333M
258;hCoV-19/Singapore/6864/2021|EPI_ISL_5307447|2021-10-12;21J;AY.23.1;B.1.617.2.23.1;21J;Delta;21J (Delta);25;good;41;13;0;0;183;0;32;4;0;0;89413;13;29891;0.993077617630338;false;G210T	C241T	C1263T	C1404T	C3037T	G4181T	C4752T	C5497T	C6402T	C7124T	A7537G	C8986T	G9053T	C10029T	A11201G	A11332G	A11782G	C12100T	C14408T	G15451A	C16293T	C16466T	G17679T	C19220T	C21618G	G21987A	T22917G	C22995A	A23403G	C23604G	G24410A	G25352T	C25469T	T26767C	T27638C	C27752T	C27874T	A28461G	G28881T	G28916T	G29402T;22029-22034	28248-28253	28271;;;M:I82T	N:D63G	N:R203M	N:G215C	N:D377Y	ORF1a:T333M	ORF1a:P380L	ORF1a:A1306S
259;hCoV-19/Singapore/6865/2021|EPI_ISL_5307448|2021-10-12;21J;AY.23.1;B.1.617.2.23.1;21J;Delta;21J (Delta);0;good;44;13;0;0;165;0;35;4;0;0;89344;32;29891;0.993044176169615;false;G210T	C241T	C1263T	C1404T	C3037T	G4181T	C4752T	C5497T	C6402T	C7124T	A7537G	C8986T	G9053T	C10029T	A11201G	A11332G	C12100T	C14408T	A14748G	G15451A	C16466T	G17679T	C19220T	C21575T	C21618G	G21987A	T22213C	T22917G	C22995A	A23403G	C23604G	G24410A	G25250T	C25262A	G25352T	C25469T	T26767C	T27638C	C27752T	C27874T	A28461G	G28881T	G28916T	G29402T;22029-22034	28248-28253	28271;;;M:I82T	N:D63G	N:R203M	N:G215C	N:D377Y
260;hCoV-19/Singapore/6857/2021|EPI_ISL_5307441|2021-10-12;21J;AY.23.1;B.1.617.2.23.1;21J;Delta;21J (Delta);0;good;44;13;0;0;119;0;35;4;0;0;89320;40;29891;0.9943149516770892;false;G210T	C241T	C1263T	C1404T	C3037T	G4181T	C4752T	C5497T	C6402T	C7124T	A7537G	C8986T	G9053T	C10029T	A11201G	A11332G	C12100T	C14408T	A14748G	G15451A	C16466T	G17679T	C19220T	C21618G	G21987A	T22213C	T22917G	C22995A	A23403G	C23604G	G24410A	G25250T	C25262A	G25352T	C25469T	T26767C	T27638C	C27752T	C27874T	A28461G	C28511T	G28881T	G28916T	G29402T;22029-22034	28248-28253	28271;;;M:I82T	N:D63G	N:P80S	N:R203M	N:G215C
261;hCoV-19/Singapore/6858/2021|EPI_ISL_5307442|2021-10-12;21J;AY.23.1;B.1.617.2.23.1;21J;Delta;21J (Delta);50.173611;mediocre;40;13;0;0;120;0;33;4;0;0;89336;40;29891;0.9942815102163662;false;G210T	C241T	C1263T	C1404T	C3037T	G4181T	C4752T	C5497T	C6402T	C7124T	A7537G	C8986T	G9053T	C10029T	A11201G	A11332G	C12100T	C14408T	G15451A	C16466T	G17679T	C19220T	C21618G	G21920A	G21987A	T22917G	C22995A	A23403G	C23604G	G24410A	G25352T	C25469T	T26767C	T27638C	C27752T	C27874T	A28461G	G28881T	G28916T	G29402T;22029-22034	28248-28253	28271;;;M:I82T	N:D63G	N:R203M	N:G215C	N:D377Y	ORF1a:T333M	ORF1a:P380L	ORF1a:A1306S	ORF1a:T1496I
262;hCoV-19/Singapore/6856/2021|EPI_ISL_5307440|2021-10-12;21J;AY.23.1;B.1.617.2.23.1;21J;Delta;21J (Delta);21.361111;good;39;13;0;0;138;2;32;4;0;3;89409;17;29891;0.9943818345985352;false;G210T	C241T	C1263T	C1404T	C3037T	G4181T	C4752T	C5497T	C6402T	C7124T	A7537G	C8986T	G9053T	C10029T	A11201G	A11332G	C12100T	C14408T	G15451A	C16466T	G17679T	C19220T	C21618G	G21987A	T22917G	C22995A	A23403G	C23604G	G24410A	G25352T	C25469T	T26767C	T27638C	C27752T	C27874T	A28461G	G28881T	G28916T	G29402T;22029-22034	28248-28253	28271;;;M:I82T	N:D63G	N:R203M	N:G215C	N:D377Y	ORF1a:T333M	ORF1a:P380L	ORF1a:A1306S	ORF1a:T1496I	ORF1a:P2046L
263;hCoV-19/Singapore/6873/2021|EPI_ISL_5307456|2021-10-12;21J;AY.23.1;B.1.617.2.23.1;21J;Delta;21J (Delta);4;good;45;13;0;0;260;2;35;4;0;83;89427;3;29891;0.9907701568404508;false;G210T	C241T	C1263T	C1404T	G2100T	C3037T	G4181T	C4752T	C5497T	C6402T	C7124T	A7537G	C8986T	G9053T	C10029T	A11201G	A11332G	C12100T	C14408T	A14748G	G15451A	C16466T	G17679T	G18907T	C19220T	C21618G	G21987A	T22213C	T22917G	C22995A	A23403G	C23604G	G24410A	C25262A	G25352T	C25469T	T26767C	T27638C	C27752T	C27874T	A28461G	G28881T	G28916T	G29402T	G29742T;22029-22034	28248-28253	28271;;;M:I82T	N:D63G	N:R203M	N:G215C
264;hCoV-19/Singapore/6874/2021|EPI_ISL_5307457|2021-10-12;21J;AY.23.1;B.1.617.2.23.1;21J;Delta;21J (Delta);1;good;43;13;0;0;230;1;34;4;0;3;89309;45;29891;0.9904023007724976;false;G210T	C241T	C1263T	C1404T	C3037T	G3728T	G4181T	C4752T	C5497T	C6402T	C7124T	A7537G	C8986T	G9053T	C10029T	A11201G	A11332G	C12100T	C14408T	A14748G	G15451A	C16466T	G17679T	C19220T	C21618G	G21987A	T22213C	T22917G	C22995A	A23403G	C23604G	G24410A	C25262A	G25352T	C25469T	T26767C	T27638C	C27752T	C27874T	A28461G	G28881T	G28916T	G29402T;22029-22034	28248-28253	28271;;;M:I82T	N:D63G	N:R203M	N:G215C	N:D377Y	ORF1a:T333M
265;hCoV-19/Singapore/6871/2021|EPI_ISL_5307454|2021-10-12;21J;AY.23.1;B.1.617.2.23.1;21J;Delta;21J (Delta);4;good;43;13;0;0;162;2;34;4;0;6;89174;90;29891;0.991138012908404;false;G210T	C241T	C1263T	C1404T	C3037T	G3728T	G4181T	C4752T	C5497T	C6402T	C7124T	A7537G	C8986T	G9053T	C10029T	A11201G	A11332G	C12100T	C14408T	A14748G	G15451A	C16466T	G17679T	C19220T	C21618G	G21987A	T22213C	T22917G	C22995A	A23403G	C23604G	G24410A	C25262A	G25352T	C25469T	T26767C	T27638C	C27752T	C27874T	A28461G	G28881T	G28916T	G29402T;22029-22034	28248-28253	28271;;;M:I82T	N:D63G	N:R203M	N:G215C	N:D377Y	ORF1a:T333M
266;hCoV-19/Singapore/6872/2021|EPI_ISL_5307455|2021-10-12;21J;AY.23.1;B.1.617.2.23.1;21J;Delta;21J (Delta);0;good;43;13;0;0;201;0;34;4;0;0;89255;63;29891;0.9908035983011738;false;G210T	C241T	C1263T	C1404T	C3037T	G3728T	G4181T	C4752T	C5497T	C6402T	C7124T	A7537G	C8986T	G9053T	C10029T	A11201G	A11332G	C12100T	C14408T	A14748G	G15451A	C16466T	G17679T	C19220T	C21618G	G21987A	T22213C	T22917G	C22995A	A23403G	C23604G	G24410A	C25262A	G25352T	C25469T	T26767C	T27638C	C27752T	C27874T	A28461G	G28881T	G28916T	G29402T;22029-22034	28248-28253	28271;;;M:I82T	N:D63G	N:R203M	N:G215C	N:D377Y	ORF1a:T333M
267;hCoV-19/Singapore/6875/2021|EPI_ISL_5307458|2021-10-12;21J;AY.23.1;B.1.617.2.23.1;21J;Delta;21J (Delta);17.361111;good;39;13;0;0;206;0;32;4;0;18;89223;79;29891;0.9901013276259908;false;G210T	C241T	C1263T	C1404T	C3037T	G4181T	C4752T	C5497T	C6402T	C7124T	A7537G	C8986T	G9053T	C10029T	A11201G	A11332G	C12100T	C14408T	G15451A	C16466T	G17679T	C19220T	C21618G	G21987A	T22917G	C22995A	A23403G	C23604G	G24410A	G25352T	C25469T	T26767C	T27638C	C27752T	C27874T	A28461G	G28881T	G28916T	G29402T;22029-22034	28248-28253	28271;;;M:I82T	N:D63G	N:R203M	N:G215C	N:D377Y	ORF1a:T333M	ORF1a:P380L	ORF1a:A1306S	ORF1a:T1496I	ORF1a:P2046L
268;hCoV-19/Singapore/6876/2021|EPI_ISL_5307459|2021-10-12;21J;AY.23.1;B.1.617.2.23.1;21J;Delta;21J (Delta);1;good;45;13;0;0;266;1;35;4;0;1;89286;50;29891;0.9890312008828546;false;G210T	C241T	C1263T	C1404T	C3037T	G4181T	C4752T	C5497T	C5866T	C6402T	C7124T	A7537G	C8986T	G9053T	C10029T	A11201G	A11332G	C12100T	C14408T	A14748G	G15451A	C16466T	G17679T	C19220T	C21618G	G21987A	T22213C	T22917G	C22995A	A23403G	C23604G	G24410A	G25250T	C25262A	G25352T	A25448G	C25469T	T26767C	T27638C	C27752T	C27874T	A28461G	G28881T	G28916T	G29402T;22029-22034	28248-28253	28271;;;M:I82T	N:D63G	N:R203M	N:G215C
269;hCoV-19/Singapore/6869/2021|EPI_ISL_5307452|2021-10-12;21J;AY.23.1;B.1.617.2.23.1;21J;Delta;21J (Delta);0;good;43;13;0;0;160;0;34;4;0;0;89261;61;29891;0.992241581112263;false;G210T	C241T	C1263T	C1404T	C3037T	G4181T	C4752T	C5497T	C6402T	C7124T	A7537G	C8986T	G9053T	C10029T	A11201G	A11332G	C12100T	C14408T	A14748G	G15451A	C16466T	G17679T	C19220T	C21618G	G21987A	T22213C	T22917G	C22995A	A23403G	C23604G	G24410A	G25250T	C25262A	G25352T	C25469T	T26767C	T27638C	C27752T	C27874T	A28461G	G28881T	G28916T	G29402T;22029-22034	28248-28253	28271;;;M:I82T	N:D63G	N:R203M	N:G215C	N:D377Y	ORF1a:T333M
270;hCoV-19/Singapore/6870/2021|EPI_ISL_5307453|2021-10-12;21J;AY.23.1;B.1.617.2.23.1;21J;Delta;21J (Delta);1;good;43;13;0;0;161;1;34;4;0;1;89177;89;29891;0.9912383372905728;false;G210T	C241T	C1263T	C1404T	C3037T	G3728T	G4181T	C4752T	C5497T	C6402T	C7124T	A7537G	C8986T	G9053T	C10029T	A11201G	A11332G	C12100T	C14408T	A14748G	G15451A	C16466T	G17679T	C19220T	C21618G	G21987A	T22213C	T22917G	C22995A	A23403G	C23604G	G24410A	C25262A	G25352T	C25469T	T26767C	T27638C	C27752T	C27874T	A28461G	G28881T	G28916T	G29402T;22029-22034	28248-28253	28271;;;M:I82T	N:D63G	N:R203M	N:G215C	N:D377Y	ORF1a:T333M
271;hCoV-19/Singapore/6867/2021|EPI_ISL_5307450|2021-10-12;21J;AY.23.1;B.1.617.2.23.1;21J;Delta;21J (Delta);0;good;43;13;0;0;164;0;34;4;0;0;89324;40;29891;0.992810085944554;false;G210T	C241T	C1263T	C1404T	C3037T	G4181T	C4752T	C5497T	C6402T	C7124T	A7537G	C8986T	G9053T	C10029T	A11201G	A11332G	C12100T	C14408T	A14748G	G15451A	C16466T	G17679T	C19220T	C21618G	G21987A	T22213C	T22917G	C22995A	A23403G	C23604G	G24410A	G25250T	C25262A	G25352T	C25469T	T26767C	T27638C	C27752T	C27874T	A28461G	G28881T	G28916T	G29402T;22029-22034	28248-28253	28271;;;M:I82T	N:D63G	N:R203M	N:G215C	N:D377Y	ORF1a:T333M
272;hCoV-19/Singapore/6868/2021|EPI_ISL_5307451|2021-10-12;21J;AY.23.1;B.1.617.2.23.1;21J;Delta;21J (Delta);25;good;41;13;0;0;167;0;32;4;0;0;89332;40;29891;0.992709761562385;false;G210T	C241T	C1263T	C1404T	C3037T	G4181T	C4752T	C5497T	C6402T	C7124T	A7537G	C8986T	G9053T	C10029T	A11201G	A11332G	A11782G	C12100T	C14408T	G15451A	C16293T	C16466T	G17679T	C19220T	C21618G	G21987A	T22917G	C22995A	A23403G	C23604G	G24410A	G25352T	C25469T	T26767C	T27638C	C27752T	C27874T	A28461G	G28881T	G28916T	G29402T;22029-22034	28248-28253	28271;;;M:I82T	N:D63G	N:R203M	N:G215C	N:D377Y	ORF1a:T333M	ORF1a:P380L	ORF1a:A1306S
273;hCoV-19/Singapore/6799/2021|EPI_ISL_5307261|2021-10-11;21J;AY.23.1;B.1.617.2.23.1;21J;Delta;21J (Delta);26.361111;good;40;13;0;0;184;3;32;4;0;36;89339;39;29891;0.992074373808648;false;G210T	C241T	C1263T	C1404T	C3037T	G4181T	C4752T	C5497T	C6402T	C7124T	A7537G	C8986T	G9053T	C10029T	A11201G	A11332G	C12100T	C14408T	G15451A	C16466T	G17679T	C19220T	C21618G	G21987A	T22917G	C22995A	A23403G	C23604G	G24410A	G25352T	C25469T	T26767C	T27638C	C27752T	C27874T	A28461G	G28881T	G28916T	G29402T	G29742T;22029-22034	28248-28253	28271;;;M:I82T	N:D63G	N:R203M	N:G215C	N:D377Y	ORF1a:T333M	ORF1a:P380L	ORF1a:A1306S	ORF1a:T1496I
274;hCoV-19/Singapore/6805/2021|EPI_ISL_5307265|2021-10-11;21J;AY.23.1;B.1.617.2.23.1;21J;Delta;21J (Delta);25;good;41;13;0;0;296;0;33;4;0;46;89299;51;29891;0.9880279570611644;false;G210T	C241T	C1263T	C1404T	C3037T	G4181T	C4752T	G5164A	C5497T	C6402T	C7124T	A7437G	A7537G	C8986T	G9053T	C10029T	A11201G	A11332G	C12100T	C14408T	G15451A	C16466T	G17679T	C19220T	C21618G	G21987A	T22917G	C22995A	A23403G	C23604G	G24410A	G25352T	C25469T	T26767C	T27638C	C27752T	C27874T	A28461G	G28881T	G28916T	G29402T;22029-22034	28248-28253	28271;;;M:I82T	N:D63G	N:R203M	N:G215C	N:D377Y	ORF1a:T333M	ORF1a:P380L	ORF1a:A1306S
275;hCoV-19/Singapore/6812/2021|EPI_ISL_5307273|2021-10-12;21J;AY.23.1;B.1.617.2.23.1;21J;Delta;21J (Delta);25;good;42;13;0;0;0;0;32;4;0;0;89400;16;29891;0.9990970805604787;false;G210T	C241T	C1263T	C1404T	C3037T	G4181T	C4752T	C5497T	C6402T	C7124T	A7537G	C8986T	G9053T	C10029T	A11201G	A11332G	A11782G	C12100T	C14408T	G15451A	C16293T	C16466T	G17679T	C19220T	C21618G	G21987A	T22917G	C22995A	A23403G	C23604G	G24410A	G25352T	C25469T	T26767C	T27638C	C27752T	C27874T	A28461G	G28881T	G28916T	G29402T	G29742T;22029-22034	28248-28253	28271;;;M:I82T	N:D63G	N:R203M	N:G215C	N:D377Y	ORF1a:T333M	ORF1a:P380L
276;hCoV-19/Singapore/6819/2021|EPI_ISL_5307346|2021-10-12;21J;AY.23.1;B.1.617.2.23.1;21J;Delta;21J (Delta);25;good;42;13;0;0;0;0;32;4;0;0;89328;40;29891;0.9982944855031268;false;G210T	C241T	C1263T	C1404T	C3037T	G4181T	C4752T	C5497T	C6402T	C7124T	A7537G	C8986T	G9053T	C10029T	A11201G	A11332G	A11782G	C12100T	C14408T	G15451A	C16293T	C16466T	G17679T	C19220T	C21618G	G21987A	T22917G	C22995A	A23403G	C23604G	G24410A	G25352T	C25469T	T26767C	T27638C	C27752T	C27874T	A28461G	G28881T	G28916T	G29402T	G29742T;22029-22034	28248-28253	28271;;;M:I82T	N:D63G	N:R203M	N:G215C	N:D377Y	ORF1a:T333M	ORF1a:P380L
277;hCoV-19/Singapore/6815/2021|EPI_ISL_5307306|2021-10-12;21J;AY.23.1;B.1.617.2.23.1;21J;Delta;21J (Delta);4;good;44;13;0;0;16;2;34;4;0;2;89431;3;29891;0.998929873256864;false;G210T	C241T	C1263T	C1404T	C3037T	G4181T	C4752T	C5497T	C6402T	C7124T	A7537G	C8986T	G9053T	C10029T	A11201G	A11332G	C12100T	C14408T	A14748G	G15451A	C16466T	G17679T	C19220T	C21618G	G21987A	T22213C	T22917G	C22995A	A23403G	C23604G	G24410A	G25250T	C25262A	G25352T	C25469T	T26767C	T27638C	C27752T	C27874T	A28461G	G28881T	G28916T	G29402T	G29742T;22029-22034	28248-28253	28271;;;M:I82T	N:D63G	N:R203M	N:G215C	N:D377Y
278;hCoV-19/Singapore/6833/2021|EPI_ISL_5307417|2021-10-12;21J;AY.23.1;B.1.617.2.23.1;21J;Delta;21J (Delta);33.340278;mediocre;43;13;0;0;67;2;32;4;0;2;89438;2;29891;0.9972578002207136;false;G210T	C241T	C1263T	C1404T	C3037T	A3079C	G4181T	C4752T	C5497T	C6402T	C7124T	A7537G	C8986T	G9053T	C10029T	C10969T	A11201G	A11332G	C12100T	C14408T	A14748G	G15451A	C16466T	G17679T	C19220T	C20234T	C21618G	G21987A	T22917G	C22995A	A23403G	C23604G	G24410A	G25352T	C25469T	T26767C	T27638C	C27752T	C27874T	G28881T	G28916T	G29402T	G29742T;22029-22034	28248-28253	28271;;;M:I82T	N:R203M	N:G215C	N:D377Y	ORF1a:T333M	ORF1a:P380L
279;hCoV-19/Singapore/6830/2021|EPI_ISL_5307414|2021-10-12;21J;AY.23.1;B.1.617.2.23.1;21J;Delta;21J (Delta);0;good;45;13;0;0;16;0;35;4;0;0;89286;50;29891;0.9974250075243286;false;G210T	C241T	C1263T	C1404T	C3037T	G3728T	G4181T	C4752T	C5497T	C6402T	C7124T	A7537G	C8986T	G9053T	C10029T	A11201G	A11332G	C12100T	C14408T	A14748G	G15451A	C16466T	G17679T	C19220T	C21618G	G21987A	T22213C	T22917G	C22995A	A23403G	C23604G	G24269T	G24410A	C25262A	G25352T	C25469T	T26767C	T27638C	C27752T	C27874T	A28461G	G28881T	G28916T	G29402T	G29742T;22029-22034	28248-28253	28271;;;M:I82T	N:D63G	N:R203M	N:G215C
280;hCoV-19/Singapore/6836/2021|EPI_ISL_5307420|2021-10-12;21J;AY.23.1;B.1.617.2.23.1;21J;Delta;21J (Delta);26;good;42;13;0;0;67;1;32;4;0;1;89433;5;29891;0.9971909172992676;false;G210T	C241T	C1263T	C1404T	C3037T	G4181T	C4752T	C5497T	C6402T	C7124T	A7537G	C8986T	G9053T	C10029T	A11201G	A11332G	A11782G	C12100T	C14408T	G15451A	C16293T	C16466T	G17679T	C19220T	C21618G	G21987A	T22917G	C22995A	A23403G	C23604G	G24410A	G25352T	C25469T	T26767C	T27638C	C27752T	C27874T	A28461G	G28881T	G28916T	G29402T	G29742T;22029-22034	28248-28253	28271;;;M:I82T	N:D63G	N:R203M	N:G215C	N:D377Y	ORF1a:T333M	ORF1a:P380L
281;hCoV-19/Singapore/6557/2021|EPI_ISL_5034581|2021-10-06;21J;AY.23.1;B.1.617.2.23.1;21J;Delta;21J (Delta);1;good;43;13;0;0;67;1;32;4;0;0;89324;40;29891;0.9960204661739624;false;G210T	C241T	C1404T	C3037T	G4181T	C4752T	C5497T	C6402T	C7124T	A7537G	C8986T	G9053T	C10029T	C10369T	A11201G	A11332G	C12100T	C14408T	A14748G	G15451A	C16466T	G17679T	C19220T	C21618G	G21987A	T22213C	T22917G	C22995A	A23403G	C23604G	G24410A	C25262A	G25352T	C25469T	T26767C	T27638C	C27752T	C27874T	A28461G	G28881T	G28916T	G29402T	G29742T;22029-22034	28248-28253	28271;;;M:I82T	N:D63G	N:R203M	N:G215C	N:D377Y	ORF1a:P380L
282;hCoV-19/Singapore/6596/2021|EPI_ISL_5034627|2021-10-06;21J;AY.23.1;B.1.617.2.23.1;21J;Delta;21J (Delta);34.027778;mediocre;40;13;0;0;223;0;32;4;0;22;89339;39;29891;0.9908704812226198;false;G210T	C241T	C1263T	C1404T	C3037T	G4181T	C4752T	C5497T	C6402T	C7124T	A7537G	C8986T	G9053T	C10029T	A11201G	A11332G	C11674T	C12100T	C14408T	G15451A	C16466T	G17679T	C19220T	C21618G	G21987A	T22917G	C22995A	A23403G	C23604G	G24410A	G25352T	C25469T	T26767C	T27638C	C27752T	C27874T	A28461G	G28881T	G28916T	G29402T;22029-22034	28248-28253	28271;;;M:I82T	N:D63G	N:R203M	N:G215C	N:D377Y	ORF1a:T333M	ORF1a:P380L	ORF1a:A1306S	ORF1a:T1496I
283;hCoV-19/Singapore/6603/2021|EPI_ISL_5395860|2021-10-07;21J;AY.23.1;B.1.617.2.23.1;21J;Delta;21J (Delta);92.840278;mediocre;39;13;0;0;0;1;31;4;0;2;89433;9;29891;0.9992977293248168;false;G210T	C241T	C1263T	C1404T	C3037T	G4181T	C4752T	C5497T	C6402T	C7124T	A7537G	C8986T	G9053T	C10029T	A11201G	A11332G	C12100T	C14408T	G15451A	C16466T	G17679T	C19220T	C19688T	C21618G	G21987A	T22917G	C22995A	A23403G	C23604G	G24410A	G25352T	C25469T	T26767C	T27638C	C27752T	C27874T	G28881T	G28916T	G29402T;22029-22034	28248-28253	28271;;;M:I82T	N:R203M	N:G215C	N:D377Y	ORF1a:T333M	ORF1a:P380L	ORF1a:A1306S	ORF1a:T1496I	ORF1a:P2046L	ORF1a:P2287S
284;hCoV-19/Singapore/6605/2021|EPI_ISL_5395862|2021-10-08;21J;AY.23.1;B.1.617.2.23.1;21J;Delta;21J (Delta);18.361111;good;40;13;0;0;23;1;32;4;0;1;89441;5;29891;0.9986623415710798;false;G210T	C241T	C1263T	C1404T	C3037T	G4181T	C4752T	C5497T	C6402T	C7124T	A7537G	C8986T	G9053T	C10029T	A11201G	A11332G	C12100T	C14408T	G15451A	C16466T	G17679T	C19220T	C21618G	G21987A	T22917G	C22995A	A23403G	C23604G	G24410A	G25352T	C25469T	T26767C	T27638C	C27752T	C27874T	A28461G	G28881T	G28916T	G29402T	G29742T;22029-22034	28248-28253	28271;;;M:I82T	N:D63G	N:R203M	N:G215C	N:D377Y	ORF1a:T333M	ORF1a:P380L	ORF1a:A1306S	ORF1a:T1496I
285;hCoV-19/Singapore/6607/2021|EPI_ISL_5395864|2021-10-08;21J;AY.23.1;B.1.617.2.23.1;21J;Delta;21J (Delta);12.111111;good;45;13;0;0;13;1;35;4;0;1;89364;24;29891;0.9983613684245728;false;G210T	C241T	C1263T	C1404T	C3037T	A3079C	G4181T	C4752T	C5497T	C6402T	C7124T	A7537G	C8986T	G9053T	C10029T	C10969T	A11201G	A11332G	C12100T	C14408T	A14748G	G15451A	C16466T	G17679T	C18458T	C19220T	C20234T	C21618G	G21987A	T22917G	C22995A	A23403G	C23604G	G24410A	G25352T	C25469T	T26767C	T27638C	C27752T	C27874T	A28461G	G28881T	G28916T	G29402T	G29742T;22029-22034	28248-28253	28271;;;M:I82T	N:D63G	N:R203M	N:G215C
286;hCoV-19/Singapore/6608/2021|EPI_ISL_5395865|2021-10-08;21J;AY.23.1;B.1.617.2.23.1;21J;Delta;21J (Delta);25.006944;good;41;13;0;0;37;2;33;4;0;11;89443;3;29891;0.9982276025816808;false;G210T	C241T	C1263T	C1404T	C3037T	G4181T	C4752T	C5497T	C6402T	C7124T	A7537G	C8986T	G9053T	C10029T	A11201G	A11332G	C12100T	C14408T	G15451A	C16466T	G17679T	C19220T	C21618G	G21987A	T22917G	C22995A	A23403G	C23604G	G24410A	G25352T	C25469T	T26767C	A26802G	T27638C	C27752T	C27874T	A28461G	G28881T	G28916T	G29402T	G29742T;22029-22034	28248-28253	28271;;;M:I82T	M:S94G	N:D63G	N:R203M	N:G215C	N:D377Y	ORF1a:T333M	ORF1a:P380L
287;hCoV-19/Singapore/6601/2021|EPI_ISL_5395858|2021-10-08;21J;AY.23.1;B.1.617.2.23.1;21J;Delta;21J (Delta);0;good;46;13;0;0;0;0;35;4;0;0;89384;6;29881;0.9990970805604787;false;G210T	C241T	C874T	C1263T	C1404T	C3037T	G4181T	C4752T	C5497T	C6402T	C7124T	A7537G	C8727T	C8986T	G9053T	C10029T	A11201G	A11332G	C12100T	C14408T	A14748G	G15451A	C16466T	G17679T	C19220T	C21618G	G21987A	T22213C	T22917G	C22995A	A23403G	C23604G	G24410A	C25262A	G25352T	C25469T	T26767C	T27638C	C27752T	C27874T	C28006T	A28461G	G28881T	G28916T	G29402T	G29742T;22029-22034	28248-28253	28271;;;M:I82T	N:D63G	N:R203M
288;hCoV-19/Singapore/6602/2021|EPI_ISL_5395859|2021-10-07;21J;AY.23.1;B.1.617.2.23.1;21J;Delta;21J (Delta);0;good;44;13;0;0;1;0;33;4;0;0;89416;8;29891;0.99933117078554;false;G210T	C241T	C1263T	C1404T	C3037T	G4181T	C4752T	C5497T	C6402T	C7124T	A7537G	C8986T	G9053T	C10029T	A11201G	A11332G	C12100T	C14408T	A14748G	G15451A	C16466T	G17679T	C19220T	C21618G	G21987A	T22213C	T22917G	C22995A	A23403G	C23604G	G24410A	C25262A	G25352T	C25469T	C25671T	T26767C	T27638C	C27752T	C27874T	A28461G	G28881T	G28916T	G29402T	G29742T;22029-22034	28248-28253	28271;;;M:I82T	N:D63G	N:R203M	N:G215C	N:D377Y
289;hCoV-19/Singapore/6614/2021|EPI_ISL_5395871|2021-10-07;21J;AY.23.1;B.1.617.2.23.1;21J;Delta;21J (Delta);4;good;44;13;0;0;61;2;34;4;0;24;89428;4;29891;0.9973915660636056;false;G210T	C241T	C1263T	C1404T	C3037T	G4181T	C4752T	C5497T	C6402T	C7124T	A7537G	C8986T	G9053T	C10029T	A11201G	A11332G	C12100T	C14408T	A14748G	G15451A	C16466T	G17679T	C19220T	G21372T	C21618G	G21987A	T22213C	T22917G	C22995A	A23403G	C23604G	G24410A	C25262A	G25352T	C25469T	T26767C	T27638C	C27752T	C27874T	A28461G	G28881T	G28916T	G29402T	G29742T;22029-22034	28248-28253	28271;;;M:I82T	N:D63G	N:R203M	N:G215C	N:D377Y
290;hCoV-19/Singapore/6617/2021|EPI_ISL_5395874|2021-10-07;21J;AY.23.1;B.1.617.2.23.1;21J;Delta;21J (Delta);45.444444;mediocre;43;13;0;0;30;1;34;4;0;1;89327;39;29891;0.9972912416814368;false;G210T	C241T	C1263T	C1404T	C3037T	C3096T	G4181T	C4752T	C5497T	C6402T	C7124T	A7537G	A7849G	C8986T	G9053T	C10029T	G11083T	A11201G	A11332G	C12100T	C14408T	G15451A	C16466T	G17679T	C19220T	C21618G	G21987A	T22917G	C22995A	A23403G	C23604G	G24410A	G25352T	C25469T	T26767C	T27638C	C27752T	C27874T	A28461G	G28881T	G28916T	G29402T	G29742T;22029-22034	28248-28253	28271;;;M:I82T	N:D63G	N:R203M	N:G215C	N:D377Y	ORF1a:T333M
291;hCoV-19/Singapore/6618/2021|EPI_ISL_5395875|2021-10-07;21J;AY.23.1;B.1.617.2.23.1;21J;Delta;21J (Delta);50.173611;mediocre;44;13;0;0;37;0;35;4;0;0;89317;41;29891;0.9970237099956526;false;G210T	C241T	C823T	C1263T	C1404T	C3037T	G4181T	C4577T	C4752T	C5497T	C6402T	C7124T	A7537G	C8986T	G9053T	C10029T	G11083T	A11201G	A11332G	C12100T	C14408T	G15451A	C16466T	G17679T	C19220T	A20276G	C21618G	G21987A	T22917G	C22995A	A23403G	C23604G	G24410A	G25352T	C25469T	T26767C	T27638C	C27752T	C27874T	A28461G	G28881T	G28916T	G29402T	G29742T;22029-22034	28248-28253	28271;;;M:I82T	N:D63G	N:R203M	N:G215C	N:D377Y
292;hCoV-19/Singapore/6619/2021|EPI_ISL_5395876|2021-10-07;21J;AY.23.1;B.1.617.2.23.1;21J;Delta;21J (Delta);1;good;45;13;0;0;69;1;33;4;0;1;89409;9;29891;0.9969902685349296;false;G210T	C241T	C1263T	C1404T	T2545C	C3037T	G4181T	C4752T	C5497T	C6402T	C7124T	A7537G	C8986T	G9053T	C10029T	A11201G	A11332G	C12100T	C14408T	A14748G	G15451A	C16466T	G17679T	C19220T	C21618G	G21987A	T22213C	T22917G	C22995A	A23403G	C23604G	G24410A	C25262A	G25352T	C25469T	C25671T	T26767C	T27638C	C27752T	C27874T	A28461G	G28881T	G28916T	G29402T	G29742T;22029-22034	28248-28253	28271;;;M:I82T	N:D63G	N:R203M	N:G215C
293;hCoV-19/Singapore/6609/2021|EPI_ISL_5395866|2021-10-08;21J;AY.23.1;B.1.617.2.23.1;21J;Delta;21J (Delta);0;good;47;13;0;0;0;0;36;4;0;0;88687;52;29696;0.9913721031334648;false;G210T	C241T	G428A	C874T	C1263T	C1404T	C3037T	G4181T	C4752T	C5497T	C6402T	C7124T	A7537G	C8727T	C8986T	G9053T	C10029T	A11201G	A11332G	C12100T	C14408T	A14748G	G15451A	C16466T	G17679T	C19220T	C21618G	G21987A	T22213C	T22917G	C22995A	A23403G	C23533T	C23604G	G24410A	C25262A	G25352T	C25469T	G25775T	T26767C	T27638C	C27752T	C27874T	A28461G	G28881T	G28916T	G29402T;22029-22034	28248-28253	28271;;;M:I82T	N:D63G
294;hCoV-19/Singapore/6611/2021|EPI_ISL_5395868|2021-10-08;21J;AY.23.1;B.1.617.2.23.1;21J;Delta;21J (Delta);6.777778;good;41;13;0;0;7;2;30;4;0;3;89317;45;29891;0.9978263050530048;false;G210T	C241T	C1404T	C3037T	G4181T	C4752T	C5497T	C6402T	C7124T	A7537G	C8986T	G9053T	C10029T	A11201G	A11332G	C12100T	C14408T	A14748G	G15451A	C16466T	G17679T	C19220T	C21618G	G21987A	T22213C	T22917G	C22995A	A23403G	C23604G	G24410A	C25262A	G25352T	C25469T	T26767C	T27638C	C27752T	C27874T	G28881T	G28916T	G29402T	G29742T;22029-22034	28248-28253	28271;;;M:I82T	N:R203M	N:G215C	N:D377Y	ORF1a:P380L	ORF1a:A1306S	ORF1a:T1496I	ORF1a:P2046L
295;hCoV-19/Singapore/6663/2021|EPI_ISL_5395920|2021-10-07;21J;AY.23.1;B.1.617.2.23.1;21J;Delta;21J (Delta);0;good;43;13;0;0;152;0;34;4;0;0;89192;84;29891;0.991739959201418;false;G210T	C241T	G1125A	C1263T	C1404T	C3037T	G4181T	C4752T	C5497T	C6402T	C7124T	A7537G	C8986T	G9053T	C10029T	A11201G	A11332G	C12100T	C14408T	A14748G	G15451A	C16466T	G17679T	C19220T	C21618G	G21987A	T22213C	T22917G	C22995A	A23403G	C23604G	G24410A	C25262A	G25352T	C25469T	T26767C	T27638C	C27752T	C27874T	A28461G	G28881T	G28916T	G29402T;22029-22034	28248-28253	28271;;;M:I82T	N:D63G	N:R203M	N:G215C	N:D377Y	ORF1a:R287K
296;hCoV-19/Singapore/6653/2021|EPI_ISL_5395910|2021-10-07;21J;AY.23.1;B.1.617.2.23.1;21J;Delta;21J (Delta);0;good;43;13;0;0;164;0;33;4;0;0;89411;11;29891;0.9937798883055212;false;G210T	C241T	C1263T	C1404T	C3037T	G4181T	C4752T	C5497T	C6402T	C7124T	A7537G	C8986T	G9053T	C10029T	A11201G	A11332G	C12100T	C14408T	A14748G	G15451A	C16466T	G17679T	C19220T	C21618G	G21987A	T22213C	T22917G	C22995A	A23403G	C23604G	G24410A	C25262A	G25352T	C25469T	T26767C	T27638C	C27752T	C27874T	G28202A	A28461G	G28881T	G28916T	G29402T;22029-22034	28248-28253	28271;;;M:I82T	N:D63G	N:R203M	N:G215C	N:D377Y	ORF1a:T333M
297;hCoV-19/Singapore/6654/2021|EPI_ISL_5395911|2021-10-07;21J;AY.23.1;B.1.617.2.23.1;21J;Delta;21J (Delta);1;good;44;7;0;0;135;1;34;2;0;1;89337;43;29891;0.9936461224626292;false;G210T	C241T	C1263T	C1404T	C3037T	G4181T	C4752T	C5497T	C6402T	C7124T	A7537G	A8040G	C8986T	G9053T	C10029T	A11201G	A11332G	C12100T	C14408T	A14748G	G15451A	C16466T	G17679T	C19220T	C21618G	G21987A	T22213C	T22917G	C22995A	A23403G	C23604G	G24410A	C25262A	G25352T	C25469T	C25613T	T26767C	T27638C	C27752T	C27874T	A28461G	G28881T	G28916T	G29402T;28248-28253	28271;;;M:I82T	N:D63G	N:R203M	N:G215C	N:D377Y	ORF1a:T333M
298;hCoV-19/Singapore/6655/2021|EPI_ISL_5395912|2021-10-08;21J;AY.23.1;B.1.617.2.23.1;21J;Delta;21J (Delta);0;good;44;13;0;0;159;0;34;4;0;0;89368;24;29891;0.9935123566197372;false;G210T	C241T	C1263T	C1404T	C3037T	G4181T	C4752T	C5497T	C6402T	C7124T	A7537G	C8986T	G9053T	C10029T	A11201G	A11332G	C12100T	C14408T	A14748G	G15451A	T16116C	C16466T	G17679T	C19220T	C21618G	G21987A	T22213C	T22917G	C22995A	A23403G	C23604G	G24410A	C25262A	G25352T	C25469T	T26767C	G26842T	T27638C	C27752T	C27874T	A28461G	G28881T	G28916T	G29402T;22029-22034	28248-28253	28271;;;M:I82T	M:R107L	N:D63G	N:R203M	N:G215C
299;hCoV-19/Singapore/6656/2021|EPI_ISL_5395913|2021-10-07;21J;AY.23.1;B.1.617.2.23.1;21J;Delta;21J (Delta);0;good;44;13;0;0;103;0;34;4;0;0;89173;89;29891;0.99321138347323;false;G210T	C241T	C1263T	C1404T	C3037T	G4181T	C4752T	C5497T	C6402T	C7124T	A7537G	C8986T	G9053T	C10029T	A11201G	A11332G	C12100T	C14408T	A14748G	G15451A	C16466T	G17679T	C19220T	G21372T	C21618G	G21987A	T22213C	T22917G	C22995A	A23403G	C23604G	G24410A	C25262A	G25352T	C25469T	T26767C	T27638C	C27752T	C27874T	A28461G	G28881T	G28916T	G29402T	G29742T;22029-22034	28248-28253	28271;;;M:I82T	N:D63G	N:R203M	N:G215C	N:D377Y
300;hCoV-19/Singapore/6657/2021|EPI_ISL_5395914|2021-10-07;21J;AY.23.1;B.1.617.2.23.1;21J;Delta;21J (Delta);50.173611;mediocre;43;13;0;0;160;0;35;4;0;0;89300;48;29891;0.992676320101662;false;G210T	C241T	C1263T	C1404T	C3037T	C3096T	G3216T	G4181T	C4752T	C5497T	C6402T	C7124T	A7537G	A7849G	C8986T	G9053T	C10029T	G11083T	A11201G	A11332G	C12100T	C14408T	G15451A	C16466T	G17679T	C19220T	C21618G	G21987A	T22917G	C22995A	A23403G	C23604G	G24410A	G25352T	C25469T	T26767C	T27638C	C27752T	C27874T	A28461G	G28881T	G28916T	G29402T;22029-22034	28248-28253	28271;;;M:I82T	N:D63G	N:R203M	N:G215C	N:D377Y	ORF1a:T333M
301;hCoV-19/Singapore/6658/2021|EPI_ISL_5395915|2021-10-07;21J;AY.23.1;B.1.617.2.23.1;21J;Delta;21J (Delta);9.506944;good;43;13;0;0;169;1;33;4;0;0;89327;39;29891;0.992642878640939;false;G210T	C241T	C1263T	C1404T	C3037T	G4181T	C4752T	C5497T	C6402T	C7124T	A7537G	C8986T	G9053T	C10029T	C10969T	A11201G	A11279G	A11332G	C12100T	C14408T	A14748G	G15451A	C16466T	G17679T	C19220T	C21618G	G21987A	T22917G	C22995A	A23403G	C23604G	G24410A	C25096T	G25352T	C25469T	T26767C	T27638C	C27752T	C27874T	A28461G	G28881T	G28916T	G29402T;22029-22034	28248-28253	28271;;;M:I82T	N:D63G	N:R203M	N:G215C	N:D377Y	ORF1a:T333M
302;hCoV-19/Singapore/6659/2021|EPI_ISL_5395916|2021-10-08;21J;AY.23.1;B.1.617.2.23.1;21J;Delta;21J (Delta);56.250000;mediocre;41;13;0;0;122;0;34;4;0;0;89188;88;29891;0.992609437180216;false;G210T	C241T	C1263T	C1404T	C3037T	G4181T	C4752T	C5497T	C6402T	C7124T	A7537G	C8986T	G9053T	C10029T	A11201G	A11332G	C12100T	C14408T	G15451A	C16466T	G17679T	C19220T	C19572T	C21618G	G21987A	T22917G	C22995A	A23403G	C23604G	G24410A	G25352T	C25469T	T26767C	T27638C	C27752T	C27874T	G28300T	A28461G	G28881T	G28916T	G29402T;22029-22034	28248-28253	28271;;;M:I82T	N:Q9H	N:D63G	N:R203M	N:G215C	N:D377Y	ORF1a:T333M	ORF1a:P380L
303;hCoV-19/Singapore/6661/2021|EPI_ISL_5395918|2021-10-07;21J;AY.23.1;B.1.617.2.23.1;21J;Delta;21J (Delta);21.006944;good;40;13;0;0;190;0;33;4;0;0;89339;39;29891;0.9919740494264788;false;G210T	C241T	C1263T	C1404T	C3037T	G4181T	C4752T	C5497T	C6402T	C7124T	A7537G	C8986T	G9053T	C10029T	A11201G	A11332G	C12100T	C14408T	G15451A	C16466T	G17679T	C19220T	C21618G	G21987A	T22917G	C22995A	A23403G	C23604G	G23876A	G24410A	G25352T	C25469T	T26767C	T27638C	C27752T	C27874T	A28461G	G28881T	G28916T	G29402T;22029-22034	28248-28253	28271;;;M:I82T	N:D63G	N:R203M	N:G215C	N:D377Y	ORF1a:T333M	ORF1a:P380L	ORF1a:A1306S	ORF1a:T1496I
304;hCoV-19/Singapore/6662/2021|EPI_ISL_5395919|2021-10-07;21J;AY.23.1;B.1.617.2.23.1;21J;Delta;21J (Delta);1;good;43;13;0;0;170;1;34;4;0;1;89255;63;29891;0.991806842122864;false;G210T	C241T	C1263T	C1404T	C3037T	G3728T	G4181T	C4752T	C5497T	C6402T	C7124T	A7537G	C8986T	G9053T	C10029T	A11201G	A11332G	C12100T	C14408T	A14748G	G15451A	C16466T	G17679T	C19220T	C21618G	G21987A	T22213C	T22917G	C22995A	A23403G	C23604G	G24410A	C25262A	G25352T	C25469T	T26767C	T27638C	C27752T	C27874T	A28461G	G28881T	G28916T	G29402T;22029-22034	28248-28253	28271;;;M:I82T	N:D63G	N:R203M	N:G215C	N:D377Y	ORF1a:T333M
305;hCoV-19/Singapore/6673/2021|EPI_ISL_5395930|2021-10-07;21J;AY.23.1;B.1.617.2.23.1;21J;Delta;21J (Delta);9.065309;good;44;13;0;0;369;3;35;4;0;75;89380;20;29891;0.9865230913286293;false;G210T	C241T	C1263T	C1404T	C2450A	C3037T	G4181T	C4752T	C5497T	C6402T	C7124T	A7537G	C8986T	G9053T	C10029T	A11201G	A11332G	C12100T	C13721T	C14408T	A14748G	G15451A	C16466T	G17679T	C19220T	C21618G	G21987A	T22213C	T22917G	C22995A	A23403G	C23604G	G24410A	C25262A	G25352T	C25469T	T26767C	T27638C	C27752T	C27874T	A28461G	G28881T	G28916T	G29402T;22029-22034	28248-28253	28271;;;M:I82T	N:D63G	N:R203M	N:G215C	N:D377Y
306;hCoV-19/Singapore/6674/2021|EPI_ISL_5395931|2021-10-07;21J;AY.23.1;B.1.617.2.23.1;21J;Delta;21J (Delta);50.174983;mediocre;46;7;0;0;310;0;33;2;0;100;89191;89;29891;0.9862890011035682;false;G210T	C241T	A507G	G529T	C1263T	C1404T	G1857T	C3037T	C3096T	G4181T	C4752T	C5497T	C6268T	C6402T	C7124T	A7537G	C8986T	G9053T	C9661T	C10029T	A11201G	A11332G	C12100T	C14408T	G15451A	C16466T	G17679T	C19220T	G21987A	T22917G	C22995A	A23403G	C23604G	G24410A	G25352T	C25469T	T26767C	T27638C	C27752T	C27874T	A28461G	G28881T	G28916T	G29402T	A29549G	G29742T;28248-28253	28271;;;M:I82T	N:D63G	N:R203M	N:G215C
307;hCoV-19/Singapore/6664/2021|EPI_ISL_5395921|2021-10-08;21J;AY.23.1;B.1.617.2.23.1;21J;Delta;21J (Delta);18.361111;good;39;7;0;0;162;1;31;2;0;2;89192;98;29891;0.9909039226833428;false;G210T	C241T	C1263T	C1404T	C3037T	G4181T	C4752T	C5497T	C6402T	C7124T	A7537G	C8986T	G9053T	C10029T	A11201G	A11332G	C12100T	C14408T	G15451A	C16466T	G17679T	C19220T	C21618G	G21987A	T22917G	C22995A	A23403G	C23604G	G24410A	G25352T	C25469T	T26767C	T27638C	C27752T	C27874T	A28461G	G28881T	G28916T	G29402T;28248-28253	28271;;;M:I82T	N:D63G	N:R203M	N:G215C	N:D377Y	ORF1a:T333M	ORF1a:P380L	ORF1a:A1306S	ORF1a:T1496I	ORF1a:P2046L	ORF1a:P2287S
308;hCoV-19/Singapore/6665/2021|EPI_ISL_5395922|2021-10-07;21J;AY.23.1;B.1.617.2.23.1;21J;Delta;21J (Delta);1;good;44;7;0;0;227;1;33;2;0;8;89349;39;29891;0.9907032739190048;false;G210T	C241T	C1263T	C1404T	C3037T	G4181T	C4752T	C5497T	C6402T	C7124T	A7537G	C8986T	G9053T	C10029T	A11201G	A11332G	C12100T	C14408T	A14748G	G15451A	T16116C	C16466T	G17679T	C19220T	C21618G	G21987A	T22213C	T22917G	C22995A	A23403G	C23604G	G24410A	C25262A	G25352T	C25469T	T26767C	G26842T	T27638C	C27752T	C27874T	A28461G	G28881T	G28916T	G29402T;28248-28253	28271;;;M:I82T	M:R107L	N:D63G	N:R203M	N:G215C	N:D377Y
309;hCoV-19/Singapore/6666/2021|EPI_ISL_5395923|2021-10-07;21J;AY.23.1;B.1.617.2.23.1;21J;Delta;21J (Delta);0;good;44;7;0;0;188;0;33;2;0;13;89172;98;29891;0.9900678861652678;false;G210T	C241T	C1263T	C1404T	C3037T	G4181T	C4752T	C5497T	C6402T	C7124T	A7537G	C8986T	G9053T	C10029T	A11201G	A11332G	C12100T	C13487T	C14408T	A14748G	G15451A	C16466T	G17679T	C19220T	C21618G	G21987A	T22213C	T22917G	C22995A	A23403G	C23604G	G24410A	C25262A	G25352T	C25469T	C25671T	T26767C	T27638C	C27752T	C27874T	A28461G	G28881T	G28916T	G29402T;28248-28253	28271;;;M:I82T	N:D63G	N:R203M	N:G215C	N:D377Y	ORF1a:T333M
310;hCoV-19/Singapore/6667/2021|EPI_ISL_5395924|2021-10-07;21J;AY.23.1;B.1.617.2.23.1;21J;Delta;21J (Delta);36;mediocre;45;7;0;0;238;6;34;2;0;86;89324;46;29891;0.9899341203223756;false;G210T	C241T	C1263T	C1404T	C3037T	G4181T	C4752T	C5497T	C6402T	C7124T	A7537G	G8934A	C8986T	G9053T	C10029T	A11201G	A11332G	C12100T	C14408T	A14748G	G15451A	C16466T	G17679T	C19220T	G21372T	C21618G	G21987A	T22213C	T22917G	C22995A	A23403G	C23604G	G24410A	C25262A	G25352T	C25469T	T26767C	T27638C	C27752T	C27874T	A28461G	G28881T	G28916T	G29402T	G29742T;28248-28253	28271;;;M:I82T	N:D63G	N:R203M	N:G215C	N:D377Y
311;hCoV-19/Singapore/6668/2021|EPI_ISL_5395925|2021-10-07;21J;AY.23.1;B.1.617.2.23.1;21J;Delta;21J (Delta);9;good;43;7;0;0;210;3;33;2;0;2;89101;123;29891;0.9883958131291176;false;G210T	C241T	C1263T	C1404T	C3037T	G4181T	C4752T	C5497T	C6402T	C7124T	A7537G	A8040G	C8986T	G9053T	C10029T	A11201G	A11332G	C12100T	C14408T	A14748G	G15451A	C16466T	G17679T	C19220T	C21618G	G21987A	T22213C	T22917G	C22995A	A23403G	C23604G	G24410A	C25262A	G25352T	C25469T	T26767C	T27638C	C27752T	C27874T	A28461G	G28881T	G28916T	G29402T;28248-28253	28271;;;M:I82T	N:D63G	N:R203M	N:G215C	N:D377Y	ORF1a:T333M	ORF1a:P380L
312;hCoV-19/Singapore/6669/2021|EPI_ISL_5395926|2021-10-08;21J;AY.23.1;B.1.617.2.23.1;21J;Delta;21J (Delta);0;good;45;7;0;0;245;0;34;2;0;30;89168;98;29891;0.9881617229040563;false;G210T	C241T	C1263T	C1404T	C3037T	G4181T	C4752T	C5497T	C6402T	C7124T	A7537G	T8625C	C8986T	G9053T	C10029T	A11201G	A11332G	C12100T	C14408T	A14748G	G15451A	C16466T	G17679T	C19220T	G20006A	C21618G	G21987A	T22213C	T22917G	C22995A	A23403G	C23604G	G24410A	C25262A	G25352T	C25469T	C25671T	T26767C	T27638C	C27752T	C27874T	A28461G	G28881T	G28916T	G29402T;28248-28253	28271;;;M:I82T	N:D63G	N:R203M	N:G215C	N:D377Y
313;hCoV-19/Singapore/6670/2021|EPI_ISL_5395927|2021-10-07;21J;AY.23.1;B.1.617.2.23.1;21J;Delta;21J (Delta);33.361989;mediocre;39;13;0;0;308;4;32;4;0;56;89343;39;29891;0.9878941912182724;false;G210T	C241T	C1263T	C1404T	C3037T	G4181T	C4752T	C5497T	C6402T	C7124T	A7537G	C8986T	G9053T	C10029T	A11201G	A11332G	C12100T	C14408T	G15451A	C16466T	G17679T	C19220T	C21618G	G21987A	T22917G	C22995A	A23403G	C23604G	G24410A	G25352T	C25469T	T26767C	T27638C	C27752T	C27874T	A28461G	G28881T	G28916T	G29402T;22029-22034	28248-28253	28271;;;M:I82T	N:D63G	N:R203M	N:G215C	N:D377Y	ORF1a:T333M	ORF1a:P380L	ORF1a:A1306S	ORF1a:T1496I	ORF1a:P2046L
314;hCoV-19/Singapore/6671/2021|EPI_ISL_5395928|2021-10-07;21J;AY.23.1;B.1.617.2.23.1;21J;Delta;21J (Delta);4.000055;good;44;13;0;0;302;2;31;4;0;70;89296;48;29891;0.9878607497575496;false;G210T	C241T	C1263T	C1404T	C3037T	G4181T	C4752T	C5497T	C6402T	C7124T	A7537G	C8986T	G9053T	C10029T	C10369T	A11201G	A11332G	C12100T	C14408T	A14748G	G15451A	C16466T	G17679T	C19220T	C21618G	G21987A	T22213C	T22917G	C22995A	A23403G	C23604G	G24410A	C25262A	G25352T	C25469T	C25671T	T26767C	T27638C	C27752T	C27874T	G28881T	G28916T	G29402T	G29742T;22029-22034	28248-28253	28271;;;M:I82T	N:R203M	N:G215C	N:D377Y	ORF1a:T333M
315;hCoV-19/Singapore/6672/2021|EPI_ISL_5395929|2021-10-07;21J;AY.23.1;B.1.617.2.23.1;21J;Delta;21J (Delta);16;good;43;7;0;0;288;4;33;2;0;50;89176;98;29891;0.9865899742500752;false;G210T	C241T	C1263T	C1404T	C3037T	G4181T	C4752T	C5497T	C6402T	C7124T	A7537G	C8986T	G9053T	C10029T	A11201G	A11332G	C12100T	C14408T	A14748G	G15451A	C16466T	G17679T	A18082G	C19220T	C21618G	G21987A	T22213C	T22917G	C22995A	A23403G	C23604G	G24410A	C25262A	G25352T	C25469T	T26767C	T27638C	C27752T	C27874T	A28461G	G28881T	G28916T	G29402T;28248-28253	28271;;;M:I82T	N:D63G	N:R203M	N:G215C	N:D377Y	ORF1a:T333M	ORF1a:P380L
316;hCoV-19/Singapore/6675/2021|EPI_ISL_5395932|2021-10-07;21J;AY.23.1;B.1.617.2.23.1;21J;Delta;21J (Delta);1.444444;good;43;7;0;0;480;1;32;2;0;120;89353;39;29891;0.9822425843560848;false;G210T	C241T	C1263T	C1404T	G4181T	C4752T	C5497T	C6402T	C7124T	A7537G	C8986T	G9053T	C10029T	A11201G	A11332G	C12100T	C14408T	A14748G	G15451A	C16466T	G17679T	C19220T	C21618G	G21987A	T22213C	T22917G	C22995A	A23403G	C23604G	G24410A	C25262A	G25352T	C25469T	C25671T	T26767C	T27638C	C27752T	C27874T	A28461G	G28881T	G28916T	G29402T	A29869C;28248-28253	28271;;;M:I82T	N:D63G	N:R203M	N:G215C	N:D377Y	ORF1a:T333M	ORF1a:P380L
317;hCoV-19/Singapore/6676/2021|EPI_ISL_5395933|2021-10-07;21J;AY.23.1;B.1.617.2.23.1;21J;Delta;21J (Delta);140.687586;bad;41;7;0;0;505;2;29;2;0;146;89430;16;29891;0.9821422599739156;false;G210T	C241T	C1263T	C1404T	C3037T	G4181T	C4752T	C5497T	C6402T	C7124T	A7537G	C8986T	G9053T	C10029T	A11201G	A11332G	C11674T	C12100T	C14408T	G15451A	C16466T	G17679T	C19220T	C21618G	G21987A	T22917G	C22995A	A23403G	C23604G	C24023T	G24410A	G25352T	C25469T	T26767C	C27143T	T27638C	C27752T	C27874T	G28881T	G28916T	G29402T;28248-28253	28271;;;M:I82T	N:R203M	N:G215C	N:D377Y	ORF1a:T333M	ORF1a:P380L	ORF1a:A1306S	ORF1a:T1496I	ORF1a:P2046L
318;hCoV-19/Singapore/6643/2021|EPI_ISL_5395900|2021-10-07;21J;AY.23.1;B.1.617.2.23.1;21J;Delta;21J (Delta);4.694444;good;47;13;0;0;100;2;35;4;0;2;89308;40;29891;0.9948834565093804;false;G210T	C241T	C1263T	C1404T	C3037T	G4181T	C4752T	C5497T	C6402T	C7124T	A7537G	C8986T	C8991T	G9053T	C10029T	A11201G	A11332G	C12100T	C14408T	A14748G	G15451A	C16466T	G17679T	C19220T	C19263T	C20956T	C21618G	G21987A	T22213C	T22917G	C22995A	A23403G	C23604G	G24410A	C25262A	G25352T	C25469T	T26767C	T27638C	C27752T	C27874T	A28461G	G28881T	G28916T	G29402T	G29543T	G29742T;22029-22034	28248-28253	28271;;;M:I82T	N:D63G
319;hCoV-19/Singapore/6644/2021|EPI_ISL_5395901|2021-10-07;21J;AY.23.1;B.1.617.2.23.1;21J;Delta;21J (Delta);26;good;42;13;0;0;93;1;33;4;0;32;89304;48;29891;0.9948834565093804;false;G210T	C241T	C1263T	C1404T	C3037T	G4181T	C4752T	C5497T	C6402T	C7124T	A7537G	C8986T	G9053T	C10029T	A11201G	A11332G	C12100T	T13637C	C14408T	G15451A	C16466T	G17679T	C19220T	C21549T	C21618G	G21987A	T22917G	C22995A	A23403G	C23604G	G24410A	G25352T	C25469T	T26767C	T27638C	C27752T	C27874T	A28461G	G28881T	G28916T	G29402T	G29742T;22029-22034	28248-28253	28271;;;M:I82T	N:D63G	N:R203M	N:G215C	N:D377Y	ORF1a:T333M	ORF1a:P380L
320;hCoV-19/Singapore/6645/2021|EPI_ISL_5395902|2021-10-08;21J;AY.23.1;B.1.617.2.23.1;21J;Delta;21J (Delta);11.111111;good;45;13;0;0;112;0;35;4;0;0;89319;39;29891;0.9945824833628732;false;G210T	C241T	C1263T	C1404T	C3037T	A3079C	G4181T	C4752T	C5497T	C6402T	C7124T	A7537G	C8986T	G9053T	C10029T	C10969T	A11201G	A11332G	C12100T	C14408T	A14748G	G15451A	C16466T	G17679T	C18458T	C19220T	C20234T	C21618G	G21987A	T22917G	C22995A	A23403G	C23604G	G24410A	G25352T	C25469T	T26767C	T27638C	C27752T	C27874T	A28461G	G28881T	G28916T	G29402T	G29742T;22029-22034	28248-28253	28271;;;M:I82T	N:D63G	N:R203M	N:G215C
321;hCoV-19/Singapore/6646/2021|EPI_ISL_5395903|2021-10-07;21J;AY.23.1;B.1.617.2.23.1;21J;Delta;21J (Delta);53.444444;mediocre;42;13;0;0;135;3;34;4;0;3;89394;18;29891;0.9944152760592584;false;G210T	C241T	C823T	C1263T	C1404T	C3037T	G4181T	C4752T	C5497T	C6402T	C7124T	A7537G	C8986T	G9053T	C10029T	G11083T	A11201G	A11332G	C12100T	C14408T	G15451A	C16466T	G17679T	C19220T	A20276G	C21618G	G21987A	T22917G	C22995A	A23403G	C23604G	G24410A	G25352T	C25469T	T26767C	T27638C	C27752T	C27874T	A28461G	G28881T	G28916T	G29402T;22029-22034	28248-28253	28271;;;M:I82T	N:D63G	N:R203M	N:G215C	N:D377Y	ORF1a:T333M	ORF1a:P380L
322;hCoV-19/Singapore/6648/2021|EPI_ISL_5395905|2021-10-08;21J;AY.23.1;B.1.617.2.23.1;21J;Delta;21J (Delta);11.111111;good;44;13;0;0;155;0;35;4;0;0;89428;4;29891;0.9943149516770892;false;G210T	C241T	C1263T	C1404T	C3037T	A3079C	G4181T	C4752T	C5497T	C6402T	C7124T	A7537G	C8986T	G9053T	C10029T	C10969T	A11201G	A11332G	C12100T	C14408T	A14748G	G15451A	C16466T	G17679T	C18458T	C19220T	C20234T	C21618G	G21987A	T22917G	C22995A	A23403G	C23604G	G24410A	G25352T	C25469T	T26767C	T27638C	C27752T	C27874T	A28461G	G28881T	G28916T	G29402T;22029-22034	28248-28253	28271;;;M:I82T	N:D63G	N:R203M	N:G215C	N:D377Y
323;hCoV-19/Singapore/6649/2021|EPI_ISL_5395906|2021-10-08;21J;AY.23.1;B.1.617.2.23.1;21J;Delta;21J (Delta);0;good;42;13;0;0;113;0;32;4;0;0;89298;50;29891;0.9941811858341972;false;G210T	C241T	C1404T	C3037T	G4181T	C4752T	C5497T	C6402T	C7124T	A7537G	C8986T	G9053T	C10029T	A11201G	A11332G	C12100T	C14408T	A14748G	G15451A	C16466T	G17679T	C19220T	C21618G	G21987A	T22213C	T22917G	C22995A	A23403G	C23604G	G24410A	C25262A	G25352T	C25469T	T26767C	T27638C	C27752T	C27874T	A28461G	G28881T	G28916T	G29402T	G29742T;22029-22034	28248-28253	28271;;;M:I82T	N:D63G	N:R203M	N:G215C	N:D377Y	ORF1a:P380L	ORF1a:A1306S
324;hCoV-19/Singapore/6650/2021|EPI_ISL_5395907|2021-10-07;21J;AY.23.1;B.1.617.2.23.1;21J;Delta;21J (Delta);16;good;44;7;0;0;111;4;33;2;0;22;89316;50;29891;0.9941143029127512;false;G210T	C241T	C1263T	C1404T	C3037T	G4181T	G4601A	C4752T	C5497T	C6402T	C7124T	A7537G	C8986T	G9053T	C10029T	A11201G	A11332G	C12100T	C14408T	A14748G	G15451A	C16466T	G17679T	C19220T	C21618G	G21987A	T22213C	T22917G	C22995A	A23403G	C23604G	G24410A	C25262A	G25352T	C25469T	T26767C	T27638C	C27752T	C27874T	A28461G	G28881T	G28916T	G29402T	G29742T;28248-28253	28271;;;M:I82T	N:D63G	N:R203M	N:G215C	N:D377Y	ORF1a:T333M
325;hCoV-19/Singapore/6651/2021|EPI_ISL_5395908|2021-10-07;21J;AY.23.1;B.1.617.2.23.1;21J;Delta;21J (Delta);1;good;43;13;0;0;167;1;34;4;0;14;89435;3;29891;0.9939136541484132;false;G210T	C241T	C1263T	C1404T	C3037T	G4181T	C4752T	C5497T	C6402T	C7124T	A7537G	C8986T	G9053T	C9384T	C10029T	A11201G	A11332G	C12100T	C14408T	A14748G	G15451A	C16466T	G17679T	C19220T	C21618G	G21987A	T22213C	T22917G	C22995A	A23403G	C23604G	G24410A	C25262A	G25352T	C25469T	T26767C	T27638C	C27752T	C27874T	A28461G	G28881T	G28916T	G29402T;22029-22034	28248-28253	28271;;;M:I82T	N:D63G	N:R203M	N:G215C	N:D377Y	ORF1a:T333M
326;hCoV-19/Singapore/6652/2021|EPI_ISL_5395909|2021-10-08;21J;AY.23.1;B.1.617.2.23.1;21J;Delta;21J (Delta);4;good;43;13;0;0;106;2;33;4;0;2;89255;63;29891;0.9939136541484132;false;G210T	C241T	C1263T	C1404T	C3037T	G4181T	C4752T	C5497T	C6402T	C7124T	A7537G	C8986T	G9053T	C10029T	A11201G	A11332G	C12100T	C14408T	A14748G	G15451A	C16466T	G17679T	C19220T	C21618G	G21987A	T22213C	T22917G	C22995A	A23403G	C23604G	G24410A	C25262A	G25352T	C25469T	T26767C	T27638C	C27752T	C27874T	A28461G	G28881T	G28916T	G29402T	G29742T;22029-22034	28248-28253	28271;;;M:I82T	N:D63G	N:R203M	N:G215C	N:D377Y	ORF1a:T333M
327;hCoV-19/Singapore/6623/2021|EPI_ISL_5395880|2021-10-08;21J;AY.23.1;B.1.617.2.23.1;21J;Delta;21J (Delta);57.250000;mediocre;41;13;0;0;79;1;32;4;0;2;89419;11;29891;0.9965889710062537;false;G210T	C241T	C1263T	C1404T	C3037T	G4181T	C4752T	C5497T	C6402T	C7124T	A7537G	C8986T	G9053T	C10029T	A11201G	A11332G	C12100T	C14408T	G15451A	C16466T	G17679T	C19220T	C21618G	G21987A	T22917G	C22995A	A23403G	C23604G	G24410A	G25352T	C25469T	T26767C	A26802G	T27638C	C27752T	C27874T	G28881T	G28916T	T29148C	G29402T	G29742T;22029-22034	28248-28253	28271;;;M:I82T	M:S94G	N:R203M	N:G215C	N:I292T	N:D377Y	ORF1a:T333M	ORF1a:P380L
328;hCoV-19/Singapore/6625/2021|EPI_ISL_5395882|2021-10-08;21J;AY.23.1;B.1.617.2.23.1;21J;Delta;21J (Delta);21.006944;good;41;13;0;0;82;0;33;4;0;0;89419;11;29891;0.9965220880848076;false;G210T	C241T	C1263T	C1404T	C3037T	G4181T	C4752T	C5497T	C6402T	C7124T	A7537G	C8986T	G9053T	C10029T	A11201G	A11332G	C12100T	C14408T	G15451A	C16466T	G17679T	C18692A	C19220T	C21618G	G21987A	T22917G	C22995A	A23403G	C23604G	G24410A	G25352T	C25469T	T26767C	T27638C	C27752T	C27874T	A28461G	G28881T	G28916T	G29402T	G29742T;22029-22034	28248-28253	28271;;;M:I82T	N:D63G	N:R203M	N:G215C	N:D377Y	ORF1a:T333M	ORF1a:P380L	ORF1a:A1306S
329;hCoV-19/Singapore/6627/2021|EPI_ISL_5395884|2021-10-08;21J;AY.23.1;B.1.617.2.23.1;21J;Delta;21J (Delta);39.062500;mediocre;42;13;0;0;45;0;33;4;0;0;89292;52;29891;0.9963883222419156;false;G210T	C241T	C1263T	C1404T	C3037T	G4181T	C4752T	C5497T	C6402T	C7124T	A7537G	C8986T	G9053T	C10029T	A11201G	A11332G	C11674T	C12100T	C14408T	G15451A	C16466T	G17679T	C19220T	C21145T	C21618G	G21987A	T22917G	C22995A	A23403G	C23604G	G24410A	G25352T	C25469T	T26767C	T27638C	C27752T	C27874T	A28461G	G28881T	G28916T	G29402T	G29742T;22029-22034	28248-28253	28271;;;M:I82T	N:D63G	N:R203M	N:G215C	N:D377Y	ORF1a:T333M	ORF1a:P380L
330;hCoV-19/Singapore/6628/2021|EPI_ISL_5395885|2021-10-07;21J;AY.23.1;B.1.617.2.23.1;21J;Delta;21J (Delta);30.340278;mediocre;43;13;0;0;82;1;31;4;0;2;89393;17;29891;0.9962879978597464;false;T43C	G210T	C241T	C1263T	C1404T	C3037T	G4181T	C4752T	C5497T	C6402T	C7124T	A7537G	C8986T	G9053T	C10029T	A11201G	A11332G	C12100T	C14408T	A14748G	G15451A	C16466T	G17679T	C19220T	C21618G	G21987A	T22917G	C22995A	A23403G	C23604G	C24023T	G24410A	G25352T	C25469T	T26767C	T27638C	G27676T	C27752T	C27874T	G28881T	G28916T	G29402T	G29742T;22029-22034	28248-28253	28271;;;M:I82T	N:R203M	N:G215C	N:D377Y	ORF1a:T333M	ORF1a:P380L
331;hCoV-19/Singapore/6629/2021|EPI_ISL_5395886|2021-10-08;21J;AY.23.1;B.1.617.2.23.1;21J;Delta;21J (Delta);51.173611;mediocre;40;13;0;0;67;1;31;4;0;2;89339;39;29891;0.9960539076346856;false;G210T	C241T	C1263T	C1404T	C3037T	G4181T	C4752T	C5497T	C6402T	C7124T	A7537G	C8986T	G9053T	C10029T	A11201G	A11332G	C12100T	C14408T	G15451A	C16466T	G17679T	C19220T	C21618G	G21987A	T22917G	C22995A	A23403G	C23604G	G24050T	G24410A	G25352T	C25469T	T26767C	T27638C	C27752T	C27874T	G28881T	G28916T	G29402T	G29742T;22029-22034	28248-28253	28271;;;M:I82T	N:R203M	N:G215C	N:D377Y	ORF1a:T333M	ORF1a:P380L	ORF1a:A1306S	ORF1a:T1496I	ORF1a:P2046L
332;hCoV-19/Singapore/6630/2021|EPI_ISL_5395887|2021-10-08;21J;AY.23.1;B.1.617.2.23.1;21J;Delta;21J (Delta);1;good;44;13;0;0;56;1;34;4;0;1;89287;51;29891;0.9960204661739624;false;G210T	C241T	C1263T	C1404T	C3037T	G3728T	G4181T	C4752T	C5497T	C6402T	C7124T	A7537G	C8986T	G9053T	C10029T	A11201G	A11332G	C12100T	C14408T	A14748G	G15451A	C16466T	G17679T	C19220T	C21618G	G21987A	T22213C	T22917G	C22995A	A23403G	C23604G	G24410A	C25262A	G25352T	C25469T	T26767C	T27638C	C27752T	C27874T	A28461G	G28881T	G28916T	G29402T	G29742T;22029-22034	28248-28253	28271;;;M:I82T	N:D63G	N:R203M	N:G215C	N:D377Y
333;hCoV-19/Singapore/6620/2021|EPI_ISL_5395877|2021-10-07;21J;AY.23.1;B.1.617.2.23.1;21J;Delta;21J (Delta);25;good;42;13;0;0;65;0;33;4;0;0;89394;18;29891;0.9968565026920376;false;G210T	C241T	C1263T	C1404T	C3037T	G4181T	C4752T	C5497T	C6402T	C7124T	A7537G	C8986T	G9053T	C10029T	A11201G	A11332G	C12100T	C14408T	G15451A	C16466T	G17679T	A19121T	C19220T	C21618G	G21987A	T22917G	C22995A	A23403G	C23604G	G24410A	G25352T	C25469T	C25791T	T26767C	T27638C	C27752T	C27874T	A28461G	G28881T	G28916T	G29402T	G29742T;22029-22034	28248-28253	28271;;;M:I82T	N:D63G	N:R203M	N:G215C	N:D377Y	ORF1a:T333M	ORF1a:P380L
334;hCoV-19/Singapore/6633/2021|EPI_ISL_5395890|2021-10-08;21J;AY.23.1;B.1.617.2.23.1;21J;Delta;21J (Delta);45.444444;mediocre;39;13;0;0;72;1;30;4;0;2;89313;46;29888;0.9955522857238404;false;G210T	C241T	C1263T	C1404T	C3037T	G4181T	C4752T	C5497T	C6402T	C7124T	A7537G	C8986T	G9053T	C10029T	A11201G	A11332G	C12100T	C14408T	G15451A	C16466T	G17679T	C19220T	C21618G	G21987A	T22917G	C22995A	A23403G	C23604G	G24410A	G25352T	C25469T	T26767C	T27638C	C27752T	C27874T	G28881T	G28916T	G29402T	G29742T;22029-22034	28248-28253	28271;;;M:I82T	N:R203M	N:G215C	N:D377Y	ORF1a:T333M	ORF1a:P380L	ORF1a:A1306S	ORF1a:T1496I	ORF1a:P2046L	ORF1a:P2287S
335;hCoV-19/Singapore/6634/2021|EPI_ISL_5395891|2021-10-08;21J;AY.23.1;B.1.617.2.23.1;21J;Delta;21J (Delta);21.361111;good;40;7;0;0;113;2;31;2;0;3;89467;5;29891;0.9956191686452864;false;G210T	C241T	C1263T	C1404T	C3037T	G4181T	C4752T	C5497T	C6402T	C7124T	A7537G	C8986T	G9053T	C10029T	A11201G	A11332G	C12100T	C14408T	G15451A	C16466T	G17679T	C19220T	C21618G	G21987A	T22917G	C22995A	A23403G	C23604G	G24410A	G25352T	C25469T	T26767C	T27638C	C27752T	C27874T	A28461G	G28881T	G28916T	G29402T	G29742T;28248-28253	28271;;;M:I82T	N:D63G	N:R203M	N:G215C	N:D377Y	ORF1a:T333M	ORF1a:P380L	ORF1a:A1306S	ORF1a:T1496I	ORF1a:P2046L
336;hCoV-19/Singapore/6635/2021|EPI_ISL_5395892|2021-10-07;21J;AY.23.1;B.1.617.2.23.1;21J;Delta;21J (Delta);0;good;45;13;0;0;94;0;35;4;0;0;89355;27;29891;0.9955857271845634;false;G210T	C241T	C1263T	C1404T	C3037T	G4181T	C4752T	C5497T	C6402T	C7124T	A7537G	A8040G	C8986T	G9053T	C10029T	A11201G	A11332G	C12100T	C14408T	A14748G	G15451A	C16466T	G17679T	C19220T	C21618G	G21987A	T22213C	T22917G	C22995A	A23403G	C23604G	G24410A	C25262A	G25352T	C25469T	C25613T	T26767C	T27638C	C27752T	C27874T	A28461G	G28881T	G28916T	G29402T	G29742T;22029-22034	28248-28253	28271;;;M:I82T	N:D63G	N:R203M	N:G215C
337;hCoV-19/Singapore/6636/2021|EPI_ISL_5395893|2021-10-07;21J;AY.23.1;B.1.617.2.23.1;21J;Delta;21J (Delta);29;good;42;13;0;0;115;2;33;4;0;2;89433;5;29891;0.9955522857238404;false;G210T	C241T	C1263T	C1404T	C3037T	C3096T	G4181T	C4752T	C5497T	C6402T	C7124T	A7537G	A7849G	C8986T	G9053T	C10029T	A11201G	A11332G	C12100T	C14408T	G15451A	C16466T	G17679T	C19220T	C21618G	G21987A	T22917G	C22995A	A23403G	C23604G	G24410A	G25352T	C25469T	T26767C	T27638C	C27752T	C27874T	A28461G	G28881T	G28916T	G29402T	G29742T;22029-22034	28248-28253	28271;;;M:I82T	N:D63G	N:R203M	N:G215C	N:D377Y	ORF1a:T333M	ORF1a:P380L
338;hCoV-19/Singapore/6637/2021|EPI_ISL_5395894|2021-10-07;21J;AY.23.1;B.1.617.2.23.1;21J;Delta;21J (Delta);11.111111;good;44;16;0;0;75;0;35;5;0;0;89279;48;29891;0.9955188442631174;false;G210T	C241T	C1263T	C1404T	C1943T	C3037T	G4181T	C4752T	C5497T	C6402T	G6981A	C7124T	A7537G	C8986T	G9053T	C10029T	A11201G	A11332G	C12100T	C14408T	A14748G	G15451A	C16466T	G17679T	C19220T	C21618G	G21987A	T22917G	C22995A	A23403G	C23604G	G24410A	G25352T	C25469T	T26767C	C27549T	T27638C	C27752T	C27874T	A28461G	G28881T	G28916T	G29402T	G29742T;22029-22034	27579-27581	28248-28253	28271;;;M:I82T	N:D63G	N:R203M	N:G215C
339;hCoV-19/Singapore/6638/2021|EPI_ISL_5395895|2021-10-07;21J;AY.23.1;B.1.617.2.23.1;21J;Delta;21J (Delta);8.506944;good;44;13;0;0;76;0;33;4;0;0;89296;48;29891;0.9954854028023944;false;G210T	C241T	C1263T	C1404T	C3037T	G4181T	C4752T	C5497T	C6402T	C7124T	A7537G	C8986T	G9053T	C10029T	C10969T	A11201G	A11279G	A11332G	C12100T	C14408T	A14748G	G15451A	C16466T	G17679T	C19220T	C21618G	G21987A	T22917G	C22995A	A23403G	C23604G	G24410A	C25096T	G25352T	C25469T	T26767C	T27638C	C27752T	C27874T	A28461G	G28881T	G28916T	G29402T	G29742T;22029-22034	28248-28253	28271;;;M:I82T	N:D63G	N:R203M	N:G215C	N:D377Y
340;hCoV-19/Singapore/6639/2021|EPI_ISL_5395896|2021-10-07;21J;AY.23.1;B.1.617.2.23.1;21J;Delta;21J (Delta);8.506944;good;43;16;0;0;80;0;35;5;0;0;89289;46;29891;0.9954185198809484;false;G210T	C241T	C1263T	C1404T	C1943T	C3037T	C3092T	G4181T	C4752T	C5497T	C6402T	C7124T	A7537G	C8986T	G9053T	C10029T	A11201G	A11332G	C12100T	C14408T	A14748G	G15451A	C16466T	G17679T	C19220T	C21618G	G21987A	T22917G	C22995A	A23403G	C23604G	G24410A	G25352T	C25469T	T26767C	T27638C	C27752T	C27874T	A28461G	G28881T	G28916T	G29402T	G29742T;22029-22034	27579-27581	28248-28253	28271;;;M:I82T	N:D63G	N:R203M	N:G215C	N:D377Y
341;hCoV-19/Singapore/6640/2021|EPI_ISL_5395897|2021-10-08;21J;AY.23.1;B.1.617.2.23.1;21J;Delta;21J (Delta);1;good;43;13;0;0;109;1;31;4;0;2;89390;18;29891;0.9953516369595024;false;G210T	C241T	C1263T	C1404T	C3037T	G4181T	C4752T	C5497T	C6402T	C7124T	A7537G	C8986T	G9053T	C10029T	A11201G	A11332G	C12100T	C14408T	A14748G	G15451A	C16466T	G17679T	C19220T	C21618G	G21987A	T22213C	T22917G	C22995A	A23403G	C23604G	G24410A	C25262A	G25352T	C25469T	C25671T	T26767C	T27638C	C27752T	C27874T	G28881T	G28916T	G29402T	G29742T;22029-22034	28248-28253	28271;;;M:I82T	N:R203M	N:G215C	N:D377Y	ORF1a:T333M	ORF1a:P380L
342;hCoV-19/Singapore/6641/2021|EPI_ISL_5395898|2021-10-07;21J;AY.23.1;B.1.617.2.23.1;21J;Delta;21J (Delta);45.444444;mediocre;43;13;0;0;31;1;34;4;0;1;89150;98;29891;0.9952847540380564;false;G210T	C241T	C823T	C1263T	C1404T	C3037T	G4181T	C4752T	C5497T	C6402T	C7124T	A7537G	C8986T	G9053T	C10029T	G11083T	A11201G	A11332G	C12100T	C14408T	G15451A	C16466T	G17679T	C19220T	A20276G	C21618G	G21987A	T22917G	C22995A	A23403G	C23604G	G24410A	G25352T	C25469T	T26767C	T27638C	C27752T	C27874T	A28461G	G28881T	G28916T	G29402T	G29742T;22029-22034	28248-28253	28271;;;M:I82T	N:D63G	N:R203M	N:G215C	N:D377Y	ORF1a:T333M
343;hCoV-19/Singapore/6631/2021|EPI_ISL_5395888|2021-10-07;21J;AY.23.1;B.1.617.2.23.1;21J;Delta;21J (Delta);12.506944;good;44;7;0;0;106;2;33;2;0;6;89454;4;29891;0.9958867003310704;false;G210T	C241T	C1263T	C1404T	C3037T	A3079C	G4181T	C4752T	C5497T	C6402T	C7124T	A7537G	C8986T	G9053T	C10029T	C10969T	A11201G	A11332G	C12100T	C13957T	C14408T	A14748G	G15451A	C16466T	G17679T	C19220T	C21618G	G21987A	T22917G	C22995A	A23403G	C23604G	G24410A	G25352T	C25469T	T26767C	T27638C	C27752T	C27874T	A28461G	G28881T	G28916T	G29402T	G29742T;28248-28253	28271;;;M:I82T	N:D63G	N:R203M	N:G215C	N:D377Y	ORF1a:T333M
344;hCoV-19/Singapore/6632/2021|EPI_ISL_5395889|2021-10-07;21J;AY.23.1;B.1.617.2.23.1;21J;Delta;21J (Delta);1;good;43;13;0;0;73;1;33;4;0;1;89324;40;29891;0.9958198174096244;false;G210T	C241T	C1263T	C1404T	C3037T	G4181T	C4752T	C5497T	C6402T	C7124T	A7537G	C8986T	G9053T	C10029T	A11201G	A11332G	C12100T	C14408T	A14748G	G15451A	C16466T	G17679T	C19220T	C21618G	G21987A	T22213C	T22917G	C22995A	A23403G	C23604G	G24410A	C25262A	G25352T	C25469T	C25671T	T26767C	T27638C	C27752T	C27874T	A28461G	G28881T	G28916T	G29402T;22029-22034	28248-28253	28271;;;M:I82T	N:D63G	N:R203M	N:G215C	N:D377Y	ORF1a:T333M
345;hCoV-19/Singapore/6642/2021|EPI_ISL_5395899|2021-10-07;21J;AY.23.1;B.1.617.2.23.1;21J;Delta;21J (Delta);3.777778;good;45;13;0;0;88;1;33;4;0;2;89292;48;29891;0.9950506638129952;false;G210T	C241T	C1263T	C1404T	C3037T	G4181T	C4752T	C5497T	C6402T	C7124T	A7537G	A8040G	C8986T	G9053T	C10029T	A11201G	A11332G	C12100T	C14408T	A14748G	G15451A	C16466T	G17679T	C19220T	C21618G	G21987A	T22213C	T22917G	C22995A	A23403G	C23604G	G24410A	C25262A	G25352T	C25469T	C25613T	C26208T	T26767C	T27638C	C27752T	C27874T	G28881T	G28916T	G29402T	G29742T;22029-22034	28248-28253	28271;;;M:I82T	N:R203M	N:G215C	N:D377Y
346;hCoV-19/Singapore/7005/2021|EPI_ISL_5421904|2021-10-17;21J;AY.23.1;B.1.617.2.23.1;21J;Delta;21J (Delta);0.131742;good;43;13;0;0;398;0;32;4;0;102;89429;5;29891;0.9861552352606762;false;G210T	C241T	C1263T	C1404T	C3037T	G4181T	C4752T	C5497T	C6402T	C7124T	A7537G	C8986T	G9053T	C10029T	A11201G	A11332G	C12100T	C14408T	A14748G	C14937T	G15451A	C16466T	G17679T	C19220T	C21618G	G21987A	T22213C	T22917G	C22995A	A23403G	C23604G	G24410A	C25262A	G25352T	C25469T	T26767C	C27752T	C27874T	A28461G	G28881T	G28916T	G29402T	G29742T;22029-22034	28248-28253	28271;;;M:I82T	N:D63G	N:R203M	N:G215C	N:D377Y	ORF1a:T333M
347;hCoV-19/Singapore/7004/2021|EPI_ISL_5421903|2021-10-17;21J;AY.23.1;B.1.617.2.23.1;21J;Delta;21J (Delta);1.038532;good;45;13;0;0;353;1;33;4;0;78;89382;18;29891;0.9871919205430894;false;G210T	C241T	C1263T	C1404T	C3037T	G4181T	C4752T	C5497T	C6402T	C7124T	A7537G	C8986T	G9053T	C10029T	A11201G	A11332G	C11572T	C12100T	A12889G	C14408T	A14748G	G15451A	C16466T	G17679T	C19220T	C21618G	G21987A	T22213C	T22917G	C22995A	A23403G	C23604G	G24410A	C25262A	G25352T	C25452T	C25469T	T26767C	T27638C	C27752T	C27874T	A28461G	G28881T	G28916T	G29402T;22029-22034	28248-28253	28271;;;M:I82T	N:D63G	N:R203M	N:G215C
348;hCoV-19/Singapore/7007/2021|EPI_ISL_5421906|2021-10-17;21J;AY.23.1;B.1.617.2.23.1;21J;Delta;21J (Delta);125.094722;bad;41;13;0;0;507;4;31;4;0;139;89359;31;29891;0.9815068722201786;false;G210T	C241T	C506T	C1263T	C1404T	C3037T	G4181T	C4752T	C5497T	C6402T	C7124T	A7537G	C8986T	G9053T	C10029T	A11201G	A11332G	C12100T	C14408T	G14712T	G15451A	C16466T	G17058T	G17679T	C19220T	C21618G	G21987A	T22917G	C22995A	A23403G	C23604G	G25352T	C25469T	T26767C	T27638C	C27752T	C27874T	G28881T	G28916T	G29402T	G29742T;22029-22034	28248-28253	28271;;;M:I82T	N:R203M	N:G215C	N:D377Y	ORF1a:H81Y	ORF1a:T333M	ORF1a:P380L	ORF1a:A1306S
349;hCoV-19/Singapore/7009/2021|EPI_ISL_5421908|2021-10-12;21J;AY.23.1;B.1.617.2.23.1;21J;Delta;21J (Delta);21.034722;good;45;13;0;0;525;4;33;4;0;128;89319;39;29891;0.9806373942413804;false;G210T	C241T	A916G	C1263T	C1404T	C3037T	G4181T	C4752T	C5497T	C6402T	C7124T	A7537G	A8040G	C8986T	G9053T	C10029T	A11201G	A11332G	C12100T	C14408T	A14748G	G15451A	C16466T	G17679T	C19220T	T21531C	C21618G	G21987A	T22213C	T22917G	C22995A	A23403G	C23604G	G24410A	C25262A	G25352T	C25469T	C25613T	T26767C	T27638C	C27752T	C27874T	G28881T	G28916T	G29402T;22029-22034	28248-28253	28271;;;M:I82T	N:R203M	N:G215C	N:D377Y
350;hCoV-19/Singapore/7008/2021|EPI_ISL_5421907|2021-10-17;21J;AY.23.1;B.1.617.2.23.1;21J;Delta;21J (Delta);20.739314;good;44;13;0;0;514;3;34;4;0;124;89323;39;29891;0.9810386917700564;false;G210T	C241T	C1263T	C1404T	T1867C	C3037T	C3551T	G4181T	C4752T	C5497T	C6402T	C7124T	A7537G	C8986T	G9053T	C10029T	A11201G	A11332G	C12100T	C14408T	A14748G	G15451A	C16466T	G17679T	C19220T	C21618G	G21987A	T22917G	C22995A	A23403G	C23604G	G24410A	C25262A	G25352T	C25469T	A25744G	T26767C	C27230T	T27638C	C27752T	C27874T	G28881T	G28916T	G29402T;22029-22034	28248-28253	28271;;;M:I82T	N:R203M	N:G215C	N:D377Y	ORF1a:T333M
351;hCoV-19/Singapore/7001/2021|EPI_ISL_5421900|2021-10-17;21J;AY.23.1;B.1.617.2.23.1;21J;Delta;21J (Delta);135.562500;bad;39;13;0;0;283;3;30;4;0;47;89442;6;29891;0.9898672374009296;false;G210T	C241T	C1263T	C1404T	C3037T	G4181T	C4752T	C5497T	C6402T	C7124T	A7537G	C8986T	G9053T	C10029T	A11201G	A11332G	C12100T	C14408T	C15240T	G15451A	C16466T	G17679T	C19220T	C21618G	G21987A	T22917G	C22995A	A23403G	C23604G	G25352T	C25469T	C25831T	T26767C	T27638C	C27752T	C27874T	G28881T	G28916T	G29402T;22029-22034	28248-28253	28271;;;M:I82T	N:R203M	N:G215C	N:D377Y	ORF1a:T333M	ORF1a:P380L	ORF1a:A1306S	ORF1a:T1496I	ORF1a:P2046L	ORF1a:P2287S
352;hCoV-19/Singapore/7003/2021|EPI_ISL_5421902|2021-10-17;21J;AY.23.1;B.1.617.2.23.1;21J;Delta;21J (Delta);16;good;43;13;0;0;300;4;32;4;0;50;89336;36;29891;0.9882620472862256;false;G210T	C241T	C1263T	C1404T	C3037T	G4181T	C4752T	C5497T	C6402T	C7124T	A7537G	C8986T	G9053T	C10029T	A11201G	A11332G	C12100T	C14408T	A14748G	G15451A	C16466T	G17679T	C19220T	C21618G	G21987A	T22213C	T22327C	T22917G	C22995A	A23403G	C23604G	C25262A	G25352T	C25469T	C25671T	T26767C	T27638C	C27752T	C27874T	A28461G	G28881T	G28916T	G29402T;22029-22034	28248-28253	28271;;;M:I82T	N:D63G	N:R203M	N:G215C	N:D377Y	ORF1a:T333M
353;hCoV-19/Singapore/6992/2021|EPI_ISL_5421891|2021-10-17;21J;AY.23.1;B.1.617.2.23.1;21J;Delta;21J (Delta);4;good;43;13;0;0;148;2;31;4;0;3;89390;18;29891;0.9940139785305824;false;G210T	C241T	C1263T	C1404T	C3037T	G4181T	C4752T	C5497T	C6402T	C7124T	A7537G	C8986T	G9053T	C10029T	A11201G	A11332G	C12100T	C14408T	A14748G	G15451A	C16466T	T17115A	G17679T	C19220T	C21618G	G21987A	T22213C	T22917G	C22995A	A23403G	C23604G	G24410A	C25262A	G25352T	C25469T	T26767C	T27638C	C27752T	C27874T	G28202A	G28881T	G28916T	G29402T;22029-22034	28248-28253	28271;;;M:I82T	N:R203M	N:G215C	N:D377Y	ORF1a:T333M	ORF1a:P380L
354;hCoV-19/Singapore/6994/2021|EPI_ISL_5421893|2021-10-17;21J;AY.23.1;B.1.617.2.23.1;21J;Delta;21J (Delta);45.444444;mediocre;39;13;0;0;190;1;31;4;0;40;89445;5;29891;0.993077617630338;false;G210T	C241T	C1263T	C1404T	C3037T	G4181T	C4752T	C5497T	C6402T	C7124T	A7537G	C8986T	G9053T	C10029T	A11201G	A11332G	C12100T	C14408T	G15451A	C16466T	G17679T	C19220T	C21618G	G21987A	T22917G	C22995A	A23403G	C23604G	G25352T	C25469T	T26767C	T27638C	C27752T	C27874T	A28461G	G28881T	G28916T	G29402T	G29742T;22029-22034	28248-28253	28271;;;M:I82T	N:D63G	N:R203M	N:G215C	N:D377Y	ORF1a:T333M	ORF1a:P380L	ORF1a:A1306S	ORF1a:T1496I	ORF1a:P2046L
355;hCoV-19/Singapore/6997/2021|EPI_ISL_5421896|2021-10-17;21J;AY.23.1;B.1.617.2.23.1;21J;Delta;21J (Delta);9.694444;good;45;13;0;0;165;3;34;4;0;4;89319;39;29891;0.992709761562385;false;G210T	C241T	C1263T	C1404T	C3037T	G4181T	C4752T	C5497T	C5866T	C6402T	C7124T	A7537G	C8986T	G9053T	C10029T	A11201G	A11332G	C12100T	C14408T	A14748G	G15451A	C16466T	G17679T	C19220T	C21618G	G21987A	T22213C	T22917G	C22995A	A23403G	C23604G	G24410A	G25250T	C25262A	G25352T	A25448G	C25469T	T26767C	G27000T	T27638C	C27752T	C27874T	G28881T	G28916T	G29402T;22029-22034	28248-28253	28271;;;M:I82T	M:D160Y	N:R203M	N:G215C
356;hCoV-19/Singapore/6996/2021|EPI_ISL_5421895|2021-10-17;21J;AY.23.1;B.1.617.2.23.1;21J;Delta;21J (Delta);17.361111;good;39;13;0;0;165;0;32;4;0;1;89343;39;29891;0.992810085944554;false;G210T	C241T	C1263T	C1404T	C3037T	G4181T	C4752T	C5497T	C6402T	C7124T	A7537G	C8986T	G9053T	C10029T	A11201G	A11332G	C12100T	C14408T	G15451A	C16466T	G17679T	C19220T	C21618G	G21987A	T22917G	C22995A	A23403G	C23604G	G24410A	G25352T	C25469T	T26767C	T27638C	C27752T	C27874T	A28461G	G28881T	G28916T	G29402T;22029-22034	28248-28253	28271;;;M:I82T	N:D63G	N:R203M	N:G215C	N:D377Y	ORF1a:T333M	ORF1a:P380L	ORF1a:A1306S	ORF1a:T1496I	ORF1a:P2046L
357;hCoV-19/Singapore/6999/2021|EPI_ISL_5421898|2021-10-17;21J;AY.23.1;B.1.617.2.23.1;21J;Delta;21J (Delta);9;good;43;13;0;0;181;3;35;4;0;15;89327;39;29891;0.9921746981908168;false;G210T	C241T	C1263T	C1404T	C3037T	G4181T	C4752T	C5497T	C6402T	C7124T	A7537G	A8040G	C8986T	G9053T	C10029T	A11201G	A11332G	C12100T	C14408T	A14748G	G15451A	C16466T	G17679T	C19220T	C21618G	G21987A	T22917G	C22995A	A23403G	C23604G	G24410A	C25262A	G25352T	C25469T	C25613T	T26767C	T27638C	C27752T	C27874T	A28461G	G28881T	G28916T	G29402T;22029-22034	28248-28253	28271;;;M:I82T	N:D63G	N:R203M	N:G215C	N:D377Y	ORF1a:T333M
358;hCoV-19/Singapore/6998/2021|EPI_ISL_5421897|2021-10-17;21J;AY.23.1;B.1.617.2.23.1;21J;Delta;21J (Delta);4.173611;good;44;13;0;0;174;2;34;4;0;46;89323;39;29891;0.992442229876601;false;G210T	C241T	C1263T	C1404T	C3037T	G4181T	C4752T	C5497T	C6402T	C7124T	A7537G	A8621G	C8986T	G9053T	C10029T	A11201G	A11332G	C12100T	C14408T	A14748G	G15451A	C16466T	G17679T	C19220T	C21306T	C21618G	G21987A	T22917G	C22995A	A23403G	C23604G	C25262A	G25352T	C25469T	T26767C	T27638C	C27752T	C27874T	A28461G	G28881T	G28916T	C28961T	G29402T	G29742T;22029-22034	28248-28253	28271;;;M:I82T	N:D63G	N:R203M	N:G215C	N:L230F
359;hCoV-19/Singapore/7000/2021|EPI_ISL_5421899|2021-10-17;21J;AY.23.1;B.1.617.2.23.1;21J;Delta;21J (Delta);53.444444;mediocre;38;13;0;0;201;3;30;4;0;17;89395;23;29891;0.992040932347925;false;G210T	C241T	C1263T	C1404T	C3037T	G4181T	C4752T	C5497T	C6402T	C7124T	A7537G	C8986T	G9053T	C10029T	A11201G	A11332G	C12100T	C14408T	G15451A	C16466T	G17679T	C19220T	C21618G	G21987A	T22917G	C22995A	A23403G	C23604G	G24410A	G25352T	C25469T	T26767C	T27638C	C27752T	C27874T	G28881T	G28916T	G29402T;22029-22034	28248-28253	28271;;;M:I82T	N:R203M	N:G215C	N:D377Y	ORF1a:T333M	ORF1a:P380L	ORF1a:A1306S	ORF1a:T1496I	ORF1a:P2046L	ORF1a:P2287S	ORF1a:V2930L
360;hCoV-19/Singapore/6982/2021|EPI_ISL_5421881|2021-10-15;21J;AY.23.1;B.1.617.2.23.1;21J;Delta;21J (Delta);43.414938;mediocre;42;13;0;0;468;3;32;4;0;122;89364;28;29891;0.9829448550312676;false;G210T	C241T	C1263T	C1404T	C3037T	A3079C	G4181T	C4752T	C5497T	C6402T	C7124T	A7537G	C8986T	G9053T	C10029T	C10969T	A11201G	A11332G	G11858A	C12100T	C14408T	A14748G	G15451A	C16466T	C17373T	G17679T	C19220T	G21987A	T22917G	C22995A	A23403G	C23604G	G25352T	C25469T	T26767C	T27638C	C27752T	C27874T	A28461G	G28881T	G28916T	G29402T;22029-22034	28248-28253	28271;;;M:I82T	N:D63G	N:R203M	N:G215C	N:D377Y	ORF1a:T333M	ORF1a:P380L
361;hCoV-19/Singapore/6984/2021|EPI_ISL_5421883|2021-10-17;21J;AY.23.1;B.1.617.2.23.1;21J;Delta;21J (Delta);25;good;42;13;0;0;0;0;34;4;0;0;89436;4;29891;0.999498378089155;false;G210T	C241T	G942A	C1263T	C1404T	C3037T	C3096T	G4181T	C4752T	C5497T	C6402T	C7124T	A7537G	C8986T	G9053T	C10029T	A11201G	A11332G	C12100T	C14408T	G15451A	C16466T	G17679T	C19220T	C21618G	G21987A	T22917G	C22995A	A23403G	C23604G	G24410A	G25352T	C25469T	T26767C	T27638C	C27752T	C27874T	A28461G	G28881T	G28916T	G29402T	G29742T;22029-22034	28248-28253	28271;;;M:I82T	N:D63G	N:R203M	N:G215C	N:D377Y	ORF1a:R226K	ORF1a:T333M
362;hCoV-19/Singapore/6983/2021|EPI_ISL_5421882|2021-10-15;21J;AY.23.1;B.1.617.2.23.1;21J;Delta;21J (Delta);1.985240;good;44;13;0;0;568;1;33;4;0;167;89404;12;29891;0.9802026552519814;false;G210T	C241T	C874T	C1263T	C1404T	C3037T	G4181T	C4752T	C5497T	C6402T	C7124T	A7537G	C8986T	G9053T	C10029T	A11201G	A11332G	C12100T	C14408T	A14748G	G15451A	C16466T	G17679T	C19220T	C21618G	G21987A	T22213C	T22917G	C22995A	A23403G	C23604G	G24410A	C25262A	G25352T	C25469T	T26767C	T27638C	C27752T	C27874T	A28461G	G28881T	G28916T	G29402T	G29742T;22029-22034	28248-28253	28271;;;M:I82T	N:D63G	N:R203M	N:G215C	N:D377Y
363;hCoV-19/Singapore/6986/2021|EPI_ISL_5421885|2021-10-17;21J;AY.23.1;B.1.617.2.23.1;21J;Delta;21J (Delta);37.006944;mediocre;41;13;0;0;30;4;29;4;0;5;89335;39;29891;0.9971909172992676;false;G210T	C241T	C1263T	C1404T	C3037T	G4181T	C4752T	C5497T	C6402T	C7124T	A7537G	C8986T	G9053T	C10029T	A11201G	A11332G	C12100T	C14408T	A14748G	C14937T	G15451A	C16466T	G17679T	C19220T	C21618G	G21987A	T22213C	T22917G	C22995A	A23403G	C23604G	C25262A	G25352T	C25469T	T26767C	C27752T	C27874T	G28881T	G28916T	G29402T	G29742T;22029-22034	28248-28253	28271;;;M:I82T	N:R203M	N:G215C	N:D377Y	ORF1a:T333M	ORF1a:P380L	ORF1a:A1306S	ORF1a:T1496I
364;hCoV-19/Singapore/6988/2021|EPI_ISL_5421887|2021-10-17;21J;AY.23.1;B.1.617.2.23.1;21J;Delta;21J (Delta);95.840278;mediocre;39;13;0;0;75;2;29;4;0;3;89406;18;29891;0.9964552051633616;false;G210T	C241T	C1263T	C1404T	C3037T	G4181T	C4752T	C5497T	C6402T	C7124T	A7537G	C8986T	G9053T	C10029T	A11201G	A11332G	C12100T	C14408T	G15451A	C16466T	G17679T	T18132C	C19220T	C21618G	G21987A	T22917G	C22995A	A23403G	C23604G	G25352T	C25469T	T26767C	T27638C	C27752T	C27874T	G28881T	G28916T	G29402T	G29742T;22029-22034	28248-28253	28271;;;M:I82T	N:R203M	N:G215C	N:D377Y	ORF1a:T333M	ORF1a:P380L	ORF1a:A1306S	ORF1a:T1496I	ORF1a:P2046L	ORF1a:P2287S
365;hCoV-19/Singapore/6990/2021|EPI_ISL_5421889|2021-10-17;21J;AY.23.1;B.1.617.2.23.1;21J;Delta;21J (Delta);4.173611;good;45;13;0;0;102;2;32;4;0;3;89433;1;29891;0.9961207905561316;false;G210T	C241T	C1263T	C1404T	T2545C	C3037T	G4181T	C4752T	C5497T	C6402T	C7124T	A7537G	C8986T	G9053T	C10029T	A11201G	A11332G	C12100T	C14408T	A14748G	G15451A	C16466T	A17207G	G17679T	C19220T	C21618G	G21987A	T22213C	T22917G	C22995A	A23403G	C23604G	G24410A	C25262A	G25352T	C25469T	C25671T	T26767C	T27638C	C27752T	C27874T	G28881T	G28916T	G29402T	G29742T;22029-22034	28248-28253	28271;;;M:I82T	N:R203M	N:G215C	N:D377Y
366;hCoV-19/Singapore/6989/2021|EPI_ISL_5421888|2021-10-17;21J;AY.23.1;B.1.617.2.23.1;21J;Delta;21J (Delta);15.111111;good;44;16;0;0;84;2;35;5;0;9;89387;12;29891;0.9963548807811924;false;G210T	C241T	C1263T	C1404T	C1943T	C3037T	G4181T	C4752T	C5497T	C6402T	C7124T	A7537G	C8986T	G9053T	C10029T	A10867G	A11201G	A11332G	G11467T	C12100T	C14408T	A14748G	G15451A	C16466T	G17679T	C19220T	C21618G	G21987A	T22917G	C22995A	A23403G	C23604G	G24410A	G25352T	C25469T	T26767C	T27638C	C27752T	C27874T	A28461G	G28881T	G28916T	G29402T	G29742T;22029-22034	27579-27581	28248-28253	28271;;;M:I82T	N:D63G	N:R203M	N:G215C
367;hCoV-19/Singapore/6973/2021|EPI_ISL_5421872|2021-10-17;21J;AY.23.1;B.1.617.2.23.1;21J;Delta;21J (Delta);1;good;43;13;0;0;168;1;33;4;0;2;89327;39;29891;0.992676320101662;false;G210T	C241T	C1263T	C1404T	C3037T	C3554A	G4181T	C4752T	C5497T	C6402T	C7124T	A7537G	G7761A	C8986T	G9053T	C10029T	A11201G	A11332G	C12100T	C14408T	A14748G	G15451A	C16466T	G17679T	C19220T	C21618G	G21987A	T22213C	T22917G	C22995A	A23403G	C23604G	G24410A	C25262A	G25352T	C25469T	T26767C	T27638C	C27752T	C27874T	G28881T	G28916T	G29402T;22029-22034	28248-28253	28271;;;M:I82T	N:R203M	N:G215C	N:D377Y	ORF1a:T333M	ORF1a:P380L
368;hCoV-19/Singapore/6972/2021|EPI_ISL_5421871|2021-10-17;21J;AY.23.1;B.1.617.2.23.1;21J;Delta;21J (Delta);63.673611;mediocre;41;13;0;0;164;1;31;4;0;2;89329;41;29891;0.992743203023108;false;G210T	C241T	C1263T	C1404T	C3037T	G4181T	C4752T	C5497T	C6402T	C7124T	A7537G	C8986T	G9053T	C10029T	A11201G	A11332G	A11782G	C12100T	C14408T	G15451A	C16293T	C16466T	G17551A	G17679T	C19220T	C21618G	G21987A	T22917G	C22995A	A23403G	C23604G	G24410A	G25352T	C25469T	T26767C	T27638C	C27752T	C27874T	G28881T	G28916T	G29402T;22029-22034	28248-28253	28271;;;M:I82T	N:R203M	N:G215C	N:D377Y	ORF1a:T333M	ORF1a:P380L	ORF1a:A1306S	ORF1a:T1496I
369;hCoV-19/Singapore/6975/2021|EPI_ISL_5421874|2021-10-15;21J;AY.23.1;B.1.617.2.23.1;21J;Delta;21J (Delta);22.006944;good;44;16;0;0;207;1;35;5;0;33;89318;35;29891;0.9915058689763568;false;G210T	C241T	C1263T	C1404T	C1943T	C3037T	G4181T	C4752T	C5497T	C6402T	C7124T	A7537G	C8986T	G9053T	C10029T	A11201G	A11332G	C12100T	C14408T	A14748G	G15451A	C16466T	G17679T	C19220T	C21618G	G21987A	C22480T	T22917G	C22995A	A23403G	C23604G	G24410A	G25352T	C25469T	A25846G	T26767C	T27638C	C27752T	C27874T	A28461G	G28881T	G28916T	G29402T	G29742T;22029-22034	27579-27581	28248-28253	28271;;;M:I82T	N:D63G	N:R203M	N:G215C
370;hCoV-19/Singapore/6974/2021|EPI_ISL_5421873|2021-10-15;21J;AY.23.1;B.1.617.2.23.1;21J;Delta;21J (Delta);9;good;47;13;0;0;185;3;37;4;0;58;89308;40;29891;0.992007490887202;false;G210T	C241T	C1263T	C1404T	C3037T	G4181T	C4752T	C5497T	C6402T	C7124T	A7537G	C8986T	G9053T	C10029T	A11201G	A11332G	C12100T	C14408T	A14748G	G15451A	C16466T	G16720A	G17679T	C19220T	C21618G	G21987A	T22213C	T22917G	C22995A	A23403G	C23604G	G24410A	G25157A	C25262A	G25352T	C25469T	C26110T	T26767C	T27638C	C27752T	C27874T	G28233A	A28461G	G28881T	G28916T	G29402T	G29742T;22029-22034	28248-28253	28271;;;M:I82T	N:D63G
371;hCoV-19/Singapore/6977/2021|EPI_ISL_5421876|2021-10-15;21J;AY.23.1;B.1.617.2.23.1;21J;Delta;21J (Delta);16.173611;good;44;13;0;0;225;4;33;4;0;27;89326;38;29891;0.9907032739190048;false;G210T	C241T	C1263T	C1404T	C3037T	G4181T	C4752T	C5497T	T5669G	C6402T	C7124T	A7537G	C8986T	G9053T	C10029T	A11201G	A11332G	T11959C	C12100T	C14408T	A14748G	G15451A	C16466T	G17679T	C19220T	C21618G	G21987A	T22213C	T22917G	C22995A	A23403G	C23604G	G24124T	G24410A	C25262A	G25352T	C25469T	T26767C	T27638C	C27752T	C27874T	G28881T	G28916T	G29402T;22029-22034	28248-28253	28271;;;M:I82T	N:R203M	N:G215C	N:D377Y	ORF1a:T333M
372;hCoV-19/Singapore/6976/2021|EPI_ISL_5421875|2021-10-17;21J;AY.23.1;B.1.617.2.23.1;21J;Delta;21J (Delta);43.027778;mediocre;43;13;0;0;251;3;34;4;0;33;89429;5;29891;0.9909708056047888;false;G210T	C241T	C1263T	C1404T	C3037T	G4181T	C4752T	C5497T	C6402T	C7124T	A7537G	C8986T	G9053T	C10029T	A11201G	A11332G	A11782G	C12100T	C14408T	C14524T	G15451A	C16293T	C16466T	G17679T	C19220T	C21618G	G21987A	T22917G	C22995A	A23403G	C23604G	G24410A	G25352T	C25469T	T26767C	T27638C	C27752T	C27874T	G28212T	A28461G	G28881T	G28916T	G29402T;22029-22034	28248-28253	28271;;;M:I82T	N:D63G	N:R203M	N:G215C	N:D377Y	ORF1a:T333M
373;hCoV-19/Singapore/6979/2021|EPI_ISL_5421878|2021-10-15;21J;AY.23.1;B.1.617.2.23.1;21J;Delta;21J (Delta);29.044568;good;42;13;0;0;357;2;33;4;0;92;89397;17;29891;0.9870581547001972;false;G210T	C241T	C1263T	C1404T	A2560G	C3037T	C3096T	G4181T	C4752T	C5497T	C6402T	C7124T	A7537G	C8986T	G9053T	C10029T	A11201G	A11332G	C12100T	C14408T	G15451A	C16466T	G17679T	C19220T	C21618G	G21987A	T22917G	C22995A	A23403G	C23604G	G24410A	G25352T	C25469T	T26767C	T27638C	C27752T	C27874T	A28461G	G28881T	G28916T	G29402T	G29742T;22029-22034	28248-28253	28271;;;M:I82T	N:D63G	N:R203M	N:G215C	N:D377Y	ORF1a:T333M	ORF1a:P380L
374;hCoV-19/Singapore/6960/2021|EPI_ISL_5421859|2021-10-16;21J;AY.23.1;B.1.617.2.23.1;21J;Delta;21J (Delta);0;good;45;13;0;0;84;0;34;4;0;0;89325;37;29891;0.9955857271845634;false;G210T	C241T	C1263T	C1404T	C3037T	G4181T	C4752T	C5497T	C6402T	C7124T	A7537G	C8986T	G9053T	C10029T	A11201G	A11332G	C12100T	C14408T	A14748G	G15451A	C16466T	G17679T	C19220T	C21618G	G21987A	T22213C	T22917G	C22995A	A23403G	C23604G	G24410A	T24685C	G25250T	C25262A	G25352T	C25469T	T26767C	T27638C	C27752T	C27874T	A28461G	G28881T	G28916T	G29402T	G29742T;22029-22034	28248-28253	28271;;;M:I82T	N:D63G	N:R203M	N:G215C
375;hCoV-19/Singapore/6963/2021|EPI_ISL_5421862|2021-10-16;21J;AY.23.1;B.1.617.2.23.1;21J;Delta;21J (Delta);8.340278;good;42;13;0;0;98;2;30;4;0;4;89328;40;29891;0.9949503394308264;false;G210T	C241T	C1263T	C1404T	C3037T	G4181T	C4752T	C5497T	C6402T	C7124T	A7537G	C8986T	G9053T	C10029T	A11201G	A11332G	C12100T	A12103G	C14408T	A14748G	G15451A	C16466T	G17679T	C19220T	C21618G	G21987A	T22213C	T22917G	C22995A	A23403G	C23604G	C25262A	G25352T	C25469T	T26767C	T27638C	C27752T	C27874T	G28881T	G28916T	G29402T	G29742T;22029-22034	28248-28253	28271;;;M:I82T	N:R203M	N:G215C	N:D377Y	ORF1a:T333M	ORF1a:P380L	ORF1a:A1306S
376;hCoV-19/Singapore/6966/2021|EPI_ISL_5421865|2021-10-15;21J;AY.23.1;B.1.617.2.23.1;21J;Delta;21J (Delta);1;good;45;13;0;0;139;1;34;4;0;2;89403;11;29891;0.9945824833628732;false;G210T	C241T	C874T	C1263T	C1404T	C3037T	G4181T	C4752T	C5497T	C6402T	C7124T	A7537G	C8727T	C8986T	G9053T	C10029T	A11201G	A11332G	C12100T	C14408T	A14748G	G15451A	C16466T	G17679T	C19220T	C21618G	G21987A	C22000T	T22213C	T22917G	C22995A	A23403G	C23604G	G24410A	C25262A	G25352T	C25469T	T26767C	T27638C	C27752T	C27874T	A28461G	G28881T	G28916T	G29402T;22029-22034	28248-28253	28271;;;M:I82T	N:D63G	N:R203M	N:G215C
377;hCoV-19/Singapore/6968/2021|EPI_ISL_5421867|2021-10-16;21J;AY.23.1;B.1.617.2.23.1;21J;Delta;21J (Delta);1;good;43;13;0;0;163;1;32;4;0;2;89357;29;29891;0.9931779420125072;false;G210T	C241T	C874T	C1263T	C1404T	C3037T	G4181T	C4752T	C5497T	C6402T	C7124T	A7537G	C8727T	C8986T	G9053T	C10029T	A11201G	A11332G	C12100T	C14408T	A14748G	G15451A	C16466T	G17679T	C19220T	C21618G	G21987A	T22213C	T22917G	C22995A	A23403G	C23604G	G24410A	C25262A	G25352T	C25469T	T26767C	T27638C	C27752T	C27874T	G28881T	G28916T	G29402T;22029-22034	28248-28253	28271;;;M:I82T	N:R203M	N:G215C	N:D377Y	ORF1a:T333M	ORF1a:P380L
378;hCoV-19/Singapore/6967/2021|EPI_ISL_5421866|2021-10-17;21J;AY.23.1;B.1.617.2.23.1;21J;Delta;21J (Delta);1;good;44;13;0;0;165;1;34;4;0;1;89428;4;29891;0.9939470956091362;false;G210T	C241T	C683T	C1263T	C1404T	C3037T	G3728T	G4181T	C4752T	C5497T	C6402T	C7124T	A7537G	C8986T	G9053T	C10029T	A11201G	A11332G	C12100T	C14408T	A14748G	G15451A	C16466T	G17679T	C19220T	C21618G	G21987A	T22213C	T22917G	C22995A	A23403G	C23604G	G24410A	C25262A	G25352T	C25469T	T26767C	T27638C	C27752T	C27874T	A28461G	G28881T	G28916T	G29402T;22029-22034	28248-28253	28271;;;M:I82T	N:D63G	N:R203M	N:G215C	N:D377Y
379;hCoV-19/Singapore/6970/2021|EPI_ISL_5421869|2021-10-15;21J;AY.23.1;B.1.617.2.23.1;21J;Delta;21J (Delta);45.444444;mediocre;38;13;0;0;160;1;31;4;0;1;89347;39;29891;0.992943851787446;false;G210T	C241T	C1263T	C1404T	C3037T	G4181T	C4752T	C5497T	C6402T	C7124T	A7537G	C8986T	G9053T	C10029T	A11201G	A11332G	C12100T	C14408T	G15451A	C16466T	G17679T	C19220T	C21618G	G21987A	T22917G	C22995A	A23403G	C23604G	G25352T	C25469T	T26767C	T27638C	C27752T	C27874T	A28461G	G28881T	G28916T	G29402T;22029-22034	28248-28253	28271;;;M:I82T	N:D63G	N:R203M	N:G215C	N:D377Y	ORF1a:T333M	ORF1a:P380L	ORF1a:A1306S	ORF1a:T1496I	ORF1a:P2046L	ORF1a:P2287S
380;hCoV-19/Singapore/6969/2021|EPI_ISL_5421868|2021-10-16;21J;AY.23.1;B.1.617.2.23.1;21J;Delta;21J (Delta);3.777778;good;44;13;0;0;164;1;34;4;0;2;89347;31;29891;0.993077617630338;false;G210T	C241T	C1263T	C1404T	C3037T	G4181T	C4752T	C5497T	C6402T	C7124T	A7537G	A8040G	C8986T	G9053T	C10029T	A11201G	A11332G	C12100T	C14408T	A14748G	G15451A	C16466T	G17679T	C19220T	C19961T	C21618G	G21987A	T22213C	T22917G	C22995A	A23403G	C23604G	G24410A	C25262A	G25352T	C25469T	C25613T	T26767C	T27638C	C27752T	C27874T	G28881T	G28916T	G29402T;22029-22034	28248-28253	28271;;;M:I82T	N:R203M	N:G215C	N:D377Y	ORF1a:T333M
381;hCoV-19/Singapore/6953/2021|EPI_ISL_5421852|2021-10-15;21J;AY.23.1;B.1.617.2.23.1;21J;Delta;21J (Delta);4.173611;good;45;13;0;0;9;2;34;4;0;2;89385;17;29891;0.9986957830318028;false;G210T	C241T	C1263T	C1404T	T1867C	C3037T	C3551T	G4181T	C4752T	C5497T	C6402T	C7124T	A7537G	C8986T	G9053T	C10029T	A11201G	A11332G	C12100T	C14408T	A14748G	G15451A	C16466T	G17679T	C19220T	C21618G	G21987A	T22213C	T22917G	C22995A	A23403G	C23604G	C25262A	G25352T	C25469T	A25744G	T26767C	T27638C	C27752T	C27874T	A28461G	G28881T	G28916T	G29402T	G29742T;22029-22034	28248-28253	28271;;;M:I82T	N:D63G	N:R203M	N:G215C
382;hCoV-19/Singapore/6955/2021|EPI_ISL_5421854|2021-10-16;21J;AY.23.1;B.1.617.2.23.1;21J;Delta;21J (Delta);2.562500;good;47;13;0;0;38;1;33;4;0;3;89389;13;29891;0.9978931879744508;false;G210T	C241T	C874T	C1263T	C1404T	C3037T	G4181T	C4752T	C5497T	C6402T	C7124T	A7537G	C8727T	C8986T	G9053T	C10029T	A11201G	A11332G	C12100T	C14408T	A14748G	C15237T	G15451A	C16466T	G17679T	C19220T	C21618G	G21987A	T22213C	T22917G	C22995A	A23403G	C23533T	C23604G	G24410A	C25262A	G25352T	C25469T	G25775T	T26767C	T27638C	C27752T	C27874T	G28881T	G28916T	G29402T	G29742T;22029-22034	28248-28253	28271;;;M:I82T	N:R203M
383;hCoV-19/Singapore/6954/2021|EPI_ISL_5421853|2021-10-16;21J;AY.23.1;B.1.617.2.23.1;21J;Delta;21J (Delta);122.923611;bad;42;13;0;0;0;2;33;4;0;2;88896;46;29753;0.993412032237568;false;G210T	C241T	C1263T	C1404T	C3037T	G4181T	C4752T	C5497T	C6402T	C7124T	A7537G	T8497A	C8986T	G9053T	C10029T	A11201G	A11332G	A11782G	C12100T	C14408T	G15451A	C16293T	C16466T	G17679T	C19220T	C21618G	G21987A	T22917G	C22995A	A23403G	C23604G	G24410A	G25352T	C25469T	T26767C	T27638C	C27752T	C27874T	A28461G	G28881T	G28916T	G29402T;22029-22034	28248-28253	28271;;;M:I82T	N:D63G	N:R203M	N:G215C	N:D377Y	ORF1a:T333M	ORF1a:P380L
384;hCoV-19/Singapore/6957/2021|EPI_ISL_5421856|2021-10-15;21J;AY.23.1;B.1.617.2.23.1;21J;Delta;21J (Delta);1;good;44;13;0;0;61;1;34;4;0;17;89401;13;29891;0.9971240343778216;false;G210T	C241T	C1263T	C1404T	C3037T	G4181T	G4559A	C4752T	C5497T	C6402T	C7124T	A7537G	C8986T	G9053T	C10029T	A11201G	A11332G	C12100T	C14408T	A14748G	G15451A	C16466T	G17679T	C19220T	C21618G	G21987A	T22213C	T22917G	C22995A	A23403G	C23604G	G24410A	C25262A	G25352T	C25469T	T26767C	T27638C	C27752T	C27874T	A28461G	G28881T	G28916T	G29402T	G29742T;22029-22034	28248-28253	28271;;;M:I82T	N:D63G	N:R203M	N:G215C	N:D377Y
385;hCoV-19/Singapore/6958/2021|EPI_ISL_5421857|2021-10-17;21J;AY.23.1;B.1.617.2.23.1;21J;Delta;21J (Delta);13.340278;good;46;13;0;0;53;3;34;4;0;4;89315;39;29891;0.9964552051633616;false;G210T	C241T	C1263T	C1404T	C3037T	G4181T	C4752T	C5497T	C6402T	C7124T	A7537G	A8040G	C8986T	G9053T	C10029T	G10882T	A11201G	A11332G	C12100T	G14187A	C14408T	A14748G	G15451A	C16466T	G17679T	C19220T	C21618G	G21987A	T22213C	T22917G	C22995A	A23403G	C23604G	G24410A	C25262A	G25352T	C25469T	C25613T	T26767C	T27638C	C27752T	C27874T	G28881T	G28916T	G29402T	G29742T;22029-22034	28248-28253	28271;;;M:I82T	N:R203M	N:G215C
386;hCoV-19/Singapore/6930/2021|EPI_ISL_5421290|2021-10-14;21J;AY.23.1;B.1.617.2.23.1;21J;Delta;21J (Delta);8.340278;good;42;13;0;0;142;2;31;4;0;17;89394;18;29891;0.9942146272949204;false;G210T	C241T	C1263T	C1404T	C3037T	G4181T	C4752T	C5497T	C6402T	C7124T	A7537G	C8986T	G9053T	C10029T	A11201G	A11332G	C12100T	C14408T	A14748G	G15451A	C16466T	G17679T	C19220T	C21618G	G21987A	T22213C	T22917G	C22995A	A23403G	C23604G	G25250T	C25262A	G25352T	C25469T	T26767C	T27638C	C27752T	C27874T	G28881T	G28916T	G29402T	G29742T;22029-22034	28248-28253	28271;;;M:I82T	N:R203M	N:G215C	N:D377Y	ORF1a:T333M	ORF1a:P380L	ORF1a:A1306S
387;hCoV-19/Singapore/6932/2021|EPI_ISL_5421292|2021-10-14;21J;AY.23.1;B.1.617.2.23.1;21J;Delta;21J (Delta);18.062500;good;42;13;0;0;162;2;32;4;0;3;89397;17;29891;0.9935792395411832;false;G210T	C241T	C1263T	C1404T	C3037T	G4181T	C4752T	C5497T	C6402T	C7124T	A7537G	A8040G	C8986T	G9053T	C10029T	A11201G	A11332G	C12100T	C14408T	A14748G	G15451A	C16466T	G17679T	C19220T	C21618G	G21987A	T22213C	T22917G	C22995A	A23403G	C23604G	C25262A	G25352T	C25469T	C25613T	T26767C	T27638C	C27752T	C27874T	G28881T	G28916T	G29402T;22029-22034	28248-28253	28271;;;M:I82T	N:R203M	N:G215C	N:D377Y	ORF1a:T333M	ORF1a:P380L	ORF1a:A1306S
388;hCoV-19/Singapore/6931/2021|EPI_ISL_5421291|2021-10-16;21J;AY.23.1;B.1.617.2.23.1;21J;Delta;21J (Delta);1;good;46;22;0;0;126;1;33;7;0;1;89278;40;29891;0.9940474199913052;false;G210T	C241T	C1263T	C1404T	C3037T	G4181T	C4752T	C5497T	C6402T	C7124T	A7537G	C8986T	G9053T	C10029T	A11201G	A11332G	T12013C	C12100T	C12400T	C14408T	A14748G	G15451A	T16398C	C16466T	G17679T	C19220T	C21618G	G21987A	T22213C	T22917G	C22995A	A23403G	C23604G	G24410A	C25262A	G25352T	C25469T	T26767C	T27638C	C27752T	C27874T	A28461G	G28881T	G28916T	G29402T	T29698G;686-694	22029-22034	28248-28253	28271;;;M:I82T	N:D63G
389;hCoV-19/Singapore/6935/2021|EPI_ISL_5421295|2021-10-15;21J;AY.23.1;B.1.617.2.23.1;21J;Delta;21J (Delta);0;good;44;13;0;0;153;0;35;4;0;1;89323;39;29891;0.99321138347323;false;G210T	C241T	C1263T	C1404T	C3037T	G4181T	C4752T	C5497T	C6402T	C7124T	A7537G	A8040G	C8986T	G9053T	C10029T	A11201G	A11332G	C12100T	C14408T	A14748G	G15451A	C16466T	G17679T	C19220T	C21618G	G21987A	T22213C	T22917G	C22995A	A23403G	C23604G	G24410A	C25262A	G25352T	C25469T	C25613T	T26767C	T27638C	C27752T	C27874T	A28461G	G28881T	G28916T	G29402T;22029-22034	28248-28253	28271;;;M:I82T	N:D63G	N:R203M	N:G215C	N:D377Y
390;hCoV-19/Singapore/6938/2021|EPI_ISL_5421298|2021-10-15;21J;AY.23.1;B.1.617.2.23.1;21J;Delta;21J (Delta);1;good;42;13;0;0;154;1;32;4;0;2;89313;42;29888;0.992943851787446;false;G210T	C241T	C1263T	C1404T	C3037T	G3728T	G4181T	C4752T	C5497T	C6402T	C7124T	A7537G	C8986T	G9053T	C10029T	A11201G	A11332G	C12100T	C14408T	A14748G	G15451A	C16466T	G17679T	C19220T	C21618G	G21987A	T22213C	T22917G	C22995A	A23403G	C23604G	G24410A	C25262A	G25352T	C25469T	T26767C	T27638C	C27752T	C27874T	G28881T	G28916T	G29402T;22029-22034	28248-28253	28271;;;M:I82T	N:R203M	N:G215C	N:D377Y	ORF1a:T333M	ORF1a:P380L	ORF1a:G1155C
391;hCoV-19/Singapore/6921/2021|EPI_ISL_5421281|2021-10-15;21J;AY.23.1;B.1.617.2.23.1;21J;Delta;21J (Delta);0;good;44;13;0;0;34;0;34;4;0;0;89329;37;29891;0.9972578002207136;false;G210T	C241T	C1263T	C1404T	C3037T	G4181T	C4752T	C5497T	C6402T	C7124T	A7537G	A8040G	C8986T	G9053T	C10029T	A11201G	A11332G	C12100T	C14408T	A14748G	G15451A	C16466T	G17679T	C19220T	C21618G	G21987A	T22213C	T22917G	C22995A	A23403G	C23604G	G24410A	C25262A	G25352T	C25469T	T26767C	T27638C	C27752T	C27874T	A28461G	G28881T	G28916T	G29402T	G29742T;22029-22034	28248-28253	28271;;;M:I82T	N:D63G	N:R203M	N:G215C	N:D377Y
392;hCoV-19/Singapore/6923/2021|EPI_ISL_5421283|2021-10-15;21J;AY.23.1;B.1.617.2.23.1;21J;Delta;21J (Delta);92.840278;mediocre;43;13;0;0;57;1;33;4;0;1;89351;31;29891;0.9966558539276996;false;G210T	C241T	C1263T	C1404T	C3037T	G4181T	C4752T	C5497T	C6402T	C7124T	A7537G	C8092T	C8986T	G9053T	C10029T	G11083T	A11201G	A11332G	C12100T	C14408T	G15451A	C16466T	G17679T	C19220T	A20276G	C21618G	G21987A	T22917G	C22995A	A23403G	C23604G	T25111C	G25352T	C25469T	T26767C	T27638C	C27752T	C27874T	A28461G	G28881T	G28916T	G29402T	G29742T;22029-22034	28248-28253	28271;;;M:I82T	N:D63G	N:R203M	N:G215C	N:D377Y	ORF1a:T333M
393;hCoV-19/Singapore/6922/2021|EPI_ISL_5421282|2021-10-15;21J;AY.23.1;B.1.617.2.23.1;21J;Delta;21J (Delta);147.006944;bad;42;13;0;0;66;1;30;4;0;2;89433;5;29891;0.9972243587599906;false;G210T	C241T	C1263T	C1404T	C3037T	G4181T	C4423T	C4752T	C5497T	C6402T	C7124T	A7537G	C8986T	G9053T	C10029T	A11201G	A11332G	C11674T	C12100T	C14408T	G15451A	C16466T	G17679T	C19220T	C21618G	G21987A	T22917G	C22995A	A23403G	C23604G	G24410A	G25352T	C25469T	T26767C	C27143T	T27638C	C27752T	C27874T	G28881T	G28916T	G29402T	T29791C;22029-22034	28248-28253	28271;;;M:I82T	N:R203M	N:G215C	N:D377Y	ORF1a:T333M	ORF1a:P380L	ORF1a:A1306S
394;hCoV-19/Singapore/6927/2021|EPI_ISL_5421287|2021-10-15;21J;AY.23.1;B.1.617.2.23.1;21J;Delta;21J (Delta);121.361111;bad;39;13;0;0;80;2;29;4;0;3;89367;31;29891;0.9958532588703476;false;G210T	C241T	C1263T	C1404T	C3037T	G4181T	C4752T	C5497T	C6402T	C7124T	A7537G	C8986T	G9053T	C10029T	A11201G	A11332G	C11674T	C12100T	C14408T	G15451A	C16466T	G17679T	C19220T	C21618G	G21987A	T22917G	C22995A	A23403G	C23604G	G25352T	C25469T	T26767C	T27638C	C27752T	C27874T	G28881T	G28916T	G29402T	G29742T;22029-22034	28248-28253	28271;;;M:I82T	N:R203M	N:G215C	N:D377Y	ORF1a:T333M	ORF1a:P380L	ORF1a:A1306S	ORF1a:T1496I	ORF1a:P2046L	ORF1a:P2287S
395;hCoV-19/Singapore/6926/2021|EPI_ISL_5421286|2021-10-15;21J;AY.23.1;B.1.617.2.23.1;21J;Delta;21J (Delta);10.562500;good;44;13;0;0;78;3;33;4;0;2;89347;31;29891;0.9958867003310704;false;G210T	C241T	C1263T	C1404T	C3037T	G4181T	C4752T	C5497T	C6402T	C7124T	A7537G	A8040G	C8986T	G9053T	C10029T	A11201G	A11332G	C12100T	C14408T	A14748G	G15451A	C16466T	G17679T	C19220T	C21618G	G21987A	T22213C	T22917G	C22995A	A23403G	C23604G	G24410A	C25262A	G25352T	C25469T	C25613T	T26767C	T27638C	C27752T	C27874T	G28881T	G28916T	G29402T	G29742T;22029-22034	28248-28253	28271;;;M:I82T	N:R203M	N:G215C	N:D377Y	ORF1a:T333M
396;hCoV-19/Singapore/6929/2021|EPI_ISL_5421289|2021-10-15;21J;AY.23.1;B.1.617.2.23.1;21J;Delta;21J (Delta);18.361111;good;40;13;0;0;117;1;32;4;0;1;89336;40;29891;0.9943483931378124;false;G210T	C241T	C1263T	C1404T	C3037T	G4181T	C4752T	C5497T	C6402T	C7124T	A7537G	C8986T	G9053T	C10029T	A11201G	A11332G	C12100T	C14408T	G15451A	C16466T	G17679T	C19220T	C21618G	G21987A	T22917G	C22995A	A23403G	C23604G	G24410A	G25352T	C25469T	T26767C	T27638C	C27752T	C27874T	A28461G	G28881T	G28916T	G29402T	G29742T;22029-22034	28248-28253	28271;;;M:I82T	N:D63G	N:R203M	N:G215C	N:D377Y	ORF1a:T333M	ORF1a:P380L	ORF1a:A1306S	ORF1a:T1496I
397;hCoV-19/Singapore/6912/2021|EPI_ISL_5421272|2021-10-14;21J;AY.23.1;B.1.617.2.23.1;21J;Delta;21J (Delta);1;good;42;13;0;0;203;1;32;4;0;2;89343;35;29891;0.9916396348192488;false;G210T	C241T	C1263T	C1404T	C3037T	G4181T	C4752T	C5497T	C6402T	C7124T	A7537G	C8986T	G9053T	C10029T	A11201G	A11332G	C12100T	C14408T	A14748G	G15451A	C16466T	G17679T	C19220T	C21618G	G21987A	T22213C	T22917G	C22995A	A23403G	C23604G	G24410A	G25250T	C25262A	G25352T	C25469T	T26767C	T27638C	C27752T	C27874T	G28881T	G28916T	G29402T;22029-22034	28248-28253	28271;;;M:I82T	N:R203M	N:G215C	N:D377Y	ORF1a:T333M	ORF1a:P380L	ORF1a:A1306S
398;hCoV-19/Singapore/6911/2021|EPI_ISL_5421271|2021-10-14;21J;AY.23.1;B.1.617.2.23.1;21J;Delta;21J (Delta);161.111111;bad;40;7;0;0;192;5;29;2;0;14;89365;39;29891;0.991739959201418;false;G210T	C241T	C1263T	C1404T	C3037T	G4181T	C4752T	C5497T	C6402T	C7124T	A7537G	C8986T	G9053T	C10029T	A11201G	A11332G	C12100T	C14408T	C15240T	G15451A	C16466T	G17679T	C19220T	C21618G	G21987A	T22917G	C22995A	A23403G	C23604G	G25352T	C25469T	C25831T	C26151T	T26767C	T27638C	C27752T	C27874T	G28881T	G28916T	G29402T;28248-28253	28271;;;M:I82T	N:R203M	N:G215C	N:D377Y	ORF1a:T333M	ORF1a:P380L	ORF1a:A1306S	ORF1a:T1496I	ORF1a:P2046L	ORF1a:P2287S
399;hCoV-19/Singapore/6917/2021|EPI_ISL_5421277|2021-10-14;21J;AY.23.1;B.1.617.2.23.1;21J;Delta;21J (Delta);4;good;49;7;0;0;294;2;36;2;0;67;89329;39;29891;0.9884292545898404;false;G210T	C241T	C874T	C1263T	C1404T	C3037T	G4181T	C4752T	C5497T	C6402T	C7124T	A7537G	A8440G	C8579A	C8727T	C8986T	G9053T	C10029T	A11201G	A11332G	C12100T	C14408T	A14748G	A15379G	G15451A	C16466T	G17679T	C19220T	C21618G	G21987A	T22213C	A22460G	T22917G	C22995A	A23403G	C23604G	G24410A	C25262A	G25352T	C25469T	T26767C	T27638C	C27752T	C27874T	A28461G	G28881T	G28916T	G29402T	G29742T;28248-28253	28271;;;M:I82T
400;hCoV-19/Singapore/6940/2021|EPI_ISL_5421300|2021-10-15;21J;AY.23.1;B.1.617.2.23.1;21J;Delta;21J (Delta);2.562500;good;43;13;0;0;164;1;31;4;0;2;89327;39;29891;0.992810085944554;false;G210T	C241T	C1263T	C1404T	C3037T	G4181T	C4752T	C5497T	C6402T	C7124T	A7537G	C8986T	G9053T	C10029T	A11201G	A11332G	C12100T	C13019T	C14408T	A14748G	G15451A	C16466T	G17679T	C19220T	C21618G	G21987A	T22213C	T22917G	C22995A	A23403G	C23604G	G24410A	C25262A	G25352T	C25469T	C25671T	T26767C	T27638C	C27752T	C27874T	G28881T	G28916T	G29402T;22029-22034	28248-28253	28271;;;M:I82T	N:R203M	N:G215C	N:D377Y	ORF1a:T333M	ORF1a:P380L
401;hCoV-19/Singapore/6944/2021|EPI_ISL_5421304|2021-10-15;21J;AY.23.1;B.1.617.2.23.1;21J;Delta;21J (Delta);26;good;41;13;0;0;214;1;34;4;0;1;89401;17;29891;0.99187372504431;false;G210T	C241T	C1263T	C1404T	C3037T	G4181T	C4752T	C5497T	C6402T	C7124T	A7537G	C8986T	G9053T	C10029T	A11201G	A11332G	C12100T	C14408T	G15451A	C16466T	G17679T	C19220T	C21618G	G21987A	C22458T	T22917G	C22995A	A23403G	C23604G	G24410A	G25352T	C25469T	T26767C	T27638C	C27752T	C27874T	A28461G	G28881T	G28916T	G29266T	G29402T;22029-22034	28248-28253	28271;;;M:I82T	N:D63G	N:R203M	N:G215C	N:L331F	N:D377Y	ORF1a:T333M	ORF1a:P380L
402;hCoV-19/Singapore/6943/2021|EPI_ISL_5421303|2021-10-15;21J;AY.23.1;B.1.617.2.23.1;21J;Delta;21J (Delta);0;good;43;22;0;0;158;0;34;7;0;0;89191;73;29891;0.991907166505033;false;G210T	C241T	C1263T	C1404T	C3037T	G4181T	C4752T	C5497T	C6402T	C7124T	A7537G	C8986T	G9053T	C10029T	A11201G	A11332G	C12100T	C14408T	A14748G	G15451A	C16466T	G17679T	C19220T	C21618G	G21987A	T22213C	T22917G	C22995A	A23403G	C23604G	G24410A	G25250T	C25262A	G25352T	C25469T	T26767C	T27638C	C27752T	C27874T	A28461G	G28881T	G28916T	G29402T;3347-3355	22029-22034	28248-28253	28271;;;M:I82T	N:D63G	N:R203M	N:G215C	N:D377Y
403;hCoV-19/Singapore/6945/2021|EPI_ISL_5421305|2021-10-14;21J;AY.23.1;B.1.617.2.23.1;21J;Delta;21J (Delta);38.340278;mediocre;42;13;0;0;194;3;35;4;0;16;89328;40;29891;0.991706517740695;false;G210T	C241T	C1263T	C1404T	C2939T	C3037T	G4181T	C4752T	C5497T	C6402T	C7124T	A7537G	C8986T	G9053T	C10029T	A11201G	A11332G	C12100T	C14408T	G15451A	C16466T	G17679T	T18932C	C19220T	C21618G	G21987A	T22917G	C22995A	A23403G	C23604G	G24410A	G25352T	C25469T	T26767C	T27638C	C27752T	C27874T	A28461G	G28881T	G28916T	C28994G	G29402T;22029-22034	28248-28253	28271;;;M:I82T	N:D63G	N:R203M	N:G215C	N:Q241E	N:D377Y	ORF1a:T333M
404;hCoV-19/Singapore/6947/2021|EPI_ISL_5421308|2021-10-15;21J;AY.23.1;B.1.617.2.23.1;21J;Delta;21J (Delta);4;good;47;7;0;0;290;2;36;2;0;44;89310;48;29891;0.9882620472862256;false;G210T	C241T	C1263T	C1404T	T1867C	C3037T	C3551T	G4181T	C4752T	C5497T	C6402T	C7124T	A7537G	C8986T	G9053T	C10029T	A11201G	A11332G	C12100T	A13711G	C14408T	A14748G	G15451A	C16466T	G17679T	C18979T	C19220T	C21618G	G21987A	T22213C	A22215T	T22917G	C22995A	A23403G	C23604G	G24410A	C25262A	G25352T	C25469T	T26767C	T27638C	C27752T	C27874T	A28461G	G28881T	G28916T	G29402T;28248-28253	28271;;;M:I82T	N:D63G	N:R203M
405;hCoV-19/Singapore/6950/2021|EPI_ISL_5421311|2021-10-15;21J;AY.23.1;B.1.617.2.23.1;21J;Delta;21J (Delta);57.387174;mediocre;45;7;0;0;400;1;33;2;0;102;89423;13;29891;0.9857873791927232;false;G210T	C241T	C1263T	C1404T	C3037T	G4181T	C4752T	C5497T	C6402T	C7124T	A7537G	C8092T	C8986T	G9053T	C10029T	G11083T	A11201G	A11332G	C12100T	C14408T	G15451A	C16466T	G17679T	C19220T	A20276G	C21618G	G21987A	T22917G	C22995A	A23403G	C23604G	G24410A	T25111C	G25352T	C25469T	T26767C	T27638C	C27752T	C27874T	A28461G	G28881T	G28916T	G29402T	G29742T	A29749G;28248-28253	28271;;;M:I82T	N:D63G	N:R203M	N:G215C	N:D377Y
406;hCoV-19/Singapore/6949/2021|EPI_ISL_5421310|2021-10-15;21J;AY.23.1;B.1.617.2.23.1;21J;Delta;21J (Delta);0.041495;good;43;13;0;0;355;0;34;4;0;73;89327;39;29891;0.9864562084071832;false;G210T	C241T	G373T	C1263T	C1404T	C3037T	G4181T	C4752T	C5497T	C6402T	C7124T	A7537G	C8986T	G9053T	C10029T	A11201G	A11332G	C12100T	C14408T	A14748G	G15451A	C16466T	G17679T	C19220T	C21618G	G21987A	T22213C	T22917G	C22995A	A23403G	C23604G	G24410A	C25262A	G25352T	C25469T	T26767C	T27638C	C27752T	C27874T	A28461G	G28881T	G28916T	G29402T;22029-22034	28248-28253	28271;;;M:I82T	N:D63G	N:R203M	N:G215C	N:D377Y	ORF1a:E36D
407;hCoV-19/Singapore/6952/2021|EPI_ISL_5421313|2021-10-15;21J;AY.23.1;B.1.617.2.23.1;21J;Delta;21J (Delta);9.459383;good;44;13;0;0;483;3;33;4;0;114;89323;39;29891;0.9820753770524696;false;G210T	C241T	C1263T	C1404T	T2545C	C3037T	G4181T	C4752T	C5497T	C6402T	C7124T	A7537G	C8986T	G9053T	C10029T	A11201G	A11332G	C12100T	C14408T	A14748G	G15451A	C16466T	G17679T	C19220T	C21618G	G21987A	T22213C	T22917G	C22995A	A23403G	C23604G	G24410A	C25262A	G25352T	C25469T	C25671T	T26767C	T27638C	C27752T	C27874T	A28461G	G28881T	G28916T	G29402T;22029-22034	28248-28253	28271;;;M:I82T	N:D63G	N:R203M	N:G215C	N:D377Y
408;hCoV-19/Singapore/6951/2021|EPI_ISL_5421312|2021-10-15;21J;AY.23.1;B.1.617.2.23.1;21J;Delta;21J (Delta);3.146722;good;39;7;1;1;464;0;30;2;0;138;89362;39;29891;0.9828110891883758;false;G210T	C241T	C1263T	C1404T	C3037T	G4181T	C4752T	C5497T	C6402T	C7124T	A7537G	C8986T	G9053T	C10029T	A11201G	A11332G	C12100T	C14408T	G15451A	C16466T	G17679T	C19220T	C21618G	G21987A	T22917G	C22995A	A23403G	C23604G	G24410A	G25352T	C25469T	T26767C	T27638C	C27752T	C27874T	A28461G	G28881T	G28916T	G29402T;28248-28253	28271;27791:T;ORF7b:13-44;M:I82T	N:D63G	N:R203M	N:G215C	N:D377Y	ORF1a:T333M	ORF1a:P380L	ORF1a:A1306S	ORF1a:T1496I	ORF1a:P2046L	ORF1a:P2287S
409;hCoV-19/Singapore/6901/2021|EPI_ISL_5421261|2021-10-14;21J;AY.23.1;B.1.617.2.23.1;21J;Delta;21J (Delta);13.340278;good;41;13;0;0;162;3;30;4;0;4;89413;13;29891;0.9936795639233522;false;G210T	C241T	C1263T	C1404T	C3037T	G4181T	C4752T	C5497T	C6402T	C7124T	A7537G	C8986T	G9053T	C10029T	A11201G	A11332G	C12100T	C14408T	A14748G	G15451A	C16466T	G17679T	C19220T	C21618G	G21987A	T22213C	T22917G	C22995A	A23403G	C23604G	C25262A	G25352T	C25469T	C25671T	T26767C	T27638C	C27752T	C27874T	G28881T	G28916T	G29402T;22029-22034	28248-28253	28271;;;M:I82T	N:R203M	N:G215C	N:D377Y	ORF1a:T333M	ORF1a:P380L	ORF1a:A1306S	ORF1a:T1496I
410;hCoV-19/Singapore/6900/2021|EPI_ISL_5421260|2021-10-14;21J;AY.23.1;B.1.617.2.23.1;21J;Delta;21J (Delta);109.506944;bad;41;13;0;0;123;1;33;4;0;2;89302;50;29891;0.993813329766244;false;G210T	C241T	C1263T	C1404T	C3037T	G4181T	C4752T	C5497T	C6402T	C7124T	A7537G	C8986T	G9053T	C10029T	A11201G	A11332G	C12100T	C14408T	G15451A	C16466T	G17679T	C19220T	C21618G	G21987A	T22917G	C22995A	A23403G	C23604G	G24410A	G25352T	C25469T	T26767C	G27271T	T27638C	C27752T	C27874T	G28881T	G28916T	A29147C	C29280T	G29402T;22029-22034	28248-28253	28271;;;M:I82T	N:R203M	N:G215C	N:I292L	N:A336V	N:D377Y	ORF1a:T333M	ORF1a:P380L
411;hCoV-19/Singapore/6903/2021|EPI_ISL_5421263|2021-10-14;21J;AY.23.1;B.1.617.2.23.1;21J;Delta;21J (Delta);109.027778;bad;37;13;0;0;137;5;29;4;0;7;89348;40;29891;0.9935457980804602;false;G210T	C241T	C1263T	C1404T	C3037T	G4181T	C4752T	C5497T	C6402T	C7124T	A7537G	C8986T	G9053T	C10029T	A11201G	A11332G	C12100T	C14408T	G15451A	C16466T	G17679T	C19220T	C21618G	G21987A	T22917G	C22995A	A23403G	C23604G	G25352T	C25469T	T26767C	T27638C	C27752T	C27874T	G28881T	G28916T	G29402T;22029-22034	28248-28253	28271;;;M:I82T	N:R203M	N:G215C	N:D377Y	ORF1a:T333M	ORF1a:P380L	ORF1a:A1306S	ORF1a:T1496I	ORF1a:P2046L	ORF1a:P2287S	ORF1a:V2930L	ORF1a:T3255I
412;hCoV-19/Singapore/6902/2021|EPI_ISL_5421262|2021-10-14;21J;AY.23.1;B.1.617.2.23.1;21J;Delta;21J (Delta);65.250000;mediocre;40;13;0;0;136;3;31;4;0;4;89336;40;29891;0.9936461224626292;false;G210T	C241T	C1150T	C1263T	C1404T	C3037T	G4181T	C4752T	C5497T	C6402T	C7124T	A7537G	C8986T	G9053T	C10029T	A11201G	A11332G	C12100T	T13637C	C14408T	G15451A	C16466T	G17679T	C19220T	C21618G	G21987A	T22917G	C22995A	A23403G	C23604G	G24410A	G25352T	C25469T	T26767C	T27638C	C27752T	C27874T	G28881T	G28916T	G29402T;22029-22034	28248-28253	28271;;;M:I82T	N:R203M	N:G215C	N:D377Y	ORF1a:T333M	ORF1a:P380L	ORF1a:A1306S	ORF1a:T1496I	ORF1a:P2046L
413;hCoV-19/Singapore/6905/2021|EPI_ISL_5421265|2021-10-14;21J;AY.23.1;B.1.617.2.23.1;21J;Delta;21J (Delta);4;good;42;13;0;0;164;2;32;4;0;3;89328;40;29891;0.992743203023108;false;G210T	C241T	C1263T	C1404T	C3037T	G4181T	C4752T	C5497T	C6402T	C7124T	A7537G	C8986T	G9053T	C10029T	A11201G	A11332G	C12100T	C14408T	A14748G	G15451A	C16466T	G17679T	C19220T	C21618G	G21987A	T22213C	T22917G	C22995A	A23403G	C23604G	G24410A	G25250T	C25262A	G25352T	C25469T	T26767C	T27638C	C27752T	C27874T	G28881T	G28916T	G29402T;22029-22034	28248-28253	28271;;;M:I82T	N:R203M	N:G215C	N:D377Y	ORF1a:T333M	ORF1a:P380L	ORF1a:A1306S
414;hCoV-19/Singapore/6904/2021|EPI_ISL_5421264|2021-10-14;21J;AY.23.1;B.1.617.2.23.1;21J;Delta;21J (Delta);23.062500;good;42;13;0;0;163;3;32;4;0;4;89331;39;29891;0.9927766444838312;false;G210T	C241T	C1263T	C1404T	C3037T	G4181T	C4752T	C5497T	C6402T	C7124T	A7537G	A8040G	C8986T	G9053T	C10029T	A11201G	A11332G	C12100T	C14408T	A14748G	G15451A	C16466T	G17679T	C19220T	C21618G	G21987A	T22213C	T22917G	C22995A	A23403G	C23604G	C25262A	G25352T	C25469T	C25613T	T26767C	T27638C	C27752T	C27874T	G28881T	G28916T	G29402T;22029-22034	28248-28253	28271;;;M:I82T	N:R203M	N:G215C	N:D377Y	ORF1a:T333M	ORF1a:P380L	ORF1a:A1306S
415;hCoV-19/Singapore/6907/2021|EPI_ISL_5421267|2021-10-14;21J;AY.23.1;B.1.617.2.23.1;21J;Delta;21J (Delta);54.173611;mediocre;39;13;0;0;165;2;30;4;0;3;89340;40;29891;0.992709761562385;false;G210T	C241T	C1263T	C1404T	C3037T	G4181T	C4752T	C5497T	C6402T	C7124T	A7537G	C8986T	G9053T	C10029T	A11201G	A11332G	C12100T	C14408T	G15451A	A16140G	C16466T	G17679T	C19220T	C21618G	G21987A	T22917G	C22995A	A23403G	C23604G	G24410A	G25352T	C25469T	T26767C	T27638C	C27752T	C27874T	G28881T	G28916T	G29402T;22029-22034	28248-28253	28271;;;M:I82T	N:R203M	N:G215C	N:D377Y	ORF1a:T333M	ORF1a:P380L	ORF1a:A1306S	ORF1a:T1496I	ORF1a:P2046L	ORF1a:P2287S
416;hCoV-19/Singapore/6909/2021|EPI_ISL_5421269|2021-10-14;21J;AY.23.1;B.1.617.2.23.1;21J;Delta;21J (Delta);45.444444;mediocre;38;13;0;0;202;1;30;4;0;3;89413;17;29891;0.992275022572986;false;G210T	C241T	C1263T	C1404T	C3037T	G4181T	C4752T	C5497T	C6402T	C7124T	A7537G	C8986T	G9053T	C10029T	A11201G	A11332G	C12100T	C14408T	G15451A	C16466T	G17679T	C19220T	C21618G	G21987A	T22917G	C22995A	A23403G	C23604G	G24410A	G25352T	C25469T	T26767C	T27638C	C27752T	C27874T	G28881T	G28916T	G29402T;22029-22034	28248-28253	28271;;;M:I82T	N:R203M	N:G215C	N:D377Y	ORF1a:T333M	ORF1a:P380L	ORF1a:A1306S	ORF1a:T1496I	ORF1a:P2046L	ORF1a:P2287S	ORF1a:V2930L
417;hCoV-19/Singapore/6908/2021|EPI_ISL_5421268|2021-10-14;21J;AY.23.1;B.1.617.2.23.1;21J;Delta;21J (Delta);54.173611;mediocre;39;13;0;0;160;2;31;4;0;3;89310;50;29891;0.99254255425877;false;G210T	C241T	C1263T	C1404T	C3037T	G4181T	C4752T	C5497T	C6402T	C7124T	A7537G	C8986T	G9053T	G9652A	C10029T	A11201G	A11332G	C12100T	C14408T	G15451A	C16466T	G17679T	C19220T	C21618G	G21987A	T22917G	C22995A	A23403G	C23604G	G24410A	G25352T	C25469T	T26767C	T27638C	C27752T	C27874T	G28881T	G28916T	G29402T;22029-22034	28248-28253	28271;;;M:I82T	N:R203M	N:G215C	N:D377Y	ORF1a:T333M	ORF1a:P380L	ORF1a:A1306S	ORF1a:T1496I	ORF1a:P2046L	ORF1a:P2287S
418;hCoV-19/Singapore/6891/2021|EPI_ISL_5421251|2021-10-14;21J;AY.23.1;B.1.617.2.23.1;21J;Delta;21J (Delta);57.250000;mediocre;41;13;0;0;119;1;31;4;0;2;89449;1;29891;0.9955857271845634;false;G210T	C241T	C897T	C1263T	C1404T	C3037T	G4181T	C4752T	C5497T	C6402T	C7124T	A7537G	C8986T	G9053T	C10029T	A11201G	A11332G	C12100T	C14408T	G15451A	A16140G	C16466T	G17679T	C19220T	C21618G	G21987A	T22917G	C22995A	A23403G	C23604G	G24410A	G25352T	C25469T	T26767C	T27638C	C27752T	C27874T	G28881T	G28916T	G29402T	G29742T;22029-22034	28248-28253	28271;;;M:I82T	N:R203M	N:G215C	N:D377Y	ORF1a:A211V	ORF1a:T333M	ORF1a:P380L	ORF1a:A1306S
419;hCoV-19/Singapore/6894/2021|EPI_ISL_5421254|2021-10-14;21J;AY.23.1;B.1.617.2.23.1;21J;Delta;21J (Delta);57.250000;mediocre;40;19;0;0;101;1;30;6;0;2;89311;40;29891;0.9948834565093804;false;G210T	C241T	C1263T	C1404T	C3037T	G4181T	C4752T	C5497T	C6402T	C7124T	A7537G	C8986T	G9053T	C10029T	A11201G	A11332G	C12100T	C14408T	C14937T	G15451A	C16466T	G17679T	C19220T	C21618G	G21987A	T22917G	C22995A	A23403G	C23604G	G24410A	G25352T	C25469T	T26767C	T27638C	C27752T	C27874T	G28881T	G28916T	G29402T	G29742T;515-520	22029-22034	28248-28253	28271;;;M:I82T	N:R203M	N:G215C	N:D377Y	ORF1a:T333M	ORF1a:P380L	ORF1a:A1306S	ORF1a:T1496I
420;hCoV-19/Singapore/6896/2021|EPI_ISL_5421256|2021-10-14;21J;AY.23.1;B.1.617.2.23.1;21J;Delta;21J (Delta);1;good;43;13;0;0;115;1;32;4;0;2;89327;39;29891;0.9944487175199812;false;G210T	C241T	C1263T	C1404T	C3037T	G3728T	G4181T	C4752T	C5497T	C6402T	C7124T	A7537G	C8986T	G9053T	C10029T	A11201G	A11332G	C12100T	C14408T	A14748G	G15451A	C16466T	G17679T	C19220T	C21618G	G21987A	T22213C	T22917G	C22995A	A23403G	C23604G	G24410A	C25262A	G25352T	C25469T	T26767C	T27638C	C27752T	C27874T	G28881T	G28916T	G29402T	G29742T;22029-22034	28248-28253	28271;;;M:I82T	N:R203M	N:G215C	N:D377Y	ORF1a:T333M	ORF1a:P380L
421;hCoV-19/Singapore/6895/2021|EPI_ISL_5421255|2021-10-14;21J;AY.23.1;B.1.617.2.23.1;21J;Delta;21J (Delta);22.006944;good;41;13;0;0;106;1;32;4;0;1;89335;39;29891;0.9947496906664884;false;G210T	C241T	C1263T	C1404T	C3037T	G4181T	C4752T	C5497T	C6402T	C7124T	A7537G	C8986T	G9053T	C10029T	A11201G	A11332G	C12100T	C14408T	C15390T	G15451A	C16466T	G17679T	C19220T	C21618G	G21987A	T22917G	C22995A	A23403G	C23604G	G24410A	G25352T	C25469T	T26767C	T27638C	C27752T	C27874T	A28461G	G28881T	G28916T	G29402T	G29742T;22029-22034	28248-28253	28271;;;M:I82T	N:D63G	N:R203M	N:G215C	N:D377Y	ORF1a:T333M	ORF1a:P380L	ORF1a:A1306S
422;hCoV-19/Singapore/6880/2021|EPI_ISL_5421240|2021-10-14;21J;AY.23.1;B.1.617.2.23.1;21J;Delta;21J (Delta);0;good;44;13;0;0;0;0;34;4;0;0;89425;5;29891;0.999464936628432;false;G210T	C241T	C1263T	C1404T	C3037T	G3728T	G4181T	C4752T	C5497T	C6402T	C7124T	A7537G	C8986T	G9053T	C10029T	A11201G	A11332G	C12100T	C14408T	A14748G	G15451A	C16466T	G17679T	C19220T	C21618G	G21987A	T22213C	T22917G	C22995A	A23403G	C23604G	G24410A	C25262A	G25352T	C25469T	T26767C	T27638C	C27752T	C27874T	A28461G	G28881T	G28916T	G29402T	G29742T;22029-22034	28248-28253	28271;;;M:I82T	N:D63G	N:R203M	N:G215C	N:D377Y
423;hCoV-19/Singapore/6883/2021|EPI_ISL_5421243|2021-10-14;21J;AY.23.1;B.1.617.2.23.1;21J;Delta;21J (Delta);1;good;44;13;0;0;0;1;35;4;0;1;88774;39;29708;0.9921746981908168;false;G210T	C241T	C1263T	C1404T	C3037T	G3728T	G4181T	C4752T	C5497T	C6402T	C7124T	A7537G	C8986T	G9053T	C10029T	A11201G	A11332G	C12100T	C14408T	A14748G	G15451A	C16466T	G17679T	C19220T	C21618G	G21987A	T22213C	T22917G	C22995A	A23403G	C23604G	G24410A	C25262A	G25352T	C25469T	G26428T	T26767C	T27638C	C27752T	C27874T	A28461G	G28881T	G28916T	G29402T;22029-22034	28248-28253	28271;;;E:V62F	M:I82T	N:D63G	N:R203M	N:G215C
424;hCoV-19/Singapore/6882/2021|EPI_ISL_5421242|2021-10-14;21J;AY.23.1;B.1.617.2.23.1;21J;Delta;21J (Delta);4;good;42;13;0;0;16;2;31;4;0;3;89421;9;29891;0.998729224492526;false;G210T	C241T	C1263T	C1404T	C3037T	G4181T	C4752T	C5497T	C6402T	C7124T	A7537G	C8986T	G9053T	C10029T	A11201G	A11332G	C12100T	C14408T	A14748G	G15451A	C16466T	G17679T	C19220T	C21618G	G21987A	T22213C	T22917G	C22995A	A23403G	C23604G	G24410A	C25262A	G25352T	C25469T	T26767C	T27638C	C27752T	C27874T	G28881T	G28916T	G29402T	G29742T;22029-22034	28248-28253	28271;;;M:I82T	N:R203M	N:G215C	N:D377Y	ORF1a:T333M	ORF1a:P380L	ORF1a:A1306S
425;hCoV-19/Singapore/6885/2021|EPI_ISL_5421245|2021-10-14;21J;AY.23.1;B.1.617.2.23.1;21J;Delta;21J (Delta);1;good;43;13;0;0;1;1;32;4;0;3;88829;48;29734;0.992709761562385;false;G210T	C241T	C1263T	C1404T	C3037T	G4181T	C4752T	C5497T	C6402T	C7124T	A7537G	C8986T	G9053T	C10029T	A10603G	A11201G	A11332G	C12100T	C14408T	A14748G	G15451A	C16466T	G16720A	G17679T	C19220T	C21618G	G21987A	T22213C	T22917G	C22995A	A23403G	C23604G	G24410A	C25262A	G25352T	C25469T	T26767C	T27638C	C27752T	C27874T	G28881T	G28916T	G29402T;22029-22034	28248-28253	28271;;;M:I82T	N:R203M	N:G215C	N:D377Y	ORF1a:T333M	ORF1a:P380L
426;hCoV-19/Singapore/6884/2021|EPI_ISL_5421244|2021-10-14;21J;AY.23.1;B.1.617.2.23.1;21J;Delta;21J (Delta);4;good;43;13;0;0;16;2;32;4;0;4;89348;32;29891;0.9979600708958968;false;G210T	C241T	C1263T	C1404T	C3037T	G4181T	C4752T	C5497T	C6402T	C7124T	A7537G	C8986T	G9053T	C10029T	A11201G	A11332G	C12100T	C14408T	A14748G	G15451A	C16466T	G16720A	G17679T	C19220T	C21618G	G21987A	T22213C	T22917G	C22995A	A23403G	C23604G	G24410A	C25262A	G25352T	C25469T	T26767C	T27638C	C27752T	C27874T	G28881T	G28916T	G29402T	G29742T;22029-22034	28248-28253	28271;;;M:I82T	N:R203M	N:G215C	N:D377Y	ORF1a:T333M	ORF1a:P380L
427;hCoV-19/Singapore/6887/2021|EPI_ISL_5421247|2021-10-14;21J;AY.23.1;B.1.617.2.23.1;21J;Delta;21J (Delta);4;good;43;13;0;0;48;2;31;4;0;15;89327;39;29891;0.9966558539276996;false;G210T	C241T	C1263T	C1404T	C3037T	G4181T	C4752T	C5497T	C6402T	C7124T	A7537G	C8986T	G9053T	C10029T	A11201G	A11332G	C12100T	C14408T	A14748G	G15451A	C16466T	G17679T	C19220T	C21618G	C21676T	G21987A	T22213C	T22917G	C22995A	A23403G	C23604G	G24410A	C25262A	G25352T	C25469T	T26767C	T27638C	C27752T	C27874T	G28881T	G28916T	G29402T	G29742T;22029-22034	28248-28253	28271;;;M:I82T	N:R203M	N:G215C	N:D377Y	ORF1a:T333M	ORF1a:P380L
428;hCoV-19/Singapore/6889/2021|EPI_ISL_5421249|2021-10-14;21J;AY.23.1;B.1.617.2.23.1;21J;Delta;21J (Delta);9;good;43;13;0;0;88;3;31;4;0;4;89405;13;29891;0.9961542320168544;false;G210T	C241T	C1263T	C1404T	C3037T	G4181T	C4752T	C5497T	C6402T	C7124T	A7537G	C8986T	G9053T	C10029T	A11201G	A11332G	C12100T	C14408T	A14748G	G15451A	C16466T	G17679T	C19220T	C21618G	G21987A	T22213C	T22917G	C22995A	A23403G	C23604G	G24410A	C25262A	G25352T	C25469T	C25671T	T26767C	T27638C	C27752T	C27874T	G28881T	G28916T	G29402T	G29742T;22029-22034	28248-28253	28271;;;M:I82T	N:R203M	N:G215C	N:D377Y	ORF1a:T333M	ORF1a:P380L
429;hCoV-19/Singapore/6888/2021|EPI_ISL_5421248|2021-10-14;21J;AY.23.1;B.1.617.2.23.1;21J;Delta;21J (Delta);5.562500;good;44;13;0;0;91;2;32;4;0;25;89437;1;29891;0.9964886466240844;false;G210T	C241T	G373T	C1263T	C1404T	C2470T	C3037T	G4181T	C4752T	C5497T	C6402T	C7124T	A7537G	C8986T	G9053T	C10029T	A11201G	A11332G	C12100T	C14408T	A14748G	G15451A	C16466T	G17679T	C19220T	C21618G	G21987A	T22213C	T22917G	C22995A	A23403G	C23604G	G24410A	C25262A	G25352T	C25469T	T26767C	T27638C	C27752T	C27874T	G28881T	G28916T	G29402T	G29742T;22029-22034	28248-28253	28271;;;M:I82T	N:R203M	N:G215C	N:D377Y	ORF1a:E36D
430;hCoV-19/Singapore/7006/2021|EPI_ISL_5421905|2021-10-17;21J;AY.23.1;B.1.617.2.23.1;21J;Delta;21J (Delta);1.207531;good;44;13;0;0;423;1;33;4;0;89;89428;4;29891;0.9853191987426012;false;G210T	C241T	C1263T	C1404T	C3037T	G4181T	C4752T	C5497T	C6402T	C7124T	A7537G	C8177A	C8986T	G9053T	C10029T	A11201G	A11332G	C12100T	C14408T	C14724T	A14748G	G15451A	C16466T	G17679T	C19220T	C21618G	G21987A	T22213C	T22917G	C22995A	A23403G	C23604G	G24410A	C25262A	G25352T	C25469T	T26767C	T27638C	C27752T	C27874T	A28461G	G28881T	G28916T	G29402T;22029-22034	28248-28253	28271;;;M:I82T	N:D63G	N:R203M	N:G215C	N:D377Y
431;hCoV-19/Singapore/6991/2021|EPI_ISL_5421890|2021-10-06;21J;AY.23.1;B.1.617.2.23.1;21J;Delta;21J (Delta);65.250000;mediocre;41;13;0;0;126;3;33;4;0;24;89443;3;29891;0.9952178711166104;false;G210T	C241T	C1263T	C1404T	C3037T	G4181T	C4752T	C5497T	C6402T	C7124T	A7537G	C8986T	G9053T	C10029T	A11201G	A11332G	C12100T	C14408T	G15451A	G15906T	C16466T	G17679T	C19220T	C21618G	G21987A	T22917G	C22995A	A23403G	C23604G	G25352T	C25469T	T26767C	T27638C	C27752T	C27874T	A28461G	C28498T	G28881T	G28916T	G29402T	G29742T;22029-22034	28248-28253	28271;;;M:I82T	N:D63G	N:R203M	N:G215C	N:D377Y	ORF1a:T333M	ORF1a:P380L	ORF1a:A1306S
432;hCoV-19/Singapore/6993/2021|EPI_ISL_5421892|2021-10-17;21J;AY.23.1;B.1.617.2.23.1;21J;Delta;21J (Delta);1;good;44;13;0;0;161;1;34;4;0;1;89386;18;29891;0.993612681001906;false;G210T	C241T	C799T	C1263T	C1404T	C3037T	G4181T	C4752T	C5497T	C6402T	G6713T	C7124T	A7537G	C8986T	G9053T	C10029T	A11201G	A11332G	C12100T	C14408T	A14748G	G15451A	C16466T	G17679T	C19220T	C21618G	G21987A	T22213C	T22917G	C22995A	A23403G	C23604G	G24410A	C25262A	G25352T	C25469T	T26767C	T27638C	C27752T	C27874T	A28461G	G28881T	G28916T	G29402T;22029-22034	28248-28253	28271;;;M:I82T	N:D63G	N:R203M	N:G215C	N:D377Y
433;hCoV-19/Singapore/6995/2021|EPI_ISL_5421894|2021-10-17;21J;AY.23.1;B.1.617.2.23.1;21J;Delta;21J (Delta);17.361111;good;39;13;0;0;165;0;32;4;0;1;89343;39;29891;0.992810085944554;false;G210T	C241T	C1263T	C1404T	C3037T	G4181T	C4752T	C5497T	C6402T	C7124T	A7537G	C8986T	G9053T	C10029T	A11201G	A11332G	C12100T	C14408T	G15451A	C16466T	G17679T	C19220T	C21618G	G21987A	T22917G	C22995A	A23403G	C23604G	G24410A	G25352T	C25469T	T26767C	T27638C	C27752T	C27874T	A28461G	G28881T	G28916T	G29402T;22029-22034	28248-28253	28271;;;M:I82T	N:D63G	N:R203M	N:G215C	N:D377Y	ORF1a:T333M	ORF1a:P380L	ORF1a:A1306S	ORF1a:T1496I	ORF1a:P2046L
434;hCoV-19/Singapore/6981/2021|EPI_ISL_5421880|2021-10-15;21J;AY.23.1;B.1.617.2.23.1;21J;Delta;21J (Delta);162.345065;bad;42;13;0;0;457;4;32;4;0;150;89418;10;29891;0.983881215931512;false;G210T	C241T	C823T	C1263T	C1404T	C3037T	G4181T	C4752T	C5497T	C6402T	C7124T	A7537G	C8986T	G9053T	C10029T	G11083T	A11201G	A11332G	C12100T	C14408T	G15451A	C16466T	G17679T	C19220T	A20276G	G21987A	T22917G	C22995A	A23403G	C23604G	G25352T	C25469T	T26767C	T27638C	C27752T	C27874T	A28461G	G28881T	G28916T	G29402T	G29628C	G29742T;22029-22034	28248-28253	28271;;;M:I82T	N:D63G	N:R203M	N:G215C	N:D377Y	ORF1a:T333M	ORF1a:P380L
435;hCoV-19/Singapore/6987/2021|EPI_ISL_5421886|2021-10-12;21J;AY.23.1;B.1.617.2.23.1;21J;Delta;21J (Delta);15.250000;good;43;13;0;0;83;3;31;4;0;4;89429;5;29891;0.9965889710062537;false;G210T	C241T	C1263T	C1404T	C3037T	G4181T	C4752T	C5497T	C6402T	C7124T	A7537G	C8986T	G9053T	C10029T	A11201G	A11332G	C12100T	C14408T	A14748G	G15451A	C16466T	G17679T	C19220T	C21618G	G21987A	T22213C	T22917G	C22995A	A23403G	C23604G	G25250T	C25262A	G25352T	C25469T	T26767C	T27638C	C27752T	C27874T	G28881T	G28916T	G29402T	G29742T	A29763G;22029-22034	28248-28253	28271;;;M:I82T	N:R203M	N:G215C	N:D377Y	ORF1a:T333M	ORF1a:P380L
436;hCoV-19/Singapore/6978/2021|EPI_ISL_5421877|2021-10-15;21J;AY.23.1;B.1.617.2.23.1;21J;Delta;21J (Delta);165.250000;bad;43;13;0;0;284;3;32;4;0;78;89429;5;29891;0.9898672374009296;false;G210T	C241T	C823T	C1263T	C1404T	C3037T	G4181T	C4752T	C5497T	C6402T	C7124T	A7537G	C8986T	G9053T	C10029T	G11083T	A11201G	A11332G	C12100T	C14408T	G15451A	C16466T	G17679T	C19220T	C19951T	A20276G	C21618G	G21987A	T22917G	C22995A	A23403G	C23604G	G25352T	C25469T	T26767C	T27638C	C27752T	C27874T	G28881T	G28916T	G29402T	G29628C	G29742T;22029-22034	28248-28253	28271;;;M:I82T	N:R203M	N:G215C	N:D377Y	ORF1a:T333M	ORF1a:P380L
437;hCoV-19/Singapore/6980/2021|EPI_ISL_5421879|2021-10-17;21J;AY.23.1;B.1.617.2.23.1;21J;Delta;21J (Delta);26.019808;good;41;13;0;0;338;1;33;4;0;61;89332;40;29891;0.9869578303180284;false;G210T	C241T	C1263T	C1404T	C3037T	G4181T	C4752T	C5497T	C6402T	C7124T	A7537G	C8986T	G9053T	C10029T	A11201G	A11332G	C12100T	C14408T	G15451A	A16140G	C16466T	G17679T	C19220T	C21618G	C21662T	G21987A	T22917G	C22995A	A23403G	C23604G	G24410A	G25352T	C25469T	T26767C	T27638C	C27752T	C27874T	A28461G	G28881T	G28916T	G29402T;22029-22034	28248-28253	28271;;;M:I82T	N:D63G	N:R203M	N:G215C	N:D377Y	ORF1a:T333M	ORF1a:P380L	ORF1a:A1306S
438;hCoV-19/Singapore/6962/2021|EPI_ISL_5421861|2021-10-15;21J;AY.23.1;B.1.617.2.23.1;21J;Delta;21J (Delta);18.361111;good;40;13;0;0;110;1;32;4;0;1;89405;17;29891;0.9953516369595024;false;G210T	C241T	C1263T	C1404T	C3037T	G4181T	C4752T	C5497T	C6402T	C7124T	A7537G	C8986T	G9053T	C10029T	A11201G	A11332G	C12100T	C14408T	G15451A	C16466T	G17679T	C19220T	C21618G	G21987A	T22917G	C22995A	A23403G	C23604G	G24410A	G25352T	C25469T	T26767C	T27638C	C27752T	C27874T	A28461G	G28881T	G28916T	G29402T	G29742T;22029-22034	28248-28253	28271;;;M:I82T	N:D63G	N:R203M	N:G215C	N:D377Y	ORF1a:T333M	ORF1a:P380L	ORF1a:A1306S	ORF1a:T1496I
439;hCoV-19/Singapore/6961/2021|EPI_ISL_5421860|2021-10-15;21J;AY.23.1;B.1.617.2.23.1;21J;Delta;21J (Delta);1.173611;good;45;13;0;0;109;1;34;4;0;1;89394;14;29891;0.9954854028023944;false;G210T	C241T	C1263T	C1404T	C3037T	G4181T	C4752T	C5497T	C6402T	C7124T	A7537G	C8090T	C8986T	G9053T	C10029T	A11201G	A11332G	C12100T	C14408T	A14748G	G15451A	C16466T	G17679T	C18166T	C19220T	C21618G	G21987A	T22213C	T22917G	C22995A	A23403G	C23604G	C25262A	G25352T	C25469T	C25671T	T26767C	T27638C	C27752T	C27874T	A28461G	G28881T	G28916T	G29402T	G29742T;22029-22034	28248-28253	28271;;;M:I82T	N:D63G	N:R203M	N:G215C
440;hCoV-19/Singapore/6964/2021|EPI_ISL_5421863|2021-10-17;21J;AY.23.1;B.1.617.2.23.1;21J;Delta;21J (Delta);16;good;45;13;0;0;99;4;34;4;0;13;89316;40;29891;0.9948500150486572;false;G210T	C241T	C1263T	C1404T	C3037T	G4181T	C4752T	C5497T	C6402T	C7124T	A7537G	C8986T	G9053T	C10029T	A11201G	A11332G	C12100T	C14408T	A14748G	G15451A	C16466T	G17679T	C19220T	C21618G	G21987A	T22213C	T22917G	C22995A	A23403G	C23604G	G24410A	C25262A	G25352T	C25452T	C25469T	T26767C	T27638C	T27733C	C27752T	C27874T	A28461G	G28881T	G28916T	G29402T	G29742T;22029-22034	28248-28253	28271;;;M:I82T	N:D63G	N:R203M	N:G215C
441;hCoV-19/Singapore/6965/2021|EPI_ISL_5421864|2021-10-17;21J;AY.23.1;B.1.617.2.23.1;21J;Delta;21J (Delta);57.250000;mediocre;40;13;0;0;141;1;32;4;0;2;89441;5;29891;0.9947162492057652;false;G210T	C241T	G942A	C1263T	C1404T	C3037T	C3096T	G4181T	C4752T	C5497T	C6402T	C7124T	A7537G	C8986T	G9053T	C10029T	A11201G	A11332G	C12100T	C14408T	G15451A	C16466T	G17679T	C19220T	C21618G	G21987A	T22917G	C22995A	A23403G	C23604G	G24410A	G25352T	C25469T	T26767C	T27638C	C27752T	C27874T	G28881T	G28916T	G29402T;22029-22034	28248-28253	28271;;;M:I82T	N:R203M	N:G215C	N:D377Y	ORF1a:R226K	ORF1a:T333M	ORF1a:P380L	ORF1a:S944L	ORF1a:A1306S
442;hCoV-19/Singapore/6956/2021|EPI_ISL_5421855|2021-10-17;21J;AY.23.1;B.1.617.2.23.1;21J;Delta;21J (Delta);1;good;45;13;0;0;59;1;35;4;0;0;89409;9;29891;0.9973246831421596;false;G210T	C241T	C1263T	C1404T	C3037T	G4181T	C4752T	C5497T	C6402T	C7124T	A7537G	C8986T	G9053T	C10029T	A11201G	A11332G	C12100T	T13670G	C14408T	A14748G	G15451A	C16466T	G17679T	C19220T	C21618G	G21987A	T22213C	T22917G	C22995A	A23403G	C23604G	G24410A	C25262A	G25352T	C25469T	T26767C	T27638C	C27752T	C27874T	C28102T	A28461G	G28881T	G28916T	G29402T	G29742T;22029-22034	28248-28253	28271;;;M:I82T	N:D63G	N:R203M	N:G215C
443;hCoV-19/Singapore/6959/2021|EPI_ISL_5421858|2021-10-16;21J;AY.23.1;B.1.617.2.23.1;21J;Delta;21J (Delta);38.027778;mediocre;43;16;0;0;89;2;33;5;0;3;89358;23;29891;0.9958198174096244;false;G210T	C241T	C1263T	C1404T	C1943T	C3037T	G4181T	C4752T	C5497T	C6402T	C7124T	A7537G	C8986T	G9053T	C10029T	A10867G	A11201G	A11332G	C12100T	C14408T	A14748G	G15451A	C15688T	C16466T	G17679T	C19220T	C21618G	G21987A	T22917G	C22995A	A23403G	C23604G	G24410A	G25352T	C25469T	T26767C	T27638C	C27752T	C27874T	G28881T	G28916T	G29402T	G29742T;22029-22034	27579-27581	28248-28253	28271;;;M:I82T	N:R203M	N:G215C	N:D377Y	ORF1a:T333M
444;hCoV-19/Singapore/6934/2021|EPI_ISL_5421294|2021-10-15;21J;AY.23.1;B.1.617.2.23.1;21J;Delta;21J (Delta);1;good;42;13;0;0;149;1;32;4;0;3;89331;39;29891;0.9933117078553992;false;G210T	C241T	C1263T	C1404T	C3037T	G3728T	G4181T	C4752T	C5497T	C6402T	C7124T	A7537G	C8986T	G9053T	C10029T	A11201G	A11332G	C12100T	C14408T	A14748G	G15451A	C16466T	G17679T	C19220T	C21618G	G21987A	T22213C	T22917G	C22995A	A23403G	C23604G	G24410A	C25262A	G25352T	C25469T	T26767C	T27638C	C27752T	C27874T	G28881T	G28916T	G29402T;22029-22034	28248-28253	28271;;;M:I82T	N:R203M	N:G215C	N:D377Y	ORF1a:T333M	ORF1a:P380L	ORF1a:G1155C
445;hCoV-19/Singapore/6933/2021|EPI_ISL_5421293|2021-10-15;21J;AY.23.1;B.1.617.2.23.1;21J;Delta;21J (Delta);5.562500;good;43;13;0;0;134;2;33;4;0;3;89294;50;29891;0.993412032237568;false;G210T	C241T	C1263T	C1404T	C3037T	G4181T	C4752T	C5497T	C6402T	C7124T	A7537G	A8040G	C8986T	G9053T	C10029T	A11201G	A11332G	C12100T	C14408T	A14748G	G15451A	C16466T	G17679T	C19220T	C21618G	G21987A	T22213C	T22917G	C22995A	A23403G	C23604G	G24410A	C25262A	G25352T	C25469T	C25613T	T26767C	T27638C	C27752T	C27874T	G28881T	G28916T	G29402T;22029-22034	28248-28253	28271;;;M:I82T	N:R203M	N:G215C	N:D377Y	ORF1a:T333M	ORF1a:P380L
446;hCoV-19/Singapore/6936/2021|EPI_ISL_5421296|2021-10-15;21J;AY.23.1;B.1.617.2.23.1;21J;Delta;21J (Delta);73.444444;mediocre;39;13;0;0;153;2;30;4;0;2;89337;41;29891;0.993077617630338;false;G210T	C241T	C1263T	C1404T	C3037T	G4181T	C4752T	C5497T	C6402T	C7124T	A7537G	C8986T	G9053T	C10029T	A11201G	A11332G	C11674T	C12100T	C14408T	G15451A	C16466T	G17679T	C19220T	C21618G	G21987A	T22917G	C22995A	A23403G	C23604G	G24410A	G25352T	C25469T	T26767C	T27638C	C27752T	C27874T	G28881T	G28916T	G29402T;22029-22034	28248-28253	28271;;;M:I82T	N:R203M	N:G215C	N:D377Y	ORF1a:T333M	ORF1a:P380L	ORF1a:A1306S	ORF1a:T1496I	ORF1a:P2046L	ORF1a:P2287S
447;hCoV-19/Singapore/6937/2021|EPI_ISL_5421297|2021-10-16;21J;AY.23.1;B.1.617.2.23.1;21J;Delta;21J (Delta);5.340278;good;48;13;0;0;155;1;35;4;0;2;89301;41;29891;0.993044176169615;false;G210T	C241T	C874T	C1263T	C1404T	A2476G	C3037T	G4181T	C4752T	C5497T	C6402T	C7124T	A7537G	G8349A	C8727T	C8986T	G9053T	C10029T	A11201G	A11332G	C12100T	C14408T	A14748G	G15451A	C16466T	G17679T	C19220T	C21618G	G21987A	T22213C	T22917G	C22995A	A23403G	C23533T	C23604G	G24410A	C25262A	G25352T	C25469T	G25775T	T26767C	T27638C	C27752T	C27874T	G28703T	G28881T	G28916T	G29402T;22029-22034	28248-28253	28271;;;M:I82T
448;hCoV-19/Singapore/6939/2021|EPI_ISL_5421299|2021-10-16;21J;AY.23.1;B.1.617.2.23.1;21J;Delta;21J (Delta);0;good;47;13;0;0;164;0;36;4;0;0;89311;39;29891;0.992843527405277;false;G210T	C241T	C874T	C1263T	C1404T	C3037T	G4181T	C4752T	C5497T	A6073C	C6402T	C7124T	A7537G	C8727T	C8986T	G9053T	C10029T	A11201G	A11332G	C12100T	C14408T	A14748G	G15451A	C16466T	G17679T	C19220T	C21618G	G21987A	T22213C	T22917G	C22995A	A23403G	C23533T	C23604G	G24410A	C25262A	G25352T	C25469T	G25775T	T26767C	T27638C	C27752T	C27874T	A28461G	G28881T	G28916T	G29402T;22029-22034	28248-28253	28271;;;M:I82T	N:D63G
449;hCoV-19/Singapore/6920/2021|EPI_ISL_5421280|2021-10-15;21J;AY.23.1;B.1.617.2.23.1;21J;Delta;21J (Delta);98.673611;mediocre;42;7;0;0;37;6;29;2;0;6;89432;14;29891;0.9977259806708356;false;G210T	C241T	C1263T	C1404T	C3037T	A3079C	G4181T	C4752T	C5497T	C6402T	C7124T	A7537G	C8986T	G9053T	C10029T	C10969T	A11201G	A11332G	C12100T	C14408T	A14748G	G15451A	C16466T	G17679T	C19220T	C20178T	C21618G	G21987A	T22917G	C22995A	A23403G	C23604G	G25352T	C25469T	T26767C	T27638C	C27752T	C27874T	G28881T	G28916T	G29402T	G29742T;28248-28253	28271;;;M:I82T	N:R203M	N:G215C	N:D377Y	ORF1a:T333M	ORF1a:P380L	ORF1a:E938D	ORF1a:A1306S
450;hCoV-19/Singapore/6925/2021|EPI_ISL_5421285|2021-10-15;21J;AY.23.1;B.1.617.2.23.1;21J;Delta;21J (Delta);0;good;44;13;0;0;106;0;34;4;0;1;89431;3;29891;0.9959870247132396;false;G210T	C241T	C1263T	C1404T	C3037T	G4181T	C4752T	C5497T	C6402T	C7124T	A7537G	C8986T	G9053T	C10029T	A11201G	A11332G	C12100T	C14408T	A14748G	C15026T	G15451A	C16466T	G17679T	C19220T	C21618G	G21987A	T22213C	T22917G	C22995A	A23403G	C23604G	G24410A	C25262A	G25352T	C25469T	T26767C	T27638C	C27752T	C27874T	A28461G	G28881T	G28916T	G29402T	G29742T;22029-22034	28248-28253	28271;;;M:I82T	N:D63G	N:R203M	N:G215C	N:D377Y
451;hCoV-19/Singapore/6914/2021|EPI_ISL_5421274|2021-10-14;21J;AY.23.1;B.1.617.2.23.1;21J;Delta;21J (Delta);22.006944;good;40;13;0;0;198;1;32;4;0;1;89312;48;29891;0.9913721031334648;false;G210T	C241T	C1263T	C1404T	C3037T	G4181T	C4752T	C5497T	C6402T	C7124T	A7537G	C8986T	G9053T	C10029T	A11201G	A11332G	C12100T	C14408T	G15451A	A16140G	C16466T	G17679T	C19220T	C21618G	G21987A	T22917G	C22995A	A23403G	C23604G	G24410A	G25352T	C25469T	T26767C	T27638C	C27752T	C27874T	A28461G	G28881T	G28916T	G29402T;22029-22034	28248-28253	28271;;;M:I82T	N:D63G	N:R203M	N:G215C	N:D377Y	ORF1a:T333M	ORF1a:P380L	ORF1a:A1306S	ORF1a:T1496I
452;hCoV-19/Singapore/6913/2021|EPI_ISL_5421273|2021-10-14;21J;AY.23.1;B.1.617.2.23.1;21J;Delta;21J (Delta);60.250000;mediocre;40;13;0;0;202;2;31;4;0;3;89336;40;29891;0.991472427515634;false;G210T	C241T	C1263T	C1404T	C2094T	C3037T	G4181T	C4752T	C5497T	C6402T	C7124T	A7537G	C8986T	G9053T	C10029T	A11201G	A11332G	C12100T	C14408T	G15451A	A16140G	C16466T	G17679T	C19220T	C21618G	G21987A	T22917G	C22995A	A23403G	C23604G	G24410A	G25352T	C25469T	T26767C	T27638C	C27752T	C27874T	G28881T	G28916T	G29402T;22029-22034	28248-28253	28271;;;M:I82T	N:R203M	N:G215C	N:D377Y	ORF1a:T333M	ORF1a:P380L	ORF1a:S610L	ORF1a:A1306S	ORF1a:T1496I
453;hCoV-19/Singapore/6916/2021|EPI_ISL_5421276|2021-10-14;21J;AY.23.1;B.1.617.2.23.1;21J;Delta;21J (Delta);4.694444;good;45;7;0;0;271;2;33;2;0;25;89411;17;29891;0.9899341203223756;false;C37T	G210T	C241T	C1263T	C1404T	C3037T	G4181T	C4752T	C5055T	C5497T	C6402T	C7124T	A7537G	C8986T	G9053T	C10029T	A11201G	A11332G	C12100T	C14408T	A14748G	G15451A	C16466T	G17679T	C19220T	C21618G	G21770C	G21987A	T22213C	T22917G	C22995A	A23403G	C23604G	G24410A	C25262A	G25352T	C25469T	T26767C	C27406T	T27638C	C27752T	C27874T	G28881T	G28916T	G29402T;28248-28253	28271;;;M:I82T	N:R203M	N:G215C	N:D377Y	ORF1a:T333M
454;hCoV-19/Singapore/6915/2021|EPI_ISL_5421275|2021-10-14;21J;AY.23.1;B.1.617.2.23.1;21J;Delta;21J (Delta);0;good;45;13;0;0;221;0;36;4;0;0;89286;50;29891;0.9905695080761128;false;G210T	C241T	C1263T	C1404T	C3037T	G4181T	C4752T	C5497T	C6402T	C7124T	A7537G	A8040G	C8986T	G9053T	C10029T	A11201G	A11332G	C12100T	C14408T	A14748G	G15451A	C16466T	G17679T	C19220T	C21618G	G21987A	T22213C	T22917G	C22995A	A23403G	C23604G	G24410A	C25262A	G25352T	C25469T	C25613T	T26767C	T27638C	C27752T	C27874T	G28090T	A28461G	G28881T	G28916T	G29402T;22029-22034	28248-28253	28271;;;M:I82T	N:D63G	N:R203M	N:G215C
455;hCoV-19/Singapore/6918/2021|EPI_ISL_5421278|2021-10-15;21J;AY.23.1;B.1.617.2.23.1;21J;Delta;21J (Delta);92.840278;mediocre;43;13;0;0;3;1;35;4;0;1;89264;5;29836;0.9974918904457748;false;G210T	C241T	C1059T	C1263T	C1404T	C3037T	G4181T	C4752T	C5497T	C6402T	C7124T	A7537G	C8986T	G9053T	C10029T	A11201G	A11332G	C12100T	C14408T	G15451A	C16466T	G17679T	C19220T	C21618G	G21987A	T22917G	C22995A	A23403G	C23604G	C23896T	G25352T	C25469T	C25792T	T26767C	T27638C	C27752T	C27874T	G28392A	A28461G	G28881T	G28916T	G29402T	G29742T;22029-22034	28248-28253	28271;;;M:I82T	N:R40H	N:D63G	N:R203M	N:G215C	N:D377Y
456;hCoV-19/Singapore/6919/2021|EPI_ISL_5421279|2021-10-15;21J;AY.23.1;B.1.617.2.23.1;21J;Delta;21J (Delta);51.173611;mediocre;40;7;0;0;25;1;31;2;0;1;89434;16;29891;0.9982276025816808;false;G210T	C241T	C1263T	C1404T	C3037T	G4181T	C4752T	C5497T	C6402T	C7124T	A7537G	C8986T	G9053T	C10029T	A11201G	A11332G	C12100T	C14408T	G15451A	C16466T	G17679T	C19220T	C21618G	G21987A	T22917G	C22995A	A23403G	C23604G	G25352T	C25469T	T26767C	C27577T	T27638C	C27752T	C27874T	A28461G	G28881T	G28916T	G29402T	G29742T;28248-28253	28271;;;M:I82T	N:D63G	N:R203M	N:G215C	N:D377Y	ORF1a:T333M	ORF1a:P380L	ORF1a:A1306S	ORF1a:T1496I	ORF1a:P2046L
457;hCoV-19/Singapore/6941/2021|EPI_ISL_5421301|2021-10-15;21J;AY.23.1;B.1.617.2.23.1;21J;Delta;21J (Delta);0;good;46;13;0;0;165;0;36;4;0;0;89312;40;29891;0.9927766444838312;false;G210T	C241T	C1263T	C1404T	C3037T	G4181T	C4752T	C5497T	C5866T	C6402T	C7124T	A7537G	C8986T	G9053T	C10029T	A11201G	A11332G	C12100T	C14408T	A14748G	G15451A	C16466T	G17679T	C19220T	C21618G	T21633C	G21987A	T22213C	T22917G	C22995A	A23403G	C23604G	G24410A	G25250T	C25262A	G25352T	A25448G	C25469T	T26767C	T27638C	C27752T	C27874T	A28461G	G28881T	G28916T	G29402T;22029-22034	28248-28253	28271;;;M:I82T	N:D63G	N:R203M
458;hCoV-19/Singapore/6946/2021|EPI_ISL_5421307|2021-10-15;21J;AY.23.1;B.1.617.2.23.1;21J;Delta;21J (Delta);9;good;43;13;0;0;247;3;32;4;0;34;89390;18;29891;0.9906698324582818;false;G210T	C241T	C1263T	C1404T	C3037T	G4181T	C4752T	C5497T	C6402T	C7124T	A7537G	C8986T	G9053T	C10029T	A11201G	A11332G	C12100T	C14408T	A14748G	G15451A	C16466T	G17679T	C19220T	C21618G	G21987A	T22213C	T22451C	T22917G	C22995A	A23403G	C23604G	G24410A	C25262A	G25352T	C25469T	C25671T	T26767C	T27638C	C27752T	C27874T	G28881T	G28916T	G29402T;22029-22034	28248-28253	28271;;;M:I82T	N:R203M	N:G215C	N:D377Y	ORF1a:T333M	ORF1a:P380L
459;hCoV-19/Singapore/6948/2021|EPI_ISL_5421309|2021-10-15;21J;AY.23.1;B.1.617.2.23.1;21J;Delta;21J (Delta);4.007901;good;44;7;0;0;324;2;34;2;0;66;89316;50;29891;0.9870581547001972;false;G210T	C241T	C1263T	C1404T	C3037T	G4181T	C4752T	C5497T	C6402T	C7124T	A7537G	C8986T	G9053T	C10029T	A11201G	A11332G	C12100T	C14408T	A14748G	G15451A	C16466T	G16720A	G17679T	C19220T	A21241G	C21618G	G21987A	T22213C	T22917G	C22995A	A23403G	C23604G	G24410A	C25262A	G25352T	C25469T	T26767C	T27638C	C27752T	C27874T	A28461G	G28881T	G28916T	G29402T;28248-28253	28271;;;M:I82T	N:D63G	N:R203M	N:G215C	N:D377Y	ORF1a:T333M
460;hCoV-19/Singapore/6906/2021|EPI_ISL_5421266|2021-10-14;21J;AY.23.1;B.1.617.2.23.1;21J;Delta;21J (Delta);1;good;43;13;0;0;158;1;32;4;0;2;89300;48;29891;0.992709761562385;false;G210T	C241T	C1263T	C1404T	C3037T	G4181T	C4752T	C5497T	C6402T	C7124T	A7537G	C8986T	G9053T	C10029T	C10369T	A11201G	A11332G	C12100T	C14408T	A14748G	G15451A	C16466T	G17679T	C19220T	C21618G	G21987A	T22213C	T22917G	C22995A	A23403G	C23604G	G24410A	G25250T	C25262A	G25352T	C25469T	T26767C	T27638C	C27752T	C27874T	G28881T	G28916T	G29402T;22029-22034	28248-28253	28271;;;M:I82T	N:R203M	N:G215C	N:D377Y	ORF1a:T333M	ORF1a:P380L
461;hCoV-19/Singapore/6890/2021|EPI_ISL_5421250|2021-10-14;21J;AY.23.1;B.1.617.2.23.1;21J;Delta;21J (Delta);21.361111;good;44;13;0;0;83;2;33;4;0;3;89347;31;29891;0.9957529344881784;false;G210T	C241T	C1263T	C1404T	C3037T	G4181T	C4752T	C5497T	C6402T	C7124T	A7537G	A8040G	C8986T	G9053T	C10029T	A11201G	A11332G	C12100T	C14408T	A14748G	G15451A	C16466T	G17679T	C19220T	C19961T	C21618G	G21987A	T22213C	T22917G	C22995A	A23403G	C23604G	C25262A	G25352T	C25469T	C25613T	T26767C	T27638C	C27752T	C27874T	G28881T	G28916T	G29402T	G29742T;22029-22034	28248-28253	28271;;;M:I82T	N:R203M	N:G215C	N:D377Y	ORF1a:T333M
462;hCoV-19/Singapore/6892/2021|EPI_ISL_5421252|2021-10-14;21J;AY.23.1;B.1.617.2.23.1;21J;Delta;21J (Delta);93.027778;mediocre;38;13;0;0;107;3;29;4;0;3;89374;30;29891;0.9949503394308264;false;G210T	C241T	C1263T	C1404T	C3037T	G4181T	C4752T	C5497T	C6402T	C7124T	A7537G	C8986T	G9053T	C10029T	A11201G	A11332G	C12100T	C14408T	G15451A	C16466T	G17679T	C19220T	C21618G	G21987A	T22917G	C22995A	A23403G	C23604G	G25352T	C25469T	T26767C	T27638C	C27752T	C27874T	G28881T	G28916T	G29402T	G29742T;22029-22034	28248-28253	28271;;;M:I82T	N:R203M	N:G215C	N:D377Y	ORF1a:T333M	ORF1a:P380L	ORF1a:A1306S	ORF1a:T1496I	ORF1a:P2046L	ORF1a:P2287S	ORF1a:V2930L
463;hCoV-19/Singapore/6893/2021|EPI_ISL_5421253|2021-10-14;21J;AY.23.1;B.1.617.2.23.1;21J;Delta;21J (Delta);5.340278;good;42;13;0;0;119;1;32;4;0;2;89385;21;29891;0.9949168979701032;false;G210T	C241T	C1263T	C1404T	C3037T	G4181T	C4752T	C5497T	C6402T	C7124T	A7537G	C8986T	G9053T	C10029T	A11201G	A11332G	C12100T	C14408T	A14748G	G15451A	C16466T	G17679T	C19220T	A21188G	C21618G	G21987A	T22213C	T22917G	C22995A	A23403G	C23604G	G24410A	C25262A	G25352T	C25469T	T26767C	T27638C	C27752T	C27874T	G28881T	G28916T	G29402T;22029-22034	28248-28253	28271;;;M:I82T	N:R203M	N:G215C	N:D377Y	ORF1a:T333M	ORF1a:P380L	ORF1a:A1306S
464;hCoV-19/Singapore/6898/2021|EPI_ISL_5421258|2021-10-14;21J;AY.23.1;B.1.617.2.23.1;21J;Delta;21J (Delta);4;good;43;13;0;0;161;2;34;4;0;3;89417;9;29891;0.9938802126876902;false;G210T	C241T	C1263T	C1404T	C3037T	G4181T	C4752T	C5497T	C6402T	C7124T	A7537G	C8986T	G9053T	C10029T	A11201G	A11332G	C12100T	C14408T	A14748G	G15451A	C16466T	G17679T	C19220T	C21618G	G21987A	T22213C	T22917G	C22995A	A23403G	C23604G	G24410A	G25250T	C25262A	G25352T	C25469T	T26767C	T27638C	C27752T	C27874T	A28461G	G28881T	G28916T	G29402T;22029-22034	28248-28253	28271;;;M:I82T	N:D63G	N:R203M	N:G215C	N:D377Y	ORF1a:T333M
465;hCoV-19/Singapore/6897/2021|EPI_ISL_5421257|2021-10-17;21J;AY.23.1;B.1.617.2.23.1;21J;Delta;21J (Delta);54.173611;mediocre;40;13;0;0;108;2;30;4;0;4;89306;50;29891;0.9942815102163662;false;G210T	C241T	C1263T	C1404T	C3037T	G4181T	C4752T	C5497T	C6402T	C7124T	A7537G	C8986T	G9053T	C10029T	A11201G	A11332G	C12100T	C14408T	G15451A	C16466T	G17679T	T18132C	C19220T	C21618G	G21987A	T22917G	C22995A	A23403G	C23604G	G24410A	G25352T	C25469T	T26767C	T27638C	C27752T	C27874T	G28881T	G28916T	G29402T	G29742T;22029-22034	28248-28253	28271;;;M:I82T	N:R203M	N:G215C	N:D377Y	ORF1a:T333M	ORF1a:P380L	ORF1a:A1306S	ORF1a:T1496I	ORF1a:P2046L
466;hCoV-19/Singapore/6899/2021|EPI_ISL_5421259|2021-10-14;21J;AY.23.1;B.1.617.2.23.1;21J;Delta;21J (Delta);0;good;45;13;0;0;133;0;36;4;0;0;89319;39;29891;0.9938802126876902;false;G210T	C241T	C1263T	C1404T	C3037T	G4181T	C4752T	C5497T	C6402T	C7124T	A7537G	A8040G	C8986T	G9053T	C10029T	A11201G	A11332G	C12100T	C14408T	A14748G	G15451A	C16466T	G17679T	C19220T	C21618G	G21987A	T22213C	T22917G	C22995A	A23403G	C23604G	G24410A	C25262A	G25352T	C25469T	C25613T	T26767C	T27638C	C27752T	C27874T	G28090T	A28461G	G28881T	G28916T	G29402T;22029-22034	28248-28253	28271;;;M:I82T	N:D63G	N:R203M	N:G215C
467;hCoV-19/Singapore/6881/2021|EPI_ISL_5421241|2021-10-14;21J;AY.23.1;B.1.617.2.23.1;21J;Delta;21J (Delta);4;good;43;13;0;0;0;2;33;4;0;3;88850;11;29704;0.992943851787446;false;G210T	C241T	C1263T	C1404T	C3037T	G4181T	C4752T	C5497T	C6402T	C7124T	A7537G	T7734G	C8986T	G9053T	C10029T	A11201G	A11332G	C12100T	C14408T	A14748G	G15451A	C16466T	G17679T	C19220T	C21618G	G21987A	T22213C	T22917G	C22995A	A23403G	C23604G	G24410A	G25250T	C25262A	G25352T	C25469T	T26767C	T27638C	C27752T	C27874T	G28881T	G28916T	G29402T;22029-22034	28248-28253	28271;;;M:I82T	N:R203M	N:G215C	N:D377Y	ORF1a:T333M	ORF1a:P380L
468;hCoV-19/Singapore/6886/2021|EPI_ISL_5421246|2021-10-14;21J;AY.23.1;B.1.617.2.23.1;21J;Delta;21J (Delta);80.562500;mediocre;41;13;0;0;56;2;31;4;0;3;89401;17;29891;0.9971240343778216;false;G210T	C241T	C1263T	C1404T	C3037T	G4181T	C4752T	C5497T	C6402T	C7124T	A7537G	C8986T	G9053T	C10029T	A11201G	A11332G	C12100T	C14408T	C15240T	G15451A	C16466T	G17679T	C19220T	C21618G	G21987A	T22917G	C22995A	A23403G	C23604G	G24410A	G25352T	C25469T	C25831T	T26767C	T27638C	C27752T	C27874T	G28881T	G28916T	G29402T	G29742T;22029-22034	28248-28253	28271;;;M:I82T	N:R203M	N:G215C	N:D377Y	ORF1a:T333M	ORF1a:P380L	ORF1a:A1306S	ORF1a:T1496I
469;hCoV-19/Singapore/7072/2021|EPI_ISL_5536339|2021-10-20;21J;AY.23.1;B.1.617.2.23.1;21J;Delta;21J (Delta);26;good;42;13;0;0;29;1;32;4;0;1;89433;5;29891;0.9984616928067418;false;G210T	C241T	A361G	C1263T	C1404T	C3037T	G4181T	C4752T	C5497T	C6402T	C7124T	A7537G	C8986T	G9053T	C10029T	A11201G	A11332G	C12100T	C14408T	G15451A	C16466T	G17679T	C19220T	C21618G	G21987A	T22917G	C22995A	A23403G	C23604G	G24410A	G25352T	C25469T	T26767C	T27638C	C27752T	C27874T	A28461G	G28881T	G28916T	G29402T	G29613T	G29742T;22029-22034	28248-28253	28271;;;M:I82T	N:D63G	N:R203M	N:G215C	N:D377Y	ORF1a:T333M	ORF1a:P380L
470;hCoV-19/Singapore/7126/2021|EPI_ISL_5536396|2021-10-20;21J;AY.23.1;B.1.617.2.23.1;21J;Delta;21J (Delta);44.444444;mediocre;39;13;0;0;255;0;32;4;0;48;89352;36;29891;0.9899006788616528;false;G210T	C241T	C1263T	C1404T	C3037T	G4181T	C4752T	C5497T	C6402T	C7124T	A7537G	C8986T	G9053T	C10029T	A11201G	A11332G	C12100T	C14408T	G15451A	C16466T	G17679T	C19220T	C21618G	G21987A	T22917G	C22995A	A23403G	C23604G	G24410A	G25352T	C25469T	T26767C	T27638C	C27752T	C27874T	A28461G	G28881T	G28916T	G29402T;22029-22034	28248-28253	28271;;;M:I82T	N:D63G	N:R203M	N:G215C	N:D377Y	ORF1a:T333M	ORF1a:P380L	ORF1a:A1306S	ORF1a:T1496I	ORF1a:P2046L
471;hCoV-19/Singapore/7123/2021|EPI_ISL_5536393|2021-10-17;21J;AY.23.1;B.1.617.2.23.1;21J;Delta;21J (Delta);4;good;44;13;0;0;276;2;34;4;0;57;89425;5;29891;0.9901682105474368;false;G210T	C241T	C874T	C1263T	C1404T	C3037T	G4181T	C4752T	C5497T	C6402T	C7124T	A7537G	C8727T	C8986T	G9053T	C10029T	A11201G	A11332G	C12100T	C14408T	A14748G	G15451A	C16466T	G17679T	C19220T	C21618G	G21987A	T22213C	T22917G	C22995A	A23403G	C23604G	G24410A	C25262A	G25352T	C25469T	T26767C	T27638C	C27752T	C27874T	A28461G	G28881T	G28916T	G29402T;22029-22034	28248-28253	28271;;;M:I82T	N:D63G	N:R203M	N:G215C	N:D377Y
472;hCoV-19/Singapore/7124/2021|EPI_ISL_5536394|2021-10-20;21J;AY.23.1;B.1.617.2.23.1;21J;Delta;21J (Delta);29.340278;good;43;13;0;0;249;0;35;4;0;60;89327;39;29891;0.9900010032438216;false;G210T	C241T	C1263T	C1404T	G2632T	C3037T	G4181T	C4752T	C5497T	C6402T	C7124T	A7537G	C8986T	G9053T	C10029T	A11201G	A11332G	C12100T	C14408T	C15101T	G15451A	C16466T	G17679T	C17821T	C19220T	C21618G	G21987A	T22917G	C22995A	A23403G	C23604G	G24410A	G25352T	C25469T	T26767C	T27638C	C27752T	C27874T	A28461G	G28881T	G28916T	G29402T	G29742T;22029-22034	28248-28253	28271;;;M:I82T	N:D63G	N:R203M	N:G215C	N:D377Y	ORF1a:T333M
473;hCoV-19/Singapore/7121/2021|EPI_ISL_5536391|2021-10-20;21J;AY.23.1;B.1.617.2.23.1;21J;Delta;21J (Delta);93.027778;mediocre;38;13;0;0;220;3;29;4;0;77;89353;37;29891;0.990937364144066;false;G210T	C241T	C1263T	C1404T	C3037T	G4181T	C4752T	C5497T	C6402T	C7124T	A7537G	C8986T	G9053T	C10029T	A11201G	A11332G	C12100T	C14408T	G15451A	C16466T	G17679T	C19220T	C21618G	G21987A	T22917G	C22995A	A23403G	C23604G	G25352T	C25469T	T26767C	T27638C	C27752T	C27874T	G28881T	G28916T	G29402T	G29742T;22029-22034	28248-28253	28271;;;M:I82T	N:R203M	N:G215C	N:D377Y	ORF1a:T333M	ORF1a:P380L	ORF1a:A1306S	ORF1a:T1496I	ORF1a:P2046L	ORF1a:P2287S	ORF1a:V2930L
474;hCoV-19/Singapore/7122/2021|EPI_ISL_5536392|2021-10-19;21J;AY.23.1;B.1.617.2.23.1;21J;Delta;21J (Delta);9;good;44;13;0;0;186;3;33;4;0;14;89194;82;29891;0.9905695080761128;false;G210T	C241T	C1263T	C1404T	C3037T	G4181T	C4752T	C5497T	C6402T	C7124T	A7537G	C8986T	G9053T	C10029T	A11201G	A11332G	C12100T	C13647T	C14408T	A14748G	G15451A	C16466T	G17679T	C19220T	C21618G	G21987A	T22213C	T22917G	C22995A	A23403G	C23604G	G24410A	C25262A	G25352T	C25469T	T26767C	T27638C	C27752T	C27874T	A28461G	G28881T	G28916T	G29402T	C29555T;22029-22034	28248-28253	28271;;;M:I82T	N:D63G	N:R203M	N:G215C	N:D377Y
475;hCoV-19/Singapore/7120/2021|EPI_ISL_5536390|2021-10-11;21J;AY.23.1;B.1.617.2.23.1;21J;Delta;21J (Delta);47.111111;mediocre;43;16;0;0;205;6;35;5;0;6;89298;40;29888;0.991138012908404;false;G210T	C241T	T1095C	C1263T	C1404T	C3037T	G4181T	C4752T	C5497T	C6402T	C7124T	A7537G	C8986T	G9053T	C10029T	A11201G	A11332G	C12100T	C14408T	A14748G	G15451A	C16466T	G17679T	C19220T	C21618G	G21987A	T22917G	C22995A	A23403G	C23604G	G24410A	G25352T	C25418A	C25469T	C25782T	T26767C	T27638C	C27752T	C27874T	A28461G	G28881T	G28916T	G29402T;22029-22034	27579-27581	28248-28253	28271;;;M:I82T	N:D63G	N:R203M	N:G215C	N:D377Y
476;hCoV-19/Singapore/7129/2021|EPI_ISL_5536399|2021-10-20;21J;AY.23.1;B.1.617.2.23.1;21J;Delta;21J (Delta);10.250000;good;43;13;0;0;292;2;33;4;0;72;89294;50;29891;0.9881282814433334;false;G210T	C241T	C1263T	C1404T	C3037T	G4181T	C4752T	C5497T	C6354T	C6402T	C7124T	A7537G	C8986T	G9053T	C10029T	A11201G	A11332G	C12100T	C14408T	A14748G	G15451A	C16466T	G17679T	C19220T	C21618G	C21627T	G21987A	T22917G	C22995A	A23403G	C23604G	G24410A	C25262A	G25352T	C25469T	T26767C	T27638C	C27752T	C27874T	G28881T	G28916T	G29402T	G29742T;22029-22034	28248-28253	28271;;;M:I82T	N:R203M	N:G215C	N:D377Y	ORF1a:T333M	ORF1a:P380L
477;hCoV-19/Singapore/7127/2021|EPI_ISL_5536397|2021-10-20;21J;AY.23.1;B.1.617.2.23.1;21J;Delta;21J (Delta);50.173611;mediocre;43;13;0;0;242;0;33;4;0;28;89294;50;29891;0.9898672374009296;false;T65C	G210T	C241T	C1263T	C1404T	G2897T	C3037T	G4181T	C4752T	C5497T	C6402T	C7124T	A7537G	C8986T	G9053T	C10029T	A11201G	A11332G	C11674T	C12100T	C14408T	G15451A	C16466T	G17679T	C19220T	C21618G	G21987A	T22917G	C22995A	A23403G	C23604G	G24410A	G25352T	C25469T	T26767C	C27143T	T27638C	C27752T	C27874T	A28461G	G28881T	G28916T	G29402T;22029-22034	28248-28253	28271;;;M:I82T	N:D63G	N:R203M	N:G215C	N:D377Y	ORF1a:T333M
478;hCoV-19/Singapore/7128/2021|EPI_ISL_5536398|2021-10-20;21J;AY.23.1;B.1.617.2.23.1;21J;Delta;21J (Delta);105.451084;bad;41;13;0;0;322;6;30;4;0;62;89419;11;29891;0.9882954887469484;false;G210T	C241T	C1263T	A1313G	C1404T	C3037T	G4181T	C4752T	C5497T	C6402T	T6637G	C7124T	A7537G	C8986T	G9053T	C10029T	A11201G	A11332G	C12100T	C14408T	C14937T	G15451A	C16466T	G17679T	C19220T	C21618G	G21987A	T22366C	T22917G	C22995A	A23403G	C23604G	G25352T	C25469T	T26767C	T27638C	C27752T	C27874T	G28881T	G28916T	G29402T;22029-22034	28248-28253	28271;;;M:I82T	N:R203M	N:G215C	N:D377Y	ORF1a:T333M	ORF1a:T350A	ORF1a:P380L	ORF1a:A1306S
479;hCoV-19/Singapore/7039/2021|EPI_ISL_5536304|2021-10-18;21J;AY.23.1;B.1.617.2.23.1;21J;Delta;21J (Delta);51.173611;mediocre;40;13;0;0;133;1;33;4;0;8;89450;2;29891;0.9950841052737184;false;G210T	C241T	C1263T	C1404T	C3037T	G4181T	C4752T	C5497T	C6402T	C7124T	A7537G	C8986T	G9053T	C10029T	A11201G	A11332G	C12100T	C14408T	G15451A	C16466T	G17679T	C19220T	C21618G	G21987A	T22917G	C22995A	A23403G	C23604G	G24410A	G25352T	C25469T	T26767C	T27638C	C27697T	C27752T	C27874T	A28461G	G28881T	G28916T	G29402T;22029-22034	28248-28253	28271;;;M:I82T	N:D63G	N:R203M	N:G215C	N:D377Y	ORF1a:T333M	ORF1a:P380L	ORF1a:A1306S	ORF1a:T1496I
480;hCoV-19/Singapore/7040/2021|EPI_ISL_5536305|2021-10-18;21J;AY.23.1;B.1.617.2.23.1;21J;Delta;21J (Delta);1;good;46;13;0;0;104;1;36;4;0;1;89324;36;29891;0.9949168979701032;false;G210T	C241T	C1263T	C1404T	C3037T	G4181T	C4752T	C5497T	C6402T	C7124T	A7537G	A8040G	C8986T	G9053T	C10029T	A11201G	A11332G	C12100T	C14408T	A14748G	G15451A	C16466T	G17679T	C19220T	C19961T	C21618G	G21987A	T22213C	T22917G	C22995A	A23403G	C23604G	G24410A	C25262A	G25352T	C25469T	C25613T	T26767C	T27638C	C27752T	C27874T	A28461G	G28881T	G28916T	G29402T	G29742T;22029-22034	28248-28253	28271;;;M:I82T	N:D63G	N:R203M
481;hCoV-19/Singapore/7037/2021|EPI_ISL_5536302|2021-10-18;21J;AY.23.1;B.1.617.2.23.1;21J;Delta;21J (Delta);30.006944;mediocre;41;13;0;0;83;3;32;4;0;10;89332;40;29891;0.9954185198809484;false;G210T	C241T	C1263T	C1404T	C3037T	G4181T	C4752T	C5497T	C6402T	C7124T	A7537G	C8986T	G9053T	C10029T	A11201G	A11332G	C12100T	C14408T	G15451A	A16140G	C16466T	G17679T	C19220T	C21618G	G21987A	T22917G	C22995A	A23403G	C23604G	G24410A	G25352T	C25469T	T26767C	T27638C	C27752T	C27874T	A28461G	G28881T	G28916T	G29402T	G29742T;22029-22034	28248-28253	28271;;;M:I82T	N:D63G	N:R203M	N:G215C	N:D377Y	ORF1a:T333M	ORF1a:P380L	ORF1a:A1306S
482;hCoV-19/Singapore/7038/2021|EPI_ISL_5536303|2021-10-18;21J;AY.23.1;B.1.617.2.23.1;21J;Delta;21J (Delta);29.340278;good;43;13;0;0;110;0;34;4;0;0;89369;25;29891;0.9951175467344412;false;G210T	C241T	C1263T	C1404T	C3037T	C3096T	G4181T	C4752T	C5497T	C6402T	C7124T	A7537G	C8986T	G9053T	C10029T	A11201G	A11332G	C12100T	A14090G	C14408T	G15451A	C16466T	G17427T	G17679T	C19220T	C21618G	G21987A	T22917G	C22995A	A23403G	C23604G	G24410A	G25352T	C25469T	T26767C	T27638C	C27752T	C27874T	A28461G	G28881T	G28916T	G29402T	G29742T;22029-22034	28248-28253	28271;;;M:I82T	N:D63G	N:R203M	N:G215C	N:D377Y	ORF1a:T333M
483;hCoV-19/Singapore/7035/2021|EPI_ISL_5536300|2021-10-18;21J;AY.23.1;B.1.617.2.23.1;21J;Delta;21J (Delta);26;good;42;13;0;0;82;1;33;4;0;1;89322;42;29891;0.9954519613416714;false;G210T	C241T	C1263T	C1404T	C3037T	C3096T	G4181T	C4752T	C5497T	C6402T	C7124T	A7537G	C8986T	G9053T	C10029T	A11201G	A11332G	C12100T	C14408T	G15451A	C16466T	G17679T	C19220T	C21618G	G21987A	T22917G	C22995A	A23403G	C23604G	G24410A	G25352T	C25469T	C25626T	T26767C	T27638C	C27752T	C27874T	A28461G	G28881T	G28916T	G29402T	G29742T;22029-22034	28248-28253	28271;;;M:I82T	N:D63G	N:R203M	N:G215C	N:D377Y	ORF1a:T333M	ORF1a:P380L
484;hCoV-19/Singapore/7036/2021|EPI_ISL_5536301|2021-10-18;21J;AY.23.1;B.1.617.2.23.1;21J;Delta;21J (Delta);4;good;46;13;0;0;85;2;35;4;0;3;89315;39;29891;0.9954185198809484;false;G210T	C241T	C1263T	C1404T	C3037T	G4181T	C4752T	C5497T	C6402T	C7124T	A7537G	C8986T	G9053T	C10029T	A11201G	A11332G	C12100T	C14408T	A14748G	G15451A	C16466T	G17679T	C19220T	C21618G	G21987A	T22213C	C22458T	T22917G	C22995A	A23403G	C23604G	G24410A	C25262A	G25352T	C25469T	G25489T	C25671T	T26767C	T27638C	C27752T	C27874T	A28461G	G28881T	G28916T	G29402T	G29742T;22029-22034	28248-28253	28271;;;M:I82T	N:D63G	N:R203M
485;hCoV-19/Singapore/7043/2021|EPI_ISL_5536308|2021-10-19;21A;AY.54;B.1.617.2.54;21A;Delta;21A (Delta);0;good;39;13;0;0;139;0;29;4;0;0;89445;5;29891;0.9948165735879344;false;C193T	G210T	C241T	C703T	C1191T	C1267T	C3037T	C5184T	C5497T	A6276G	C9891T	T11418C	T12946C	C13724T	G14187A	C14408T	G15451A	C16466T	C17676T	C18176T	C19160T	A20262G	C21618G	G21987A	T22917G	C22995A	A23403G	C23604G	G24410A	C25469T	A25806G	T26767C	C27208T	T27638C	C27739T	C27752T	A28461G	G28881T	G29402T;22029-22034	28248-28253	28271;;;M:I82T	N:D63G	N:R203M	N:D377Y	ORF1a:P309L	ORF1a:P1640L	ORF1a:K2004R	ORF1a:A3209V	ORF1a:V3718A	ORF1b:A86V
486;hCoV-19/Singapore/7044/2021|EPI_ISL_5536309|2021-10-18;21J;AY.23.1;B.1.617.2.23.1;21J;Delta;21J (Delta);45.444444;mediocre;43;13;0;0;105;1;34;4;0;1;89324;40;29891;0.9947496906664884;false;G210T	C241T	C1263T	C1404T	C3037T	G4181T	C4752T	C5497T	C6402T	C7124T	A7537G	C8986T	G9053T	C10029T	A11201G	A11332G	T11936A	C12100T	C14408T	C15240T	G15451A	C16466T	G17679T	C19220T	C21618G	G21987A	T22917G	C22995A	A23403G	C23604G	G24410A	G25352T	C25469T	C25831T	T26767C	T27638C	C27752T	C27874T	A28461G	G28881T	G28916T	G29402T	G29742T;22029-22034	28248-28253	28271;;;M:I82T	N:D63G	N:R203M	N:G215C	N:D377Y	ORF1a:T333M
487;hCoV-19/Singapore/7041/2021|EPI_ISL_5536306|2021-10-19;21J;AY.23.1;B.1.617.2.23.1;21J;Delta;21J (Delta);35.027778;mediocre;44;13;0;0;130;1;34;4;0;19;89407;11;29891;0.9948834565093804;false;G210T	C241T	C1263T	C1404T	C3037T	G4181T	C4752T	C5497T	C6402T	C7124T	A7537G	T8830C	C8986T	G9053T	C10029T	A11201G	A11332G	C12100T	T13637C	C14408T	G15451A	C16466T	G17679T	C19220T	C21057A	C21618G	G21987A	T22917G	C22995A	A23403G	C23604G	G24410A	G25352T	C25469T	T26767C	T27638C	C27752T	C27874T	A28461G	G28881T	G28916T	G29402T	A29649G	G29742T;22029-22034	28248-28253	28271;;;M:I82T	N:D63G	N:R203M	N:G215C	N:D377Y
488;hCoV-19/Singapore/7092/2021|EPI_ISL_5536362|2021-10-20;21J;AY.23.1;B.1.617.2.23.1;21J;Delta;21J (Delta);0;good;43;13;0;0;71;0;33;4;0;3;89294;50;29891;0.9955857271845634;false;G210T	C241T	C1263T	C1404T	C3037T	G4181T	C4752T	C5497T	C6402T	C7124T	A7537G	C8986T	G9053T	C10029T	A11201G	A11332G	C12100T	C14408T	A14748G	G15451A	C16466T	G17679T	C19220T	C21618G	G21987A	T22213C	T22917G	C22995A	A23403G	C23604G	G24410A	C25262A	G25352T	C25469T	T26767C	T27638C	C27752T	C27874T	A28461G	G28881T	G28916T	G29402T	G29742T;22029-22034	28248-28253	28271;;;M:I82T	N:D63G	N:R203M	N:G215C	N:D377Y	ORF1a:T333M
489;hCoV-19/Singapore/7093/2021|EPI_ISL_5536363|2021-10-20;21J;AY.23.1;B.1.617.2.23.1;21J;Delta;21J (Delta);0;good;46;13;0;0;120;0;34;4;0;0;89417;5;29891;0.9954519613416714;false;G210T	C241T	C1263T	C1404T	T2545C	C3037T	G4181T	C4752T	C5497T	C6402T	C7124T	A7537G	C8986T	G9053T	C10029T	A11201G	A11332G	C12100T	C14408T	A14748G	G15451A	C16466T	A17207G	G17679T	C19220T	C21618G	G21987A	T22213C	T22917G	C22995A	A23403G	C23604G	G24410A	C25262A	G25352T	C25469T	C25671T	T26767C	T27638C	C27752T	C27874T	A28461G	G28881T	G28916T	G29402T	G29742T;22029-22034	28248-28253	28271;;;M:I82T	N:D63G	N:R203M
490;hCoV-19/Singapore/7090/2021|EPI_ISL_5536360|2021-10-19;21J;AY.23.1;B.1.617.2.23.1;21J;Delta;21J (Delta);0;good;44;13;0;0;94;0;33;4;0;0;89380;20;29891;0.9958198174096244;false;G210T	C241T	C1263T	C1404T	C3037T	G4181T	C4752T	C5497T	C6402T	C7124T	A7537G	C8986T	G9053T	C10029T	A11201G	A11332G	C12100T	A12103G	C14408T	A14748G	G15451A	C16466T	G17679T	C19220T	C21618G	G21987A	T22213C	T22917G	C22995A	A23403G	C23604G	G24410A	C25262A	G25352T	C25469T	T26767C	T27638C	C27752T	C27874T	A28461G	G28881T	G28916T	G29402T	G29742T;22029-22034	28248-28253	28271;;;M:I82T	N:D63G	N:R203M	N:G215C	N:D377Y
491;hCoV-19/Singapore/7091/2021|EPI_ISL_5536361|2021-10-20;21J;AY.23.1;B.1.617.2.23.1;21J;Delta;21J (Delta);1;good;46;13;0;0;71;1;36;4;0;1;89285;47;29889;0.9955857271845634;false;G210T	C241T	C1263T	C1404T	C3037T	G4181T	C4752T	C5497T	C6402T	C7124T	A7537G	A8040G	C8986T	G9053T	C10029T	A11201G	A11332G	C12100T	C14408T	A14748G	G15451A	C16466T	G17679T	C19220T	C21618G	G21987A	T22213C	T22917G	C22995A	A23403G	C23604G	G24410A	C25262A	G25352T	C25469T	C25613T	T26767C	T27638C	C27752T	C27874T	G28090T	A28461G	G28881T	G28916T	G29402T	G29742T;22029-22034	28248-28253	28271;;;M:I82T	N:D63G	N:R203M
492;hCoV-19/Singapore/7098/2021|EPI_ISL_5536368|2021-10-20;21J;AY.23.1;B.1.617.2.23.1;21J;Delta;21J (Delta);0;good;43;13;0;0;124;0;33;4;0;0;89351;31;29891;0.9944487175199812;false;G210T	C241T	C1263T	C1404T	C3037T	G4181T	C4752T	C5497T	C6402T	C7124T	A7537G	C8986T	G9053T	C10029T	A11201G	A11332G	C12100T	C14408T	A14748G	G15451A	C16466T	G17679T	C19220T	C21618G	G21987A	T22213C	T22917G	C22993T	C22995A	A23403G	C23604G	G24410A	C25262A	G25352T	C25469T	T26767C	T27638C	C27752T	C27874T	A28461G	G28881T	G28916T	G29402T;22029-22034	28248-28253	28271;;;M:I82T	N:D63G	N:R203M	N:G215C	N:D377Y	ORF1a:T333M
493;hCoV-19/Singapore/7096/2021|EPI_ISL_5536366|2021-10-20;21J;AY.23.1;B.1.617.2.23.1;21J;Delta;21J (Delta);26.361111;good;40;13;0;0;94;3;32;4;0;34;89318;46;29891;0.9948500150486572;false;G210T	C241T	C1263T	C1404T	C3037T	G4181T	C4752T	C5497T	C6402T	C7124T	A7537G	C8986T	G9053T	C10029T	A11201G	A11332G	C12100T	C14408T	G15451A	C16466T	G17679T	C19220T	C21618G	G21987A	T22917G	C22995A	A23403G	C23604G	G24410A	G25352T	C25469T	T26767C	T27638C	C27752T	C27874T	A28461G	G28881T	G28916T	G29402T	G29742T;22029-22034	28248-28253	28271;;;M:I82T	N:D63G	N:R203M	N:G215C	N:D377Y	ORF1a:T333M	ORF1a:P380L	ORF1a:A1306S	ORF1a:T1496I
494;hCoV-19/Singapore/7097/2021|EPI_ISL_5536367|2021-10-19;21J;AY.23.1;B.1.617.2.23.1;21J;Delta;21J (Delta);0;good;45;13;0;0;109;0;33;4;0;0;89319;39;29891;0.9946828077450424;false;G210T	C241T	C1263T	C1404T	T2545C	C3037T	G4181T	C4752T	C5497T	C6402T	C7124T	A7537G	C8986T	G9053T	C10029T	A11201G	A11332G	C12100T	C14408T	A14748G	G15451A	C16466T	G17679T	C19220T	C21618G	G21987A	T22213C	T22917G	C22995A	A23403G	C23604G	G24410A	C25262A	G25352T	C25469T	C25671T	T26767C	T27638C	C27752T	C27874T	A28461G	G28881T	G28916T	G29402T	G29742T;22029-22034	28248-28253	28271;;;M:I82T	N:D63G	N:R203M	N:G215C
495;hCoV-19/Singapore/7094/2021|EPI_ISL_5536364|2021-10-20;21J;AY.23.1;B.1.617.2.23.1;21J;Delta;21J (Delta);4;good;45;13;0;0;101;2;33;4;0;6;89358;26;29891;0.9953181954987794;false;G210T	C241T	C1263T	C1404T	C3037T	G4181T	C4752T	C5497T	C6402T	C7124T	A7537G	C8986T	G9053T	C10029T	A11201G	A11332G	C12100T	C14408T	A14748G	G15451A	C16466T	G17679T	C19220T	C21618G	G21987A	T22213C	T22327C	T22917G	C22995A	A23403G	C23604G	G24410A	C25262A	G25352T	C25469T	C25671T	T26767C	T27638C	C27752T	C27874T	A28461G	G28881T	G28916T	G29402T	G29742T;22029-22034	28248-28253	28271;;;M:I82T	N:D63G	N:R203M	N:G215C
496;hCoV-19/Singapore/7095/2021|EPI_ISL_5536365|2021-10-19;21J;AY.23.1;B.1.617.2.23.1;21J;Delta;21J (Delta);9.506944;good;43;13;0;0;129;1;34;4;0;1;89405;13;29891;0.9948500150486572;false;G210T	C241T	C1263T	C1404T	C3037T	A3079C	G4181T	C4752T	C5497T	C6402T	C7124T	A7537G	C8986T	G9053T	C10029T	C10969T	A11201G	A11332G	C12100T	C14408T	A14748G	G15451A	C16466T	G17679T	C19220T	G20476T	C21618G	G21987A	T22917G	C22995A	A23403G	C23604G	G24410A	G25352T	C25469T	T26767C	T27638C	C27752T	C27874T	A28461G	G28881T	G28916T	G29402T;22029-22034	28248-28253	28271;;;M:I82T	N:D63G	N:R203M	N:G215C	N:D377Y	ORF1a:T333M
497;hCoV-19/Singapore/7084/2021|EPI_ISL_5536351|2021-10-20;21J;AY.23.1;B.1.617.2.23.1;21J;Delta;21J (Delta);10.250000;good;43;13;0;0;81;2;31;4;0;4;89402;14;29891;0.9963883222419156;false;G210T	C241T	C1263T	C1404T	C3037T	G4181T	C4752T	C5497T	C6402T	C7124T	A7537G	C8986T	G9053T	C10029T	C10416T	A11201G	A11332G	C12100T	C14408T	A14748G	G15451A	C16466T	G17679T	C19220T	C21618G	G21987A	T22213C	T22917G	C22995A	A23403G	C23604G	C25262A	G25352T	C25469T	T26767C	T27638C	C27752T	C27874T	C28606T	G28881T	G28916T	G29402T	G29742T;22029-22034	28248-28253	28271;;;M:I82T	N:R203M	N:G215C	N:D377Y	ORF1a:T333M	ORF1a:P380L
498;hCoV-19/Singapore/7085/2021|EPI_ISL_5536352|2021-10-20;21J;AY.23.1;B.1.617.2.23.1;21J;Delta;21J (Delta);15.111111;good;45;13;0;0;61;2;34;4;0;2;89319;39;29891;0.9962211149383003;false;G210T	C241T	C1263T	C1404T	C3037T	A3079C	G4181T	C4752T	C5497T	C6402T	C7124T	A7537G	C8986T	G9053T	C10029T	C10969T	A11201G	A11332G	G11858A	C12100T	C14408T	A14748G	G15451A	C16466T	C17373T	G17679T	C19220T	C21618G	G21987A	T22917G	C22995A	A23403G	C23604G	G24410A	G25352T	C25469T	T26767C	T27638C	C27752T	C27874T	A28461G	G28881T	G28916T	G29402T	G29742T;22029-22034	28248-28253	28271;;;M:I82T	N:D63G	N:R203M	N:G215C
499;hCoV-19/Singapore/7083/2021|EPI_ISL_5536350|2021-10-19;21J;AY.23.1;B.1.617.2.23.1;21J;Delta;21J (Delta);29.340278;good;43;13;0;0;79;0;34;4;0;18;89414;10;29891;0.9966558539276996;false;G210T	C241T	C1263T	C1404T	C3037T	G4181T	C4752T	C5497T	C6402T	C7124T	A7537G	G8776T	C8986T	G9053T	C10029T	A11201G	A11332G	C12100T	C14408T	G15451A	C16466T	G17679T	T18630C	C19220T	C21618G	G21987A	T22917G	C22995A	A23403G	C23604G	G24410A	G25352T	C25469T	T26767C	A26802G	T27638C	C27752T	C27874T	A28461G	G28881T	G28916T	G29402T	G29742T;22029-22034	28248-28253	28271;;;M:I82T	M:S94G	N:D63G	N:R203M	N:G215C	N:D377Y
500;hCoV-19/Singapore/7088/2021|EPI_ISL_5536355|2021-10-20;21J;AY.23.1;B.1.617.2.23.1;21J;Delta;21J (Delta);21.006944;good;41;13;0;0;60;0;32;4;0;0;89302;50;29891;0.9959535832525164;false;G210T	C241T	C1263T	C1404T	C3037T	G4181T	C4752T	C5497T	C6402T	C7124T	A7537G	C8986T	G9053T	C10029T	A11201G	A11332G	C12100T	C14408T	G15451A	C16466T	G17679T	C19220T	T19506C	C21618G	G21987A	T22917G	C22995A	A23403G	C23604G	G24410A	G25352T	C25469T	T26767C	T27638C	C27752T	C27874T	A28461G	G28881T	G28916T	G29402T	G29742T;22029-22034	28248-28253	28271;;;M:I82T	N:D63G	N:R203M	N:G215C	N:D377Y	ORF1a:T333M	ORF1a:P380L	ORF1a:A1306S
501;hCoV-19/Singapore/7089/2021|EPI_ISL_5536356|2021-10-20;21J;AY.23.1;B.1.617.2.23.1;21J;Delta;21J (Delta);21.006944;good;41;13;0;0;74;0;32;4;0;1;89335;39;29891;0.9958532588703476;false;G210T	C241T	C1263T	C1404T	C3037T	G4181T	C4752T	C5497T	C6402T	C7124T	A7537G	C8986T	G9053T	C10029T	A11201G	A11332G	C12100T	C14408T	G15451A	C16466T	G17679T	C19220T	T19506C	C21618G	G21987A	T22917G	C22995A	A23403G	C23604G	G24410A	G25352T	C25469T	T26767C	T27638C	C27752T	C27874T	A28461G	G28881T	G28916T	G29402T	G29742T;22029-22034	28248-28253	28271;;;M:I82T	N:D63G	N:R203M	N:G215C	N:D377Y	ORF1a:T333M	ORF1a:P380L	ORF1a:A1306S
502;hCoV-19/Singapore/7086/2021|EPI_ISL_5536353|2021-10-20;21J;AY.23.1;B.1.617.2.23.1;21J;Delta;21J (Delta);22.006944;good;41;13;0;0;98;1;33;4;0;1;89428;8;29891;0.9960539076346856;false;G210T	C241T	C1263T	C1404T	C3037T	G4181T	C4752T	C5497T	C6402T	C7124T	A7537G	C8986T	G9053T	C10029T	A11201G	A11332G	C12100T	C14408T	G15451A	C16466T	G17679T	C19220T	G20164A	C21618G	G21987A	T22917G	C22995A	A23403G	C23604G	G24410A	G25352T	C25469T	T26767C	T27638C	C27752T	C27874T	A28461G	G28881T	G28916T	G29402T	G29742T;22029-22034	28248-28253	28271;;;M:I82T	N:D63G	N:R203M	N:G215C	N:D377Y	ORF1a:T333M	ORF1a:P380L	ORF1a:A1306S
503;hCoV-19/Singapore/7087/2021|EPI_ISL_5536354|2021-10-20;21J;AY.23.1;B.1.617.2.23.1;21J;Delta;21J (Delta);93.027778;mediocre;42;13;0;0;65;3;32;4;0;5;89328;40;29891;0.9960204661739624;false;G210T	C241T	C1263T	C1404T	C3037T	G4181T	C4752T	C5497T	C6402T	C7124T	A7537G	C8986T	G9053T	C10029T	A11201G	A11332G	C12100T	C14408T	C15240T	G15451A	T15608C	C16466T	G17679T	C19220T	C21618G	G21987A	T22917G	C22995A	A23403G	C23604G	G24410A	G25352T	C25469T	T26767C	C27425T	T27638C	C27752T	C27874T	G28881T	G28916T	G29402T	G29742T;22029-22034	28248-28253	28271;;;M:I82T	N:R203M	N:G215C	N:D377Y	ORF1a:T333M	ORF1a:P380L	ORF1a:A1306S
504;hCoV-19/Singapore/7114/2021|EPI_ISL_5536384|2021-10-20;21J;AY.23.1;B.1.617.2.23.1;21J;Delta;21J (Delta);17.361111;good;39;13;0;0;164;0;32;4;0;0;89340;40;29891;0.992810085944554;false;G210T	C241T	C1263T	C1404T	C3037T	G4181T	C4752T	C5497T	C6402T	C7124T	A7537G	C8986T	G9053T	C10029T	A11201G	A11332G	C12100T	C14408T	G15451A	C16466T	G17679T	C19220T	C21618G	G21987A	T22917G	C22995A	A23403G	C23604G	G24410A	G25352T	C25469T	T26767C	T27638C	C27752T	C27874T	A28461G	G28881T	G28916T	G29402T;22029-22034	28248-28253	28271;;;M:I82T	N:D63G	N:R203M	N:G215C	N:D377Y	ORF1a:T333M	ORF1a:P380L	ORF1a:A1306S	ORF1a:T1496I	ORF1a:P2046L
505;hCoV-19/Singapore/7115/2021|EPI_ISL_5536385|2021-10-19;21J;AY.23.1;B.1.617.2.23.1;21J;Delta;21J (Delta);17.361111;good;39;13;0;0;159;0;32;4;0;0;89316;48;29891;0.992709761562385;false;G210T	C241T	C1263T	C1404T	C3037T	G4181T	C4752T	C5497T	C6402T	C7124T	A7537G	C8986T	G9053T	C10029T	A11201G	A11332G	C12100T	C14408T	G15451A	C16466T	G17679T	C19220T	C21618G	G21987A	T22917G	C22995A	A23403G	C23604G	G24410A	G25352T	C25469T	T26767C	T27638C	C27752T	C27874T	A28461G	G28881T	G28916T	G29402T;22029-22034	28248-28253	28271;;;M:I82T	N:D63G	N:R203M	N:G215C	N:D377Y	ORF1a:T333M	ORF1a:P380L	ORF1a:A1306S	ORF1a:T1496I	ORF1a:P2046L
506;hCoV-19/Singapore/7112/2021|EPI_ISL_5536382|2021-10-20;21J;AY.23.1;B.1.617.2.23.1;21J;Delta;21J (Delta);48.444444;mediocre;42;13;0;0;174;2;34;4;0;2;89394;18;29891;0.993144500551784;false;G210T	C241T	C1263T	C1404T	C3037T	G4181T	C4752T	C5497T	C6402T	C7124T	A7537G	A7881G	T8514G	C8986T	G9053T	C10029T	A11201G	A11332G	C12100T	C14408T	C15240T	G15451A	C16466T	G17679T	C19220T	C21618G	G21987A	T22917G	C22995A	A23403G	C23604G	G24410A	G25352T	C25469T	T26767C	T27638C	C27752T	C27874T	A28461G	G28881T	G28916T	G29402T;22029-22034	28248-28253	28271;;;M:I82T	N:D63G	N:R203M	N:G215C	N:D377Y	ORF1a:T333M	ORF1a:P380L
507;hCoV-19/Singapore/7113/2021|EPI_ISL_5536383|2021-10-20;21J;AY.23.1;B.1.617.2.23.1;21J;Delta;21J (Delta);22.006944;good;43;16;0;0;198;1;33;5;0;15;89418;3;29891;0.992876968866;false;G210T	C241T	C1263T	C1404T	C3037T	G4181T	C4752T	C5140T	C5497T	C6402T	C7124T	A7537G	C8986T	G9053T	C10029T	A11201G	A11332G	C12100T	C14408T	A14748G	G15451A	C16466T	G17679T	C19220T	C21618G	G21987A	C22000T	T22917G	C22995A	A23403G	C23604G	G24410A	G25352T	C25469T	T26767C	T27638C	C27752T	C27874T	A28461G	G28881T	G28916T	G29402T	C29614T;22029-22034	27579-27581	28248-28253	28271;;;M:I82T	N:D63G	N:R203M	N:G215C	N:D377Y
508;hCoV-19/Singapore/7110/2021|EPI_ISL_5536380|2021-10-20;21J;AY.23.1;B.1.617.2.23.1;21J;Delta;21J (Delta);18.361111;good;39;13;0;0;147;1;32;4;0;1;89343;39;29891;0.9933785907768452;false;G210T	C241T	C1263T	C1404T	C3037T	G4181T	C4752T	C5497T	C6402T	C7124T	A7537G	C8986T	G9053T	C10029T	A11201G	A11332G	C12100T	C14408T	G15451A	C16466T	G17679T	C19220T	C21618G	G21987A	T22917G	C22995A	A23403G	C23604G	G24410A	G25352T	C25469T	T26767C	T27638C	C27752T	C27874T	A28461G	G28881T	G28916T	G29402T;22029-22034	28248-28253	28271;;;M:I82T	N:D63G	N:R203M	N:G215C	N:D377Y	ORF1a:T333M	ORF1a:P380L	ORF1a:A1306S	ORF1a:T1496I	ORF1a:P2046L
509;hCoV-19/Singapore/7111/2021|EPI_ISL_5536381|2021-10-19;21J;AY.23.1;B.1.617.2.23.1;21J;Delta;21J (Delta);98.361111;mediocre;39;13;0;0;163;9;32;4;0;9;89409;17;29891;0.9933117078553992;false;G210T	C241T	C1263T	C1404T	C3037T	G4181T	C4752T	C5497T	C6402T	C7124T	A7537G	C8986T	G9053T	C10029T	A11201G	A11332G	C12100T	C14408T	G15451A	C16466T	G17679T	C19220T	C21618G	G21987A	T22917G	C22995A	A23403G	C23604G	G24410A	G25352T	C25469T	T26767C	T27638C	C27752T	C27874T	A28461G	G28881T	G28916T	G29402T;22029-22034	28248-28253	28271;;;M:I82T	N:D63G	N:R203M	N:G215C	N:D377Y	ORF1a:T333M	ORF1a:P380L	ORF1a:A1306S	ORF1a:T1496I	ORF1a:P2046L
510;hCoV-19/Singapore/7118/2021|EPI_ISL_5536388|2021-10-19;21J;AY.23.1;B.1.617.2.23.1;21J;Delta;21J (Delta);0;good;47;13;0;0;173;0;35;4;0;4;89278;50;29891;0.9921746981908168;false;G210T	C241T	C1263T	C1404T	C2113T	C3037T	G4181T	C4752T	C5497T	C6402T	C7124T	A7537G	C8986T	G9053T	C10029T	A11201G	A11332G	C12100T	C14408T	A14748G	G15451A	C16466T	G17679T	A18952G	C19220T	C21108T	C21618G	G21987A	T22213C	T22917G	C22995A	A23403G	C23604G	G24410A	C25262A	G25352T	C25469T	C25671T	T26767C	T27638C	C27752T	C27874T	A28461G	G28881T	G28916T	G28986A	G29402T;22029-22034	28248-28253	28271;;;M:I82T	N:D63G
511;hCoV-19/Singapore/7119/2021|EPI_ISL_5536389|2021-10-06;21J;AY.23.1;B.1.617.2.23.1;21J;Delta;21J (Delta);4;good;43;13;0;0;161;2;33;4;0;2;89219;75;29891;0.991673076279972;false;G210T	C241T	C1263T	C1404T	C3037T	G4181T	C4752T	C5497T	C6402T	C7124T	A7537G	C8986T	G9053T	C10029T	A11201G	A11332G	C12100T	C14408T	A14748G	G15451A	C16466T	G17679T	C19220T	C21618G	G21987A	T22213C	T22917G	C22995A	A23403G	C23604G	G24410A	C25262A	G25352T	C25469T	C25671T	T26767C	T27638C	C27752T	C27874T	A28461G	G28881T	G28916T	G29402T;22029-22034	28248-28253	28271;;;M:I82T	N:D63G	N:R203M	N:G215C	N:D377Y	ORF1a:T333M
512;hCoV-19/Singapore/7116/2021|EPI_ISL_5536386|2021-10-19;21J;AY.23.1;B.1.617.2.23.1;21J;Delta;21J (Delta);17.361111;good;39;13;0;0;202;0;32;4;0;0;89409;17;29891;0.992308464033709;false;G210T	C241T	C1263T	C1404T	C3037T	G4181T	C4752T	C5497T	C6402T	C7124T	A7537G	C8986T	G9053T	C10029T	A11201G	A11332G	C12100T	C14408T	G15451A	C16466T	G17679T	C19220T	C21618G	G21987A	T22917G	C22995A	A23403G	C23604G	G24410A	G25352T	C25469T	T26767C	T27638C	C27752T	C27874T	A28461G	G28881T	G28916T	G29402T;22029-22034	28248-28253	28271;;;M:I82T	N:D63G	N:R203M	N:G215C	N:D377Y	ORF1a:T333M	ORF1a:P380L	ORF1a:A1306S	ORF1a:T1496I	ORF1a:P2046L
513;hCoV-19/Singapore/7117/2021|EPI_ISL_5536387|2021-10-19;21J;AY.23.1;B.1.617.2.23.1;21J;Delta;21J (Delta);11.111111;good;44;13;0;0;182;0;34;4;0;0;89320;40;29891;0.99220813965154;false;G210T	C241T	C1263T	C1404T	C3037T	A3079C	G4181T	C4752T	C5497T	C6402T	C7124T	A7537G	C8986T	G9053T	C10029T	C10969T	A11201G	A11332G	G11858A	C12100T	C14408T	A14748G	G15451A	C16466T	C17373T	G17679T	C19220T	C21618G	G21987A	T22917G	C22995A	A23403G	C23604G	G24410A	G25352T	C25469T	T26767C	T27638C	C27752T	C27874T	A28461G	G28881T	G28916T	G29402T;22029-22034	28248-28253	28271;;;M:I82T	N:D63G	N:R203M	N:G215C	N:D377Y
514;hCoV-19/Singapore/7103/2021|EPI_ISL_5536373|2021-10-20;21J;AY.23.1;B.1.617.2.23.1;21J;Delta;21J (Delta);0;good;45;13;0;0;140;0;35;4;0;0;89343;31;29891;0.9939136541484132;false;G210T	C241T	C1263T	C1404T	C3037T	G4181T	C4752T	C5497T	C6402T	C7124T	A7537G	A8040G	C8986T	G9053T	C10029T	A11201G	A11332G	C12100T	C14408T	A14748G	G15451A	C16466T	G17679T	C19220T	G21123T	C21618G	G21987A	T22213C	T22917G	C22995A	A23403G	C23604G	G24410A	C25262A	G25352T	C25469T	C25613T	T26767C	T27638C	C27752T	C27874T	A28461G	G28881T	G28916T	G29402T;22029-22034	28248-28253	28271;;;M:I82T	N:D63G	N:R203M	N:G215C
515;hCoV-19/Singapore/7104/2021|EPI_ISL_5536374|2021-10-20;21J;AY.23.1;B.1.617.2.23.1;21J;Delta;21J (Delta);39.062500;mediocre;42;13;0;0;109;0;33;4;0;0;89256;64;29891;0.9938467712269672;false;G210T	C241T	C1263T	C1404T	C3037T	G4181T	C4752T	C5497T	C6402T	C6762T	C7124T	A7537G	C8986T	G9053T	C10029T	A11201G	A11332G	C11674T	C12100T	C14408T	G15451A	C16466T	G17679T	C19220T	C21618G	G21987A	T22917G	C22995A	A23403G	C23604G	G24410A	G25352T	C25469T	T26767C	T27638C	C27752T	C27874T	A28461G	G28881T	G28916T	G29402T	G29742T;22029-22034	28248-28253	28271;;;M:I82T	N:D63G	N:R203M	N:G215C	N:D377Y	ORF1a:T333M	ORF1a:P380L
516;hCoV-19/Singapore/7101/2021|EPI_ISL_5536371|2021-10-20;21J;AY.23.1;B.1.617.2.23.1;21J;Delta;21J (Delta);21.006944;good;41;13;0;0;118;0;32;4;0;4;89320;44;29891;0.9942146272949204;false;G210T	C241T	C1263T	C1404T	C3037T	G4181T	C4331T	C4752T	C5497T	C6402T	C7124T	A7537G	C8986T	G9053T	C10029T	A11201G	A11332G	C12100T	C14408T	G15451A	C16466T	G17679T	C19220T	C21618G	G21987A	T22917G	C22995A	A23403G	C23604G	G24410A	G25352T	C25469T	T26767C	T27638C	C27752T	C27874T	A28461G	G28881T	G28916T	G29402T	G29742T;22029-22034	28248-28253	28271;;;M:I82T	N:D63G	N:R203M	N:G215C	N:D377Y	ORF1a:T333M	ORF1a:P380L	ORF1a:A1306S
517;hCoV-19/Singapore/7102/2021|EPI_ISL_5536372|2021-10-19;21J;AY.23.1;B.1.617.2.23.1;21J;Delta;21J (Delta);45.444444;mediocre;39;13;0;0;125;1;32;4;0;1;89343;39;29891;0.9941143029127512;false;G210T	C241T	C1263T	C1404T	C3037T	G4181T	C4752T	C5497T	C6402T	C7124T	A7537G	C8986T	G9053T	C10029T	A11201G	A11332G	C12100T	C14408T	G15451A	C16466T	G17679T	C19220T	C21618G	G21987A	T22917G	C22995A	A23403G	C23604G	G24410A	G25352T	C25469T	T26767C	T27638C	C27752T	C27874T	A28461G	G28881T	G28916T	G29402T;22029-22034	28248-28253	28271;;;M:I82T	N:D63G	N:R203M	N:G215C	N:D377Y	ORF1a:T333M	ORF1a:P380L	ORF1a:A1306S	ORF1a:T1496I	ORF1a:P2046L
518;hCoV-19/Singapore/7100/2021|EPI_ISL_5536370|2021-10-19;21J;AY.23.1;B.1.617.2.23.1;21J;Delta;21J (Delta);25;good;47;13;0;0;115;5;36;4;0;19;89311;39;29891;0.9943149516770892;false;G210T	C241T	T809C	C1263T	C1404T	C3037T	G4181T	C4752T	C5497T	C6402T	C7124T	A7537G	A8040G	C8986T	G9053T	C10029T	A11201G	A11332G	C12100T	C14408T	A14748G	G15451A	C16466T	G17679T	C19220T	C21618G	G21987A	T22213C	T22917G	C22995A	A23403G	C23604G	G24410A	C25262A	G25352T	C25469T	C25613T	C26208T	T26767C	T27638C	C27752T	C27874T	A28461G	G28881T	G28916T	G29402T	G29742T;22029-22034	28248-28253	28271;;;M:I82T	N:D63G
519;hCoV-19/Singapore/7109/2021|EPI_ISL_5536379|2021-10-20;21J;AY.23.1;B.1.617.2.23.1;21J;Delta;21J (Delta);9;good;45;13;0;0;145;3;33;4;0;45;89322;38;29891;0.993412032237568;false;G210T	C241T	C1263T	C1404T	C3037T	G4181T	C4752T	C5497T	C6402T	C7124T	A7537G	C8986T	G9053T	C10029T	A11201G	A11332G	C12100T	C14408T	A14748G	G15451A	C16466T	G17679T	C19220T	C21618G	G21987A	T22213C	T22917G	C22995A	A23403G	C23604G	G24410A	C25262A	G25352T	C25469T	C25671T	T26767C	T27638C	C27752T	C27874T	A28461G	G28881T	G28916T	G29402T	G29742T	A29797G;22029-22034	28248-28253	28271;;;M:I82T	N:D63G	N:R203M	N:G215C
520;hCoV-19/Singapore/7107/2021|EPI_ISL_5536377|2021-10-17;21J;AY.23.1;B.1.617.2.23.1;21J;Delta;21J (Delta);43.027778;mediocre;40;13;0;0;162;3;33;4;0;3;89405;17;29891;0.9935457980804602;false;G210T	C241T	C1263T	C1404T	C3037T	G4181T	C4752T	C5497T	C6402T	C7124T	A7537G	C8986T	G9053T	C10029T	G11083T	A11201G	A11332G	C12100T	C14408T	G15451A	C16466T	G17679T	C19220T	C21618G	G21987A	T22917G	C22995A	A23403G	C23604G	G24410A	G25352T	C25469T	T26767C	T27638C	C27752T	C27874T	A28461G	G28881T	G28916T	G29402T;22029-22034	28248-28253	28271;;;M:I82T	N:D63G	N:R203M	N:G215C	N:D377Y	ORF1a:T333M	ORF1a:P380L	ORF1a:A1306S	ORF1a:T1496I
521;hCoV-19/Singapore/7108/2021|EPI_ISL_5536378|2021-10-20;21J;AY.23.1;B.1.617.2.23.1;21J;Delta;21J (Delta);93.027778;mediocre;37;13;0;0;164;3;29;4;0;4;89417;17;29891;0.993478915159014;false;G210T	C241T	C1263T	C1404T	C3037T	G4181T	C4752T	C5497T	C6402T	C7124T	A7537G	C8986T	G9053T	C10029T	A11201G	A11332G	C12100T	C14408T	G15451A	C16466T	G17679T	C19220T	C21618G	G21987A	T22917G	C22995A	A23403G	C23604G	G25352T	C25469T	T26767C	T27638C	C27752T	C27874T	G28881T	G28916T	G29402T;22029-22034	28248-28253	28271;;;M:I82T	N:R203M	N:G215C	N:D377Y	ORF1a:T333M	ORF1a:P380L	ORF1a:A1306S	ORF1a:T1496I	ORF1a:P2046L	ORF1a:P2287S	ORF1a:V2930L	ORF1a:T3255I
522;hCoV-19/Singapore/7105/2021|EPI_ISL_5536375|2021-10-05;21J;AY.23.1;B.1.617.2.23.1;21J;Delta;21J (Delta);0;good;43;13;0;0;142;0;33;4;0;0;89348;32;29891;0.993813329766244;false;G210T	C241T	C1263T	C1404T	C3037T	G4181T	C4752T	C5497T	C6402T	C7124T	A7537G	C8986T	G9053T	C10029T	A11201G	A11332G	C12100T	C14408T	A14748G	G15451A	C16466T	G17679T	C19220T	C21618G	G21987A	T22213C	T22917G	C22995A	A23403G	C23604G	G24410A	C25262A	G25352T	C25469T	C25671T	T26767C	T27638C	C27752T	C27874T	A28461G	G28881T	G28916T	G29402T;22029-22034	28248-28253	28271;;;M:I82T	N:D63G	N:R203M	N:G215C	N:D377Y	ORF1a:T333M
523;hCoV-19/Singapore/7106/2021|EPI_ISL_5536376|2021-10-20;21J;AY.23.1;B.1.617.2.23.1;21J;Delta;21J (Delta);1;good;42;13;0;0;155;1;33;4;0;2;89382;22;29891;0.9936795639233522;false;G210T	C241T	C1263T	C1404T	C3037T	G4181T	C4752T	C5497T	C6402T	C7124T	A7537G	C8986T	G9053T	C10029T	A11201G	A11332G	C12100T	C14408T	A14748G	G15451A	C16466T	G17679T	C19220T	C21618G	G21987A	T22213C	T22917G	C22995A	A23403G	C23604G	G24410A	C25262A	G25352T	C25469T	T26767C	T27638C	C27752T	C27874T	A28461G	G28881T	G28916T	G29402T;22029-22034	28248-28253	28271;;;M:I82T	N:D63G	N:R203M	N:G215C	N:D377Y	ORF1a:T333M	ORF1a:P380L
524;hCoV-19/Singapore/7059/2021|EPI_ISL_5536326|2021-10-19;21J;AY.23.1;B.1.617.2.23.1;21J;Delta;21J (Delta);0;good;44;13;0;0;170;0;34;4;0;0;89323;39;29891;0.992642878640939;false;G210T	C241T	C683T	C1263T	C1404T	C3037T	G3728T	G4181T	C4752T	C5497T	C6402T	C7124T	A7537G	C8986T	G9053T	C10029T	A11201G	A11332G	C12100T	C14408T	A14748G	G15451A	C16466T	G17679T	C19220T	C21618G	G21987A	T22213C	T22917G	C22995A	A23403G	C23604G	G24410A	C25262A	G25352T	C25469T	T26767C	T27638C	C27752T	C27874T	A28461G	G28881T	G28916T	G29402T;22029-22034	28248-28253	28271;;;M:I82T	N:D63G	N:R203M	N:G215C	N:D377Y
525;hCoV-19/Singapore/7060/2021|EPI_ISL_5536327|2021-10-18;21J;AY.23.1;B.1.617.2.23.1;21J;Delta;21J (Delta);1;good;44;13;0;0;160;1;35;4;0;1;89290;50;29891;0.9925759957194932;false;G210T	C241T	C1263T	C1404T	C3037T	G3728T	G4181T	C4752T	C5497T	C6402T	C7124T	A7537G	C8986T	G9053T	C10029T	A11201G	A11332G	C12100T	C14408T	A14748G	G15451A	C16466T	G17679T	C19220T	C21618G	G21987A	T22213C	T22917G	C22995A	A23403G	C23604G	G24410A	C25262A	G25352T	C25469T	T26767C	C27509T	T27638C	C27752T	C27874T	A28461G	G28881T	G28916T	G29402T;22029-22034	28248-28253	28271;;;M:I82T	N:D63G	N:R203M	N:G215C	N:D377Y
526;hCoV-19/Singapore/7057/2021|EPI_ISL_5536324|2021-10-18;21J;AY.23.1;B.1.617.2.23.1;21J;Delta;21J (Delta);33.340278;mediocre;42;13;0;0;199;2;34;4;0;22;89433;5;29891;0.992743203023108;false;G210T	C241T	C1060T	C1263T	C1404T	G2632T	C3037T	G4181T	C4752T	C5497T	C6402T	C7124T	A7537G	C8986T	G9053T	C10029T	A11201G	A11332G	C12100T	C14408T	C15101T	G15451A	C16466T	G17679T	C19220T	C21618G	G21987A	T22917G	C22995A	A23403G	C23604G	G24410A	G25352T	C25469T	T26767C	T27638C	C27752T	C27874T	A28461G	G28881T	G28916T	G29402T;22029-22034	28248-28253	28271;;;M:I82T	N:D63G	N:R203M	N:G215C	N:D377Y	ORF1a:T333M	ORF1a:P380L
527;hCoV-19/Singapore/7058/2021|EPI_ISL_5536325|2021-10-18;21J;AY.23.1;B.1.617.2.23.1;21J;Delta;21J (Delta);18.361111;good;40;13;0;0;166;1;32;4;0;48;89336;40;29891;0.992709761562385;false;G210T	C241T	C1263T	C1404T	C3037T	G4181T	C4752T	C5497T	C6402T	C7124T	A7537G	C8986T	G9053T	C10029T	A11201G	A11332G	C12100T	C14408T	G15451A	C16466T	G17679T	C19220T	C21618G	G21987A	T22917G	C22995A	A23403G	C23604G	G24410A	G25352T	C25469T	T26767C	T27638C	C27752T	C27874T	A28461G	G28881T	G28916T	G29402T	G29742T;22029-22034	28248-28253	28271;;;M:I82T	N:D63G	N:R203M	N:G215C	N:D377Y	ORF1a:T333M	ORF1a:P380L	ORF1a:A1306S	ORF1a:T1496I
528;hCoV-19/Singapore/7055/2021|EPI_ISL_5536322|2021-10-18;21J;AY.23.1;B.1.617.2.23.1;21J;Delta;21J (Delta);51.173611;mediocre;43;13;0;0;163;1;32;4;0;1;89327;39;29891;0.992843527405277;false;G210T	C241T	C1263T	C1404T	C3037T	G4181T	C4752T	C5497T	C6402T	C7124T	A7537G	C8986T	G9053T	C10029T	A11201G	A11332G	G11719A	C12100T	C14408T	C14805T	G15451A	C16466T	G17679T	C19220T	T21111G	C21618G	G21987A	T22917G	C22995A	A23403G	C23604G	G24410A	G25352T	C25469T	T26767C	C27538T	T27638C	C27752T	C27874T	A28461G	G28881T	G28916T	G29402T;22029-22034	28248-28253	28271;;;M:I82T	N:D63G	N:R203M	N:G215C	N:D377Y	ORF1a:T333M
529;hCoV-19/Singapore/7056/2021|EPI_ISL_5536323|2021-10-19;21J;AY.23.1;B.1.617.2.23.1;21J;Delta;21J (Delta);1;good;44;13;0;0;164;1;34;4;0;1;89320;40;29891;0.9927766444838312;false;G210T	C241T	C683T	C1263T	C1404T	C3037T	G3728T	G4181T	C4752T	C5497T	C6402T	C7124T	A7537G	C8986T	G9053T	C10029T	A11201G	A11332G	C12100T	C14408T	A14748G	G15451A	C16466T	G17679T	C19220T	C21618G	G21987A	T22213C	T22917G	C22995A	A23403G	C23604G	G24410A	C25262A	G25352T	C25469T	T26767C	T27638C	C27752T	C27874T	A28461G	G28881T	G28916T	G29402T;22029-22034	28248-28253	28271;;;M:I82T	N:D63G	N:R203M	N:G215C	N:D377Y
530;hCoV-19/Singapore/7054/2021|EPI_ISL_5536321|2021-10-18;21J;AY.23.1;B.1.617.2.23.1;21J;Delta;21J (Delta);22.006944;good;40;13;0;0;163;1;33;4;0;1;89360;32;29891;0.993077617630338;false;G210T	C241T	C1263T	C1404T	C3037T	G4181T	C4752T	C5497T	C6402T	C7124T	A7537G	C8986T	G9053T	C10029T	A11201G	A11332G	C12100T	G12464A	C14408T	G15451A	C16466T	G17679T	C19220T	C21618G	G21987A	T22917G	C22995A	A23403G	C23604G	G24410A	G25352T	C25469T	T26767C	T27638C	C27752T	C27874T	A28461G	G28881T	G28916T	G29402T;22029-22034	28248-28253	28271;;;M:I82T	N:D63G	N:R203M	N:G215C	N:D377Y	ORF1a:T333M	ORF1a:P380L	ORF1a:A1306S	ORF1a:T1496I
531;hCoV-19/Singapore/7061/2021|EPI_ISL_5536328|2021-10-18;21J;AY.23.1;B.1.617.2.23.1;21J;Delta;21J (Delta);1;good;44;13;0;0;172;1;34;4;0;1;89326;38;29891;0.9925759957194932;false;G210T	C241T	C1263T	C1404T	C3037T	G4181T	C4752T	C5497T	C6402T	C7124T	A7537G	C8986T	G9053T	C10029T	A11201G	A11332G	C12100T	C14408T	A14748G	G15451A	C16466T	G17679T	C19220T	C21618G	G21987A	T22213C	T22917G	C22995A	A23403G	C23604G	G24410A	T24685C	G25250T	C25262A	G25352T	C25469T	T26767C	T27638C	C27752T	C27874T	A28461G	G28881T	G28916T	G29402T;22029-22034	28248-28253	28271;;;M:I82T	N:D63G	N:R203M	N:G215C	N:D377Y
532;hCoV-19/Singapore/7050/2021|EPI_ISL_5536315|2021-10-18;21J;AY.23.1;B.1.617.2.23.1;21J;Delta;21J (Delta);11.111111;good;43;16;0;0;164;0;36;5;0;0;89379;16;29891;0.993612681001906;false;G210T	C241T	C1263T	C1404T	C1943T	C3037T	G4181T	C4752T	C5497T	C6402T	C7124T	A7537G	C8986T	G9053T	C10029T	A11201G	A11332G	C12100T	C14408T	A14748G	G15451A	C16466T	G17679T	C19220T	C21618G	G21987A	T22917G	C22995A	A23403G	C23604G	G24410A	G25352T	C25469T	A25846G	T26767C	T27638C	C27707T	C27752T	C27874T	A28461G	G28881T	G28916T	G29402T;22029-22034	27579-27581	28248-28253	28271;;;M:I82T	N:D63G	N:R203M	N:G215C	N:D377Y
533;hCoV-19/Singapore/7051/2021|EPI_ISL_5536316|2021-10-19;21J;AY.25;B.1.617.2.25;21J;Delta;21J (Delta);6.250000;good;44;13;0;0;142;0;36;4;0;0;89323;39;29891;0.9935792395411832;false;G210T	C241T	G1125A	G1589A	C3037T	C3784T	G4181T	G5305A	C6402T	A7068G	C7124T	C8986T	G9053T	C10029T	A11201G	A11332G	T14238A	C14408T	G15451A	C16466T	C18463T	C19220T	A20215G	A20533G	C21618G	C21897T	G21987A	T22917G	C22995A	A23403G	C23604G	G24410A	C25469T	G26107C	T26767C	A27507C	C27519T	T27638C	C27752T	C27874T	A28461G	G28881T	G28916T	G29402T;22029-22034	28248-28253	28271;;;M:I82T	N:D63G	N:R203M	N:G215C	N:D377Y
534;hCoV-19/Singapore/7049/2021|EPI_ISL_5536314|2021-10-19;21J;AY.23.1;B.1.617.2.23.1;21J;Delta;21J (Delta);3.777778;good;45;13;0;0;120;1;36;4;0;1;89298;46;29891;0.9940474199913052;false;G210T	C241T	C1263T	C1404T	C3037T	G4181T	C4752T	C5497T	C6402T	C7124T	A7537G	A8040G	C8986T	G9053T	C10029T	A11201G	A11332G	C12100T	C14408T	A14748G	G15451A	C16466T	G17679T	C19220T	C19961T	C21618G	G21987A	T22213C	T22917G	C22995A	A23403G	C23604G	G24410A	C25262A	G25352T	C25469T	C25613T	T26767C	T27638C	C27752T	C27874T	A28461G	G28881T	G28916T	G29402T;22029-22034	28248-28253	28271;;;M:I82T	N:D63G	N:R203M	N:G215C
535;hCoV-19/Singapore/7046/2021|EPI_ISL_5536311|2021-10-18;21J;AY.23.1;B.1.617.2.23.1;21J;Delta;21J (Delta);1;good;45;13;0;0;107;1;35;4;0;2;89298;46;29891;0.9944821589807042;false;G210T	C241T	C1263T	C1404T	C3037T	G4181T	C4752T	C5497T	C6402T	C7124T	A7537G	A8040G	C8986T	G9053T	C10029T	A11201G	A11332G	C12100T	C14408T	A14748G	G15451A	C16466T	G17679T	C19220T	C21618G	G21987A	T22213C	T22917G	C22995A	A23403G	C23604G	G24410A	C25262A	G25352T	C25469T	C25613T	T26767C	T27638C	C27752T	C27874T	A28461G	G28881T	G28916T	G29402T	G29742T;22029-22034	28248-28253	28271;;;M:I82T	N:D63G	N:R203M	N:G215C
536;hCoV-19/Singapore/7047/2021|EPI_ISL_5536312|2021-10-19;21J;AY.23.1;B.1.617.2.23.1;21J;Delta;21J (Delta);0;good;43;13;0;0;116;0;33;4;0;18;89324;40;29891;0.9944152760592584;false;G210T	C241T	C1263T	C1404T	C3037T	G4181T	C4752T	C5497T	C6402T	C7124T	A7537G	C8986T	G9053T	C10029T	A11201G	A11332G	C12100T	C14408T	A14748G	G15451A	C16466T	G17679T	C19220T	C21618G	G21987A	T22213C	T22917G	C22995A	A23403G	C23604G	G24410A	C25262A	G25352T	C25469T	T26767C	T27638C	C27752T	C27874T	A28461G	G28881T	G28916T	G29402T	G29742T;22029-22034	28248-28253	28271;;;M:I82T	N:D63G	N:R203M	N:G215C	N:D377Y	ORF1a:T333M
537;hCoV-19/Singapore/7045/2021|EPI_ISL_5536310|2021-10-18;21J;AY.23.1;B.1.617.2.23.1;21J;Delta;21J (Delta);4;good;44;13;0;0;111;2;34;4;0;2;89320;40;29891;0.9945156004414272;false;G210T	C241T	C1263T	C1404T	C3037T	G3728T	G4181T	C4752T	C5497T	C6402T	C7124T	A7537G	C8986T	G9053T	C10029T	A11201G	A11332G	C12100T	C14408T	A14748G	G15451A	C16466T	G17679T	C19220T	C21618G	G21987A	T22213C	T22917G	C22995A	A23403G	C23604G	G24410A	C25262A	G25352T	C25469T	T26767C	T27638C	C27752T	C27874T	A28461G	G28881T	G28916T	G29402T	G29742T;22029-22034	28248-28253	28271;;;M:I82T	N:D63G	N:R203M	N:G215C	N:D377Y
538;hCoV-19/Singapore/7052/2021|EPI_ISL_5536317|2021-10-18;21J;AY.23.1;B.1.617.2.23.1;21J;Delta;21J (Delta);0;good;43;13;0;0;160;0;34;4;0;0;89342;34;29891;0.993144500551784;false;G210T	C241T	C1263T	C1404T	C3037T	G4181T	C4752T	C5497T	C6402T	C7124T	A7537G	C8986T	G9053T	C10029T	A11201G	A11332G	C12100T	C14408T	A14748G	G15451A	C16466T	G17679T	C19220T	C20611T	C21618G	G21987A	T22213C	T22917G	C22995A	A23403G	C23604G	G24410A	C25262A	G25352T	C25469T	T26767C	T27638C	C27752T	C27874T	A28461G	G28881T	G28916T	G29402T;22029-22034	28248-28253	28271;;;M:I82T	N:D63G	N:R203M	N:G215C	N:D377Y	ORF1a:T333M
539;hCoV-19/Singapore/7053/2021|EPI_ISL_5536318|2021-10-19;21J;AY.23.1;B.1.617.2.23.1;21J;Delta;21J (Delta);0;good;47;13;0;0;147;0;36;4;0;0;89287;47;29891;0.993144500551784;false;G210T	C241T	C874T	C1263T	C1404T	C3037T	G4181T	C4752T	C5497T	C6402T	C7124T	A7537G	C8727T	C8986T	G9053T	C9384T	C10029T	A11201G	A11332G	C12100T	C14408T	A14748G	G15451A	C16466T	G17679T	C19220T	C21618G	G21987A	T22213C	T22917G	C22995A	A23403G	C23533T	C23604G	G24410A	C25262A	G25352T	C25469T	G25775T	T26767C	T27638C	C27752T	C27874T	A28461G	G28881T	G28916T	G29402T;22029-22034	28248-28253	28271;;;M:I82T	N:D63G
540;hCoV-19/Singapore/7073/2021|EPI_ISL_5536340|2021-10-20;21J;AY.23.1;B.1.617.2.23.1;21J;Delta;21J (Delta);17.361111;good;40;13;0;0;0;0;32;4;0;0;89339;39;29891;0.9983279269638498;false;G210T	C241T	C1263T	C1404T	C3037T	G4181T	C4752T	C5497T	C6402T	C7124T	A7537G	C8986T	G9053T	C10029T	A11201G	A11332G	C12100T	C14408T	G15451A	C16466T	G17679T	C19220T	C21618G	G21987A	T22917G	C22995A	A23403G	C23604G	G24410A	G25352T	C25469T	T26767C	T27638C	C27752T	C27874T	A28461G	G28881T	G28916T	G29402T	G29742T;22029-22034	28248-28253	28271;;;M:I82T	N:D63G	N:R203M	N:G215C	N:D377Y	ORF1a:T333M	ORF1a:P380L	ORF1a:A1306S	ORF1a:T1496I
541;hCoV-19/Singapore/7074/2021|EPI_ISL_5536341|2021-10-21;21J;AY.23.1;B.1.617.2.23.1;21J;Delta;21J (Delta);51.173611;mediocre;40;13;0;0;37;1;30;4;0;2;89447;3;29891;0.9982610440424038;false;G210T	C241T	C1263T	C1404T	C3037T	G4181T	C4752T	C5497T	C6402T	C7124T	A7537G	C8986T	G9053T	C10029T	A11201G	A11332G	C12100T	C14408T	G15451A	C16466T	G17679T	C19220T	T19506C	C21618G	G21987A	T22917G	C22995A	A23403G	C23604G	G24410A	G25352T	C25469T	T26767C	T27638C	C27752T	C27874T	G28881T	G28916T	G29402T	G29742T;22029-22034	28248-28253	28271;;;M:I82T	N:R203M	N:G215C	N:D377Y	ORF1a:T333M	ORF1a:P380L	ORF1a:A1306S	ORF1a:T1496I	ORF1a:P2046L
542;hCoV-19/Singapore/7081/2021|EPI_ISL_5536348|2021-10-20;21J;AY.23.1;B.1.617.2.23.1;21J;Delta;21J (Delta);0;good;43;13;0;0;41;0;33;4;0;0;89324;40;29891;0.9969233856134836;false;G210T	C241T	C1263T	C1404T	C3037T	G4181T	C4752T	C5497T	C6402T	C7124T	A7537G	C8986T	G9053T	C10029T	A11201G	A11332G	C12100T	C14408T	A14748G	G15451A	C16466T	G17679T	C19220T	C21618G	G21987A	T22213C	T22917G	C22995A	A23403G	C23604G	G24410A	C25262A	G25352T	C25469T	T26767C	T27638C	C27752T	C27874T	A28461G	G28881T	G28916T	G29402T	G29742T;22029-22034	28248-28253	28271;;;M:I82T	N:D63G	N:R203M	N:G215C	N:D377Y	ORF1a:T333M
543;hCoV-19/Singapore/7082/2021|EPI_ISL_5536349|2021-10-20;21J;AY.23.1;B.1.617.2.23.1;21J;Delta;21J (Delta);0;good;46;13;0;0;65;0;34;4;0;0;89378;18;29891;0.9968565026920376;false;G210T	C241T	C1263T	C1404T	T2545C	C3037T	G4181T	C4752T	C5497T	C6402T	C7124T	A7537G	C8986T	G9053T	C10029T	A11201G	A11332G	C12100T	C14408T	A14748G	G15451A	C16466T	G17679T	C19220T	C21618G	G21987A	T22213C	T22917G	C22995A	A23403G	C23604G	G24410A	C25262A	G25352T	C25469T	C25671T	T26767C	T27638C	C27752T	C27874T	G28027T	A28461G	G28881T	G28916T	G29402T	G29742T;22029-22034	28248-28253	28271;;;M:I82T	N:D63G	N:R203M
544;hCoV-19/Singapore/7079/2021|EPI_ISL_5536346|2021-10-08;21J;AY.23.1;B.1.617.2.23.1;21J;Delta;21J (Delta);0;good;44;13;0;0;53;0;33;4;0;0;89389;17;29891;0.9972912416814368;false;G210T	C241T	C1263T	C1404T	C3037T	G4181T	C4752T	C5497T	C6402T	C7124T	A7537G	C8986T	G9053T	C10029T	A11201G	A11332G	C12100T	C14408T	A14748G	G15451A	C16466T	G17679T	C19220T	C21618G	G21987A	T22213C	T22917G	C22995A	A23403G	C23604G	G24410A	C25262A	G25352T	C25469T	C25671T	T26767C	T27638C	C27752T	C27874T	A28461G	G28881T	G28916T	G29402T	G29742T;22029-22034	28248-28253	28271;;;M:I82T	N:D63G	N:R203M	N:G215C	N:D377Y
545;hCoV-19/Singapore/7080/2021|EPI_ISL_5536347|2021-10-20;21J;AY.23.1;B.1.617.2.23.1;21J;Delta;21J (Delta);4.173611;good;45;13;0;0;71;2;34;4;0;3;89421;5;29891;0.9970237099956526;false;G210T	C241T	C1263T	C1404T	C3037T	C3902T	G4181T	C4752T	C5497T	C6402T	C7124T	A7537G	C8986T	G9053T	C10029T	A11201G	A11332G	C12100T	C14408T	A14748G	G15439A	G15451A	T16337C	C16466T	G17679T	C19220T	C21618G	G21987A	T22213C	T22917G	C22995A	A23403G	C23604G	G24410A	C25262A	G25352T	C25469T	T26767C	T27638C	C27752T	C27874T	G28881T	G28916T	G29402T	G29742T;22029-22034	28248-28253	28271;;;M:I82T	N:R203M	N:G215C	N:D377Y
546;hCoV-19/Singapore/7077/2021|EPI_ISL_5536344|2021-10-17;21J;AY.23.1;B.1.617.2.23.1;21J;Delta;21J (Delta);4;good;45;13;0;0;39;2;33;4;0;2;89394;14;29891;0.9977928635922816;false;G210T	C241T	C1263T	C1404T	C3037T	G4181T	C4752T	C5497T	C6402T	C7124T	A7537G	C8986T	G9053T	C10029T	A11201G	A11332G	C12100T	C14408T	A14748G	G15451A	C16466T	G17679T	C18261T	C19220T	C21618G	G21987A	T22213C	T22917G	C22995A	A23403G	C23604G	G24410A	C25262A	G25352T	C25469T	C25671T	T26767C	T27638C	C27752T	C27874T	A28461G	G28881T	G28916T	G29402T	G29742T;22029-22034	28248-28253	28271;;;M:I82T	N:D63G	N:R203M	N:G215C
547;hCoV-19/Singapore/7078/2021|EPI_ISL_5536345|2021-10-19;21J;AY.23.1;B.1.617.2.23.1;21J;Delta;21J (Delta);17.506944;good;43;16;0;0;25;3;34;5;0;3;89307;40;29891;0.9973581246028826;false;G210T	C241T	C1263T	C1404T	C1943T	C3037T	G4181T	C4752T	C5497T	C6402T	C7124T	A7537G	C8986T	G9053T	C10029T	A10867G	A11201G	A11332G	C12100T	C14408T	A14748G	G15451A	C16466T	G17679T	C19220T	C21618G	G21987A	T22917G	C22995A	A23403G	C23604G	G24410A	G25352T	C25469T	T26767C	T27638C	C27752T	C27874T	A28461G	G28881T	G28916T	G29402T	G29742T;22029-22034	27579-27581	28248-28253	28271;;;M:I82T	N:D63G	N:R203M	N:G215C	N:D377Y
548;hCoV-19/Singapore/7075/2021|EPI_ISL_5536342|2021-10-20;21J;AY.23.1;B.1.617.2.23.1;21J;Delta;21J (Delta);17.361111;good;40;13;0;0;0;0;32;4;0;0;88994;50;29787;0.9944821589807042;false;G210T	C241T	C1263T	C1404T	C3037T	G4181T	C4752T	C5497T	C6402T	C7124T	A7537G	C8986T	G9053T	C10029T	A11201G	A11332G	C12100T	C14408T	G15451A	C16466T	G17679T	C19220T	C21618G	G21987A	T22917G	C22995A	A23403G	C23604G	G24410A	G25352T	C25469T	T26767C	T27638C	C27752T	C27874T	A28461G	G28881T	G28916T	G29402T	G29742T;22029-22034	28248-28253	28271;;;M:I82T	N:D63G	N:R203M	N:G215C	N:D377Y	ORF1a:T333M	ORF1a:P380L	ORF1a:A1306S	ORF1a:T1496I
549;hCoV-19/Singapore/7076/2021|EPI_ISL_5536343|2021-10-06;21J;AY.23.1;B.1.617.2.23.1;21J;Delta;21J (Delta);48.444444;mediocre;39;13;0;0;42;2;30;4;0;4;89427;11;29891;0.9977928635922816;false;G210T	C241T	C1263T	C1404T	C3037T	G4181T	C4752T	C5497T	C6402T	C7124T	A7537G	C8986T	G9053T	C10029T	A11201G	A11332G	C12100T	C14408T	G15451A	C16466T	G17679T	C19220T	C21618G	G21987A	T22917G	C22995A	A23403G	C23604G	G24410A	G25352T	C25469T	T26767C	T27638C	C27752T	C27874T	G28881T	G28916T	G29402T	G29742T;22029-22034	28248-28253	28271;;;M:I82T	N:R203M	N:G215C	N:D377Y	ORF1a:T333M	ORF1a:P380L	ORF1a:A1306S	ORF1a:T1496I	ORF1a:P2046L	ORF1a:P2287S
550;hCoV-19/Singapore/7063/2021|EPI_ISL_5536330|2021-10-19;21J;AY.23.1;B.1.617.2.23.1;21J;Delta;21J (Delta);4;good;47;38;0;1;199;2;34;13;0;100;89228;39;29891;0.991606193358526;false;G210T	C241T	C1263T	C1404T	C2704T	C3037T	G4181T	A4386G	G4601A	C4752T	C5497T	C6402T	C7124T	A7537G	C8986T	G9053T	C10029T	A11201G	A11332G	C12100T	C14408T	A14748G	G15451A	C16466T	G17679T	C19220T	C21618G	G21987A	T22213C	T22917G	C22995A	A23040T	A23403G	C23604G	G24410A	C25262A	G25352T	C25469T	T26767C	T27638C	C27752T	C27874T	A28461G	G28881T	G28916T	G29402T	G29742T;22029-22034	27582-27606	28248-28253	28271;;ORF7a:72-122;M:I82T
551;hCoV-19/Singapore/7070/2021|EPI_ISL_5536337|2021-10-11;21J;AY.23.1;B.1.617.2.23.1;21J;Delta;21J (Delta);21.006944;good;41;13;0;0;0;0;32;4;0;0;89068;29;29792;0.9953516369595024;false;G210T	C241T	C1263T	C1404T	C3037T	G4181T	C4752T	C5497T	C6402T	C7124T	A7537G	C8986T	G9053T	C10029T	A11201G	A11332G	C12100T	C14408T	C14724T	G15451A	C16466T	G17679T	C19220T	C21618G	G21987A	T22917G	C22995A	A23403G	C23604G	G24410A	G25352T	C25469T	T26767C	T27638C	C27752T	C27874T	A28461G	G28881T	G28916T	G29402T	G29742T;22029-22034	28248-28253	28271;;;M:I82T	N:D63G	N:R203M	N:G215C	N:D377Y	ORF1a:T333M	ORF1a:P380L	ORF1a:A1306S
552;hCoV-19/Singapore/7071/2021|EPI_ISL_5536338|2021-10-17;21J;AY.23.1;B.1.617.2.23.1;21J;Delta;21J (Delta);0;good;45;13;0;0;13;0;33;4;0;2;89382;18;29891;0.9985954586496338;false;G210T	C241T	C1263T	C1404T	C3037T	G4181T	C4752T	C5497T	C6402T	C7124T	A7537G	C8986T	G9053T	C10029T	A11201G	A11332G	C12100T	C14408T	A14748G	G15451A	C16466T	G17679T	C18261T	C19220T	C21618G	G21987A	T22213C	T22917G	C22995A	A23403G	C23604G	G24410A	C25262A	G25352T	C25469T	C25671T	T26767C	T27638C	C27752T	C27874T	A28461G	G28881T	G28916T	G29402T	G29742T;22029-22034	28248-28253	28271;;;M:I82T	N:D63G	N:R203M	N:G215C
553;hCoV-19/Singapore/7068/2021|EPI_ISL_5536335|2021-10-19;21J;AY.23.1;B.1.617.2.23.1;21J;Delta;21J (Delta);42.699232;mediocre;38;13;0;0;457;5;31;4;0;104;89320;48;29891;0.9825769989633149;false;G210T	C241T	C1263T	C1404T	C3037T	G4181T	C4752T	C5497T	C6402T	C7124T	A7537G	C8986T	G9053T	C10029T	A11201G	A11332G	C12100T	C14408T	G15451A	C16466T	G17679T	C19220T	G21987A	T22917G	C22995A	A23403G	C23604G	G24410A	G25352T	C25469T	T26767C	T27638C	C27752T	C27874T	A28461G	G28881T	G28916T	G29402T;22029-22034	28248-28253	28271;;;M:I82T	N:D63G	N:R203M	N:G215C	N:D377Y	ORF1a:T333M	ORF1a:P380L	ORF1a:A1306S	ORF1a:T1496I	ORF1a:P2046L	ORF1a:P2287S
554;hCoV-19/Singapore/7069/2021|EPI_ISL_5536336|2021-10-19;21J;AY.23.1;B.1.617.2.23.1;21J;Delta;21J (Delta);0;good;44;13;0;0;0;0;34;4;0;0;89407;11;29891;0.999264287864094;false;G210T	C241T	C1263T	C1404T	C3037T	G3728T	G4181T	C4752T	C5497T	C6402T	C7124T	A7537G	C8986T	G9053T	C10029T	A11201G	A11332G	C12100T	C14408T	A14748G	G15451A	C16466T	G17679T	C19220T	C21618G	G21987A	T22213C	T22917G	C22995A	A23403G	C23604G	G24410A	C25262A	G25352T	C25469T	T26767C	T27638C	C27752T	C27874T	A28461G	G28881T	G28916T	G29402T	G29742T;22029-22034	28248-28253	28271;;;M:I82T	N:D63G	N:R203M	N:G215C	N:D377Y
555;hCoV-19/Singapore/7066/2021|EPI_ISL_5536333|2021-10-18;21J;AY.23.1;B.1.617.2.23.1;21J;Delta;21J (Delta);0.184582;good;45;13;0;0;416;0;36;4;0;106;89385;17;29891;0.985151991438986;false;G210T	C241T	C1263T	C1404T	C3037T	G4181T	C4752T	C5497T	C6402T	C7124T	A7537G	A8040G	C8986T	G9053T	C10029T	A11201G	A11332G	C12100T	C14408T	A14748G	G15451A	C16466T	G17679T	C19220T	C21618G	G21987A	T22213C	T22917G	C22995A	A23403G	A23598G	C23604G	G24410A	C25262A	G25352T	C25469T	C25613T	T26767C	T27638C	C27752T	C27874T	A28461G	G28881T	G28916T	G29402T;22029-22034	28248-28253	28271;;;M:I82T	N:D63G	N:R203M	N:G215C
556;hCoV-19/Singapore/7067/2021|EPI_ISL_5536334|2021-10-19;21J;AY.23.1;B.1.617.2.23.1;21J;Delta;21J (Delta);0.338121;good;45;13;0;0;457;0;35;4;0;146;89409;9;29891;0.9840484232351268;false;G210T	C241T	C1263T	C1404T	C3037T	G4181T	C4752T	C5497T	C6402T	C7124T	A7537G	C8986T	G9053T	C10029T	A11201G	A11332G	C12100T	C14408T	A14748G	G15451A	C16466T	T17305C	G17679T	C19220T	C21618G	G21987A	T22213C	T22917G	C22995A	A23403G	C23604G	G24410A	C25262A	G25352T	C25469T	T26767C	T27638C	C27752T	C27874T	A28461G	G28857A	G28881T	G28916T	G29402T	G29742T;22029-22034	28248-28253	28271;;;M:I82T	N:D63G	N:R195K	N:R203M
557;hCoV-19/Singapore/7064/2021|EPI_ISL_5536331|2021-10-18;21J;AY.23.1;B.1.617.2.23.1;21J;Delta;21J (Delta);4;good;46;13;0;0;193;2;36;4;0;41;89243;63;29891;0.9910042470655118;false;G210T	C241T	G1125A	C1263T	C1404T	C3037T	G4181T	C4752T	C5497T	C6402T	C7124T	A7537G	C8986T	G9053T	C9246T	C10029T	A11201G	A11332G	C12100T	C14408T	A14748G	G15451A	C16466T	G17679T	C19220T	C21618G	G21987A	T22213C	T22917G	C22995A	A23403G	C23604G	C23655T	G24410A	C25262A	G25352T	C25469T	T26767C	T27638C	C27752T	C27874T	A28461G	G28881T	G28916T	G29402T	G29742T;22029-22034	28248-28253	28271;;;M:I82T	N:D63G	N:R203M
558;hCoV-19/Singapore/7065/2021|EPI_ISL_5536332|2021-10-18;21J;AY.23.1;B.1.617.2.23.1;21J;Delta;21J (Delta);1;good;45;13;0;0;126;1;35;4;0;42;88944;164;29891;0.9899006788616528;false;G210T	C241T	T312C	C1263T	C1404T	C3037T	G4181T	C4752T	C5497T	C6402T	C7124T	A7537G	C8986T	G9053T	C10029T	A11201G	A11332G	C12100T	C14408T	A14748G	G15451A	C16466T	T17305C	G17679T	C19220T	G21987A	T22213C	T22917G	C22995A	A23403G	C23604G	G24410A	C25262A	G25352T	C25469T	T26767C	T27638C	C27752T	C27874T	A28461G	G28857A	G28881T	G28916T	G29402T	G29742T;22029-22034	28248-28253	28271;;;M:I82T	N:D63G	N:R195K	N:R203M
559;hCoV-19/Singapore/7023/2021|EPI_ISL_5536285|2021-10-19;21J;AY.4;B.1.617.2.4;21J;Delta;21J (Delta);0;good;40;13;0;0;53;0;33;4;0;0;89441;5;29891;0.9976925392101128;false;G210T	C241T	C3037T	C3619T	G4181T	C6402T	C7124T	C7851T	G8048A	C8986T	G9053T	C10029T	A11201G	A11332G	C14408T	G15451A	C16466T	C19220T	C19402T	T19776C	C21618G	C21846T	G21987A	T22917G	C22995A	A23403G	C23604G	G24410A	C25469T	G26720T	T26767C	T27638C	C27752T	C27874T	C27903T	A28461G	G28881T	G28916T	G29402T	G29742T;22029-22034	28248-28253	28271;;;M:I82T	N:D63G	N:R203M	N:G215C	N:D377Y	ORF1a:A1306S	ORF1a:P2046L	ORF1a:P2287S	ORF1a:A2529V
560;hCoV-19/Singapore/7024/2021|EPI_ISL_5536286|2021-10-18;21J;AY.23.1;B.1.617.2.23.1;21J;Delta;21J (Delta);25;good;42;13;0;0;26;0;34;4;0;0;89337;37;29891;0.9975253319064976;false;G210T	C241T	C1263T	C1404T	C3037T	G4181T	C4752T	C5497T	C6402T	C7124T	A7537G	C8986T	G9053T	C10029T	A11201G	A11332G	C12100T	C14408T	G15451A	G15906T	C16466T	G17679T	C19220T	C21618G	G21987A	T22917G	C22995A	A23403G	C23604G	G24410A	G25352T	C25469T	T26767C	T27638C	C27752T	C27874T	A28461G	C28498T	G28881T	G28916T	G29402T	G29742T;22029-22034	28248-28253	28271;;;M:I82T	N:D63G	N:R203M	N:G215C	N:D377Y	ORF1a:T333M	ORF1a:P380L
561;hCoV-19/Singapore/7021/2021|EPI_ISL_5536283|2021-10-18;21J;AY.23.1;B.1.617.2.23.1;21J;Delta;21J (Delta);0;good;44;13;0;0;32;0;34;4;0;0;89389;17;29891;0.9979935123566196;false;G210T	C241T	C1263T	C1404T	C3037T	G3728T	G4181T	C4752T	C5497T	C6402T	C7124T	A7537G	C8986T	G9053T	C10029T	A11201G	A11332G	C12100T	C14408T	A14748G	G15451A	C16466T	G17679T	C19220T	C21618G	G21987A	T22213C	T22917G	C22995A	A23403G	C23604G	G24410A	C25262A	G25352T	C25469T	T26767C	T27638C	C27752T	C27874T	A28461G	G28881T	G28916T	G29402T	G29742T;22029-22034	28248-28253	28271;;;M:I82T	N:D63G	N:R203M	N:G215C	N:D377Y
562;hCoV-19/Singapore/7022/2021|EPI_ISL_5536284|2021-10-18;21J;AY.23.1;B.1.617.2.23.1;21J;Delta;21J (Delta);17.361111;good;40;13;0;0;0;0;32;4;0;0;88970;50;29779;0.9942146272949204;false;G210T	C241T	C1263T	C1404T	C3037T	G4181T	C4752T	C5497T	C6402T	C7124T	A7537G	C8986T	G9053T	C10029T	A11201G	A11332G	C12100T	C14408T	G15451A	C16466T	G17679T	C19220T	C21618G	G21987A	T22917G	C22995A	A23403G	C23604G	G24410A	G25352T	C25469T	T26767C	T27638C	C27752T	C27874T	A28461G	G28881T	G28916T	G29402T	G29742T;22029-22034	28248-28253	28271;;;M:I82T	N:D63G	N:R203M	N:G215C	N:D377Y	ORF1a:T333M	ORF1a:P380L	ORF1a:A1306S	ORF1a:T1496I
563;hCoV-19/Singapore/7019/2021|EPI_ISL_5536281|2021-10-18;21J;AY.23.1;B.1.617.2.23.1;21J;Delta;21J (Delta);0;good;48;13;0;0;19;0;36;4;0;0;89370;18;29891;0.9983948098852958;false;G210T	C241T	C1263T	C1404T	C3037T	G4181T	C4752T	C5497T	C5956T	C6402T	C7124T	A7537G	C8986T	G9053T	C10029T	A11201G	A11332G	C12100T	C14408T	A14748G	G15451A	C16466T	G16720A	G17679T	C17746T	C19220T	C21618G	G21987A	T22213C	T22917G	C22995A	A23403G	C23604G	G24410A	C25262A	G25352T	C25469T	T26767C	T27638C	C27752T	C27874T	A28461G	G28881T	G28916T	G29027T	G29402T	G29742T	A29869G;22029-22034	28248-28253	28271;;;M:I82T
564;hCoV-19/Singapore/7020/2021|EPI_ISL_5536282|2021-10-18;21J;AY.23.1;B.1.617.2.23.1;21J;Delta;21J (Delta);25;good;42;13;0;0;28;0;33;4;0;0;89412;12;29891;0.9982944855031268;false;G210T	C241T	C897T	C1263T	C1404T	C3037T	G4181T	C4752T	C5497T	C6402T	C7124T	A7537G	C8986T	G9053T	C10029T	A11201G	A11332G	C12100T	C14408T	G15451A	A16140G	C16466T	G17679T	C19220T	C21618G	G21987A	T22917G	C22995A	A23403G	C23604G	G24410A	G25352T	C25469T	T26767C	T27638C	C27752T	C27874T	A28461G	G28881T	G28916T	G29402T	G29742T;22029-22034	28248-28253	28271;;;M:I82T	N:D63G	N:R203M	N:G215C	N:D377Y	ORF1a:A211V	ORF1a:T333M
565;hCoV-19/Singapore/7018/2021|EPI_ISL_5536280|2021-10-19;21J;AY.23.1;B.1.617.2.23.1;21J;Delta;21J (Delta);4;good;48;13;0;0;28;2;35;4;0;1;89403;7;29891;0.9983948098852958;false;G210T	C241T	C874T	C1263T	C1404T	C3037T	G4181T	C4752T	C5497T	C6402T	C7124T	A7537G	C8727T	C8986T	G9053T	C10029T	A11201G	A11332G	C11956T	C12100T	C14408T	A14748G	G15451A	C16466T	G17679T	C19220T	C21618G	G21987A	T22213C	T22917G	C22995A	A23403G	C23533T	C23604G	G24410A	C25262A	G25352T	C25469T	G25775T	T26767C	T27638C	C27752T	C27874T	A28461G	G28881T	G28916T	G29402T	G29742T;22029-22034	28248-28253	28271;;;M:I82T
566;hCoV-19/Singapore/7027/2021|EPI_ISL_5536289|2021-10-18;21J;AY.23.1;B.1.617.2.23.1;21J;Delta;21J (Delta);25;good;42;13;0;0;74;0;34;4;0;1;89433;5;29891;0.9969902685349296;false;G210T	C241T	C1263T	C1404T	C3037T	G4180T	G4181T	C4752T	C5497T	C6402T	C7124T	A7537G	C8986T	G9053T	C10029T	A11201G	A11332G	C12100T	C14408T	G15451A	C16466T	G17679T	C19220T	C21618G	G21987A	T22917G	C22995A	A23403G	C23604G	G24410A	G25352T	C25469T	G25913A	T26767C	T27638C	C27752T	C27874T	A28461G	G28881T	G28916T	G29402T	G29742T;22029-22034	28248-28253	28271;;;M:I82T	N:D63G	N:R203M	N:G215C	N:D377Y	ORF1a:T333M	ORF1a:P380L
567;hCoV-19/Singapore/7025/2021|EPI_ISL_5536287|2021-10-18;21J;AY.23.1;B.1.617.2.23.1;21J;Delta;21J (Delta);1;good;45;13;0;0;22;1;35;4;0;1;89310;42;29891;0.9974584489850516;false;G210T	C241T	C1263T	C1404T	C3037T	G4181T	C4752T	C5497T	C6402T	C7124T	A7537G	A8040G	C8986T	G9053T	C10029T	A11201G	A11332G	C12100T	C14408T	A14748G	G15451A	C16466T	G17679T	C19220T	C21618G	G21987A	T22213C	T22917G	C22995A	A23403G	C23604G	G24410A	C25262A	G25352T	C25469T	C25613T	T26767C	T27638C	C27752T	C27874T	A28461G	G28881T	G28916T	G29402T	G29742T;22029-22034	28248-28253	28271;;;M:I82T	N:D63G	N:R203M	N:G215C
568;hCoV-19/Singapore/7026/2021|EPI_ISL_5536288|2021-10-18;21J;AY.23.1;B.1.617.2.23.1;21J;Delta;21J (Delta);33.340278;mediocre;43;13;0;0;27;2;34;4;0;1;89324;40;29891;0.9973246831421596;false;G210T	C241T	C506T	C1263T	C1404T	C3037T	G4181T	C4752T	C5497T	C6402T	C7124T	A7537G	C8986T	G9053T	C10029T	A11201G	A11332G	C12100T	C14408T	G14712T	G15451A	C16466T	G17679T	C19220T	T20422C	C21618G	G21987A	T22917G	C22995A	A23403G	C23604G	G24410A	G25352T	C25469T	T26767C	T27638C	C27752T	C27874T	A28461G	G28881T	G28916T	G29402T	G29742T;22029-22034	28248-28253	28271;;;M:I82T	N:D63G	N:R203M	N:G215C	N:D377Y	ORF1a:H81Y
569;hCoV-19/Singapore/7013/2021|EPI_ISL_5536274|2021-10-18;21J;AY.23.1;B.1.617.2.23.1;21J;Delta;21J (Delta);29;good;42;13;0;0;17;2;34;4;0;2;89436;4;29891;0.9988629903354178;false;G210T	C241T	C1263T	C1404T	C3037T	G4181T	C4752T	C5497T	C6402T	C7124T	A7537G	C8986T	G9053T	C10029T	A11201G	A11332G	C12100T	C14408T	G15451A	G15906T	C16466T	G17679T	C19220T	C21618G	G21987A	T22917G	C22995A	A23403G	C23604G	G24410A	G25352T	C25469T	T26767C	T27638C	C27752T	C27874T	A28461G	C28498T	G28881T	G28916T	G29402T	G29742T;22029-22034	28248-28253	28271;;;M:I82T	N:D63G	N:R203M	N:G215C	N:D377Y	ORF1a:T333M	ORF1a:P380L
570;hCoV-19/Singapore/6880_2/2021|EPI_ISL_5536275|2021-10-18;21J;AY.23.1;B.1.617.2.23.1;21J;Delta;21J (Delta);0;good;44;13;0;0;23;0;34;4;0;0;89428;4;29891;0.998729224492526;false;G210T	C241T	C1263T	C1404T	C3037T	G3728T	G4181T	C4752T	C5497T	C6402T	C7124T	A7537G	C8986T	G9053T	C10029T	A11201G	A11332G	C12100T	C14408T	A14748G	G15451A	C16466T	G17679T	C19220T	C21618G	G21987A	T22213C	T22917G	C22995A	A23403G	C23604G	G24410A	C25262A	G25352T	C25469T	T26767C	T27638C	C27752T	C27874T	A28461G	G28881T	G28916T	G29402T	G29742T;22029-22034	28248-28253	28271;;;M:I82T	N:D63G	N:R203M	N:G215C	N:D377Y
571;hCoV-19/Singapore/7011/2021|EPI_ISL_5536272|2021-10-19;21J;AY.23.1;B.1.617.2.23.1;21J;Delta;21J (Delta);25;good;42;13;0;0;1;0;34;4;0;1;89292;12;29851;0.9978597465137278;false;G210T	C241T	C1263T	C1404T	C3037T	G4181T	C4752T	C5497T	C6402T	C7124T	A7537G	C8986T	G9053T	C10029T	A11201G	A11332G	C12100T	C14408T	G15451A	C16466T	G17679T	C19220T	C21618G	G21987A	T22917G	C22995A	A23403G	C23604G	G24410A	G25352T	C25469T	C26042T	G26207T	T26767C	T27638C	C27752T	C27874T	A28461G	G28881T	G28916T	G29402T	G29742T;22029-22034	28248-28253	28271;;;M:I82T	N:D63G	N:R203M	N:G215C	N:D377Y	ORF1a:T333M	ORF1a:P380L
572;hCoV-19/Singapore/7012/2021|EPI_ISL_5536273|2021-10-19;21J;AY.23.1;B.1.617.2.23.1;21J;Delta;21J (Delta);29.340278;good;43;13;0;0;11;0;35;4;0;0;89429;5;29891;0.9990970805604787;false;G210T	C241T	C1263T	C1404T	C3037T	G4181T	C4752T	C5497T	C6402T	C7124T	A7537G	C8986T	G9053T	C10029T	A11201G	A11332G	C12100T	C14408T	G15451A	G15906T	C16466T	G17679T	C19220T	C21618G	G21987A	T22917G	C22995A	A23403G	C23604G	G24410A	G25352T	C25469T	T26767C	T27638C	C27752T	G27870T	C27874T	A28461G	C28498T	G28881T	G28916T	G29402T	G29742T;22029-22034	28248-28253	28271;;;M:I82T	N:D63G	N:R203M	N:G215C	N:D377Y	ORF1a:T333M
573;hCoV-19/Singapore/7010/2021|EPI_ISL_5536271|2021-10-18;21J;AY.25.1;B.1.617.2.25.1;21J;Delta;21J (Delta);4;good;41;13;0;0;6;2;36;4;0;2;89437;5;29891;0.999197404942648;false;G210T	C241T	G2564A	C3037T	A3948G	G4181T	C6402T	C7124T	G7360T	C8986T	G9053T	C10029T	A11201G	A11332G	G11562T	C14408T	G15451A	C16466T	A17743G	C19220T	C21618G	G21987A	T22917G	C22995A	A23403G	C23604G	G24410A	G25407T	C25469T	G26107C	T26767C	A27507C	T27638C	C27752T	C27874T	A28461G	G28881T	G28895T	G28916T	G29402T	G29742T;22029-22034	28248-28253	28271;;;M:I82T	N:D63G	N:R203M	N:A208S	N:G215C	N:D377Y	ORF1a:E767K	ORF1a:D1228G
574;hCoV-19/Singapore/7016/2021|EPI_ISL_5536278|2021-10-19;21J;AY.23.1;B.1.617.2.23.1;21J;Delta;21J (Delta);0.173611;good;49;13;0;0;16;0;38;4;0;0;89366;18;29891;0.9984951342674648;false;G210T	C241T	C1263T	C1404T	C3037T	G4181T	C4752T	C5497T	C6402T	C7124T	A7537G	A8040G	C8481T	C8986T	G9053T	A9935G	C10029T	A11201G	A11332G	C12100T	C14408T	A14748G	G15451A	C16466T	G17679T	C19220T	A19362C	C21618G	G21987A	T22213C	T22917G	C22995A	A23403G	C23604G	G24410A	C25262A	G25352T	C25469T	C25613T	C26208T	T26767C	T27638C	C27752T	C27874T	A28461G	G28881T	G28916T	G29402T	G29742T;22029-22034	28248-28253
575;hCoV-19/Singapore/7017/2021|EPI_ISL_5536279|2021-10-18;21J;AY.23.1;B.1.617.2.23.1;21J;Delta;21J (Delta);1;good;46;13;0;0;30;1;35;4;0;1;89414;6;29891;0.9983948098852958;false;G210T	C241T	C1263T	C1404T	C3037T	G4181T	C4752T	C5497T	C6402T	C7124T	A7537G	C8986T	G9053T	C10029T	A11201G	A11332G	C12100T	C14408T	A14748G	G15451A	C16466T	G17679T	C19220T	C21618G	G21987A	T22213C	C22458T	T22917G	C22995A	A23403G	C23604G	G24410A	C25262A	G25352T	C25469T	G25489T	C25671T	T26767C	T27638C	C27752T	C27874T	A28461G	G28881T	G28916T	G29402T	G29742T;22029-22034	28248-28253	28271;;;M:I82T	N:D63G	N:R203M
576;hCoV-19/Singapore/7014/2021|EPI_ISL_5536276|2021-10-19;21J;AY.23.1;B.1.617.2.23.1;21J;Delta;21J (Delta);38.027778;mediocre;41;13;0;0;23;2;32;4;0;2;89437;5;29891;0.9986289001103568;false;G210T	C241T	C1263T	C1404T	C3037T	G4181T	C4752T	C5497T	C6402T	C7124T	A7537G	C8986T	G9053T	C10029T	A11201G	A11332G	C11674T	C12100T	C14408T	G15451A	C16466T	G17679T	C19220T	C21618G	G21987A	T22917G	C22995A	A23403G	C23604G	G24410A	G25352T	C25469T	T26767C	T27638C	C27752T	C27874T	A28461G	G28881T	G28916T	G29402T	G29742T;22029-22034	28248-28253	28271;;;M:I82T	N:D63G	N:R203M	N:G215C	N:D377Y	ORF1a:T333M	ORF1a:P380L	ORF1a:A1306S
577;hCoV-19/Singapore/7015/2021|EPI_ISL_5536277|2021-10-18;21J;AY.23.1;B.1.617.2.23.1;21J;Delta;21J (Delta);1;good;44;13;0;0;14;1;33;4;0;2;89392;16;29891;0.9985954586496338;false;G210T	C241T	C1263T	C1404T	C3037T	G4181T	C4752T	C5497T	C6402T	C7124T	A7537G	C8986T	G9053T	C10029T	A11201G	A11332G	C12100T	C14408T	A14748G	G15451A	C16466T	G17679T	C19220T	C21618G	G21987A	T22213C	T22917G	C22995A	A23403G	C23604G	G24410A	C25262A	G25352T	C25469T	C25671T	T26767C	T27638C	C27752T	C27874T	A28461G	G28881T	G28916T	G29402T	G29742T;22029-22034	28248-28253	28271;;;M:I82T	N:D63G	N:R203M	N:G215C	N:D377Y
578;hCoV-19/Singapore/6942_2/2021|EPI_ISL_5536296|2021-10-18;21J;AY.23.1;B.1.617.2.23.1;21J;Delta;21J (Delta);0;good;43;13;0;0;77;0;34;4;0;0;89324;40;29891;0.9957194930274554;false;G210T	C241T	C1263T	C1404T	C3037T	G3728T	G4181T	C4752T	C5497T	C6402T	C7124T	A7537G	C8986T	G9053T	C10029T	A11201G	A11332G	C12100T	C14408T	A14748G	G15451A	C16466T	G17679T	C19220T	C21618G	G21987A	T22213C	T22917G	C22995A	A23403G	C23604G	G24410A	C25262A	G25352T	C25469T	T26767C	T27638C	C27752T	C27874T	A28461G	G28881T	G28916T	G29402T;22029-22034	28248-28253	28271;;;M:I82T	N:D63G	N:R203M	N:G215C	N:D377Y	ORF1a:T333M
579;hCoV-19/Singapore/7031/2021|EPI_ISL_5536294|2021-10-19;21J;AY.4;B.1.617.2.4;21J;Delta;21J (Delta);0;good;40;13;0;0;63;0;33;4;0;0;89339;39;29891;0.9962211149383003;false;G210T	C241T	C3037T	C3619T	G4181T	C6402T	C7124T	C7851T	G8048A	C8986T	G9053T	C10029T	A11201G	A11332G	C14408T	G15451A	C16466T	C19220T	C19402T	T19776C	C21618G	C21846T	G21987A	T22917G	C22995A	A23403G	C23604G	G24410A	C25469T	G26720T	T26767C	T27638C	C27752T	C27874T	C27903T	A28461G	G28881T	G28916T	G29402T	G29742T;22029-22034	28248-28253	28271;;;M:I82T	N:D63G	N:R203M	N:G215C	N:D377Y	ORF1a:A1306S	ORF1a:P2046L	ORF1a:P2287S	ORF1a:A2529V
580;hCoV-19/Singapore/7032/2021|EPI_ISL_5536295|2021-10-18;21J;AY.23.1;B.1.617.2.23.1;21J;Delta;21J (Delta);37.006944;mediocre;41;13;0;0;75;4;32;4;0;8;89371;27;29891;0.9960873490954084;false;G210T	C241T	C1263T	C1404T	C3037T	G4181T	C4752T	C5497T	C6402T	C7124T	A7537G	C8986T	G9053T	C10029T	A11201G	A11332G	C12100T	C14408T	C14649T	G15451A	C16466T	G17679T	C19220T	C21618G	G21987A	T22917G	C22995A	A23403G	C23604G	G24410A	G25352T	C25469T	T26767C	T27638C	C27752T	C27874T	A28461G	G28881T	G28916T	G29402T	G29742T;22029-22034	28248-28253	28271;;;M:I82T	N:D63G	N:R203M	N:G215C	N:D377Y	ORF1a:T333M	ORF1a:P380L	ORF1a:A1306S
581;hCoV-19/Singapore/7029/2021|EPI_ISL_5536292|2021-10-18;21J;AY.23.1;B.1.617.2.23.1;21J;Delta;21J (Delta);16;good;44;13;0;0;73;4;34;4;0;3;89416;8;29891;0.9967896197705916;false;G210T	C241T	C1263T	C1404T	C3037T	G4181T	C4752T	C5497T	C6402T	C7124T	A7537G	C8986T	G9053T	C10029T	A11201G	A11332G	C12100T	C14408T	A14748G	G15451A	C16466T	G17679T	A18082G	C19220T	C21618G	G21987A	T22213C	T22917G	C22995A	A23403G	C23604G	G24410A	C25262A	G25352T	C25469T	T26767C	T27638C	C27752T	C27874T	A28461G	G28881T	G28916T	G29402T	G29742T;22029-22034	28248-28253	28271;;;M:I82T	N:D63G	N:R203M	N:G215C	N:D377Y
582;hCoV-19/Singapore/7030/2021|EPI_ISL_5536293|2021-10-18;21J;AY.23.1;B.1.617.2.23.1;21J;Delta;21J (Delta);18.361111;good;43;16;0;0;65;1;33;5;0;1;89322;35;29891;0.9962545563990236;false;G210T	C241T	C1263T	C1404T	C2668T	C3037T	G4181T	C4752T	C5497T	C6402T	C7124T	A7537G	C8986T	G9053T	C10029T	A11201G	A11332G	C12100T	C14408T	A14748G	G15451A	C16466T	G17679T	C19220T	C21618G	G21987A	G22801T	T22917G	C22995A	A23403G	C23604G	G24410A	G25352T	C25469T	T26767C	T27638C	C27752T	C27874T	A28461G	G28881T	G28916T	G29402T	G29742T;22029-22034	27579-27581	28248-28253	28271;;;M:I82T	N:D63G	N:R203M	N:G215C	N:D377Y
583;hCoV-19/Singapore/6867_2/2021|EPI_ISL_5536290|2021-10-18;21J;AY.23.1;B.1.617.2.23.1;21J;Delta;21J (Delta);9;good;44;13;0;0;39;3;34;4;0;11;89323;39;29891;0.9969233856134836;false;G210T	C241T	C1263T	C1404T	C3037T	G4181T	C4752T	C5497T	C6402T	C7124T	A7537G	C8986T	G9053T	C10029T	A11201G	A11332G	C12100T	C14408T	A14748G	G15451A	C16466T	G17679T	C19220T	C21618G	G21987A	T22213C	T22917G	C22995A	A23403G	C23604G	G24410A	G25250T	C25262A	G25352T	C25469T	T26767C	T27638C	C27752T	C27874T	A28461G	G28881T	G28916T	G29402T	G29742T;22029-22034	28248-28253	28271;;;M:I82T	N:D63G	N:R203M	N:G215C	N:D377Y
584;hCoV-19/Singapore/7028/2021|EPI_ISL_5536291|2021-10-19;21J;AY.23.1;B.1.617.2.23.1;21J;Delta;21J (Delta);29;good;42;13;0;0;22;2;35;4;0;2;89265;61;29891;0.9967896197705916;false;G210T	C241T	C1263T	C1404T	C3037T	C3096T	G4181T	C4752T	C5497T	C6402T	C7124T	A7537G	C8986T	G9053T	C10029T	A11201G	A11332G	C12100T	C14408T	G15451A	C16466T	G17679T	C19220T	C21618G	G21987A	T22917G	C22995A	A23403G	C23604G	G24410A	G25352T	C25469T	T26767C	T27638C	C27752T	C27874T	A28461G	A28503G	G28881T	G28916T	G29402T	G29742T;22029-22034	28248-28253	28271;;;M:I82T	N:D63G	N:N77S	N:R203M	N:G215C	N:D377Y	ORF1a:T333M
585;hCoV-19/Singapore/7033/2021|EPI_ISL_5536298|2021-10-18;21J;AY.23.1;B.1.617.2.23.1;21J;Delta;21J (Delta);1;good;44;13;0;0;82;1;34;4;0;29;89041;35;29793;0.992408788415878;false;G210T	C241T	C1263T	C1404T	C3037T	G4181T	C4752T	C5497T	C6402T	C7124T	A7537G	C8986T	G9053T	C10029T	A11201G	A11332G	C12100T	C14408T	A14748G	C15391T	G15451A	C16466T	G17679T	C19220T	C21618G	G21987A	T22213C	T22917G	C22995A	A23403G	C23604G	G24410A	C25262A	G25352T	C25469T	T26767C	T27638C	C27752T	C27874T	A28461G	G28881T	G28916T	G29402T	G29742T;22029-22034	28248-28253	28271;;;M:I82T	N:D63G	N:R203M	N:G215C	N:D377Y
586;hCoV-19/Singapore/7034/2021|EPI_ISL_5536299|2021-10-18;21J;AY.43;B.1.617.2.43;21J;Delta;21J (Delta);30.340278;mediocre;44;13;0;0;82;1;38;4;0;1;89323;39;29891;0.9955522857238404;false;G210T	C241T	G2281T	C3037T	A3490G	G4181T	A4197G	C6402T	C6968T	C7124T	C8986T	G9053T	C10029T	C11001T	A11201G	A11332G	C14408T	G15451A	C15952A	C16466T	G16535A	C18744T	C19220T	C21618G	G21987A	T22917G	C22995A	A23403G	C23604G	G24410A	C25469T	T26767C	T27638C	C27752T	C27874T	C28093T	A28299T	C28432T	A28461G	C28534T	G28881T	G28916T	G29402T	G29742T;22029-22034	28248-28253	28271;;;M:I82T	N:Q9L	N:D63G	N:R203M	N:G215C
587;hCoV-19/Singapore/7133/2021|EPI_ISL_5536403|2021-10-20;21J;AY.23.1;B.1.617.2.23.1;21J;Delta;21J (Delta);1.142716;good;43;13;0;0;402;1;35;4;0;83;89300;48;29891;0.984550045145972;false;G210T	C241T	C1263T	C1404T	C3037T	G4181T	C4752T	C5497T	C6402T	C7124T	A7537G	C8986T	G9053T	C10029T	A11201G	A11332G	C12100T	C14408T	A14748G	G15451A	C16466T	T17305C	G17679T	C19220T	C21618G	G21987A	T22917G	C22995A	A23403G	C23604G	G24410A	C25262A	G25352T	C25469T	T26767C	T27638C	C27752T	C27874T	A28461G	G28857A	G28881T	G28916T	G29402T;22029-22034	28248-28253	28271;;;M:I82T	N:D63G	N:R195K	N:R203M	N:G215C	N:D377Y
588;hCoV-19/Singapore/7134/2021|EPI_ISL_5536404|2021-10-20;21J;AY.23.1;B.1.617.2.23.1;21J;Delta;21J (Delta);1.169012;good;44;13;0;0;411;1;34;4;0;101;89323;39;29891;0.984550045145972;false;G210T	C241T	C1263T	C1404T	C3037T	G4181T	C4752T	C5497T	C6402T	C7124T	A7537G	C8986T	G9053T	C10029T	A11201G	A11332G	C12100T	C14408T	A14748G	G15451A	C16466T	G17679T	C19220T	C21618G	G21987A	T22213C	T22917G	C22995A	A23403G	C23604G	G24410A	C25262A	G25352T	C25469T	T26767C	G27602T	T27638C	C27752T	C27874T	A28461G	G28881T	G28916T	G29402T	G29742T;22029-22034	28248-28253	28271;;;M:I82T	N:D63G	N:R203M	N:G215C	N:D377Y
589;hCoV-19/Singapore/7131/2021|EPI_ISL_5536401|2021-10-19;21J;AY.23.1;B.1.617.2.23.1;21J;Delta;21J (Delta);0.310785;good;47;13;0;0;400;0;36;4;0;81;89395;11;29891;0.9858877035748922;false;G210T	C241T	C1263T	C1404T	C3037T	G4181T	C4752T	C5497T	C6402T	C7124T	A7537G	A8040G	T8461C	C8481T	C8986T	G9053T	A9935G	C10029T	A11201G	A11332G	C12100T	C14408T	A14748G	G15451A	C16466T	G17679T	C19220T	G21987A	T22213C	T22917G	C22995A	A23403G	C23604G	G24410A	C25262A	G25352T	C25469T	C25613T	C26208T	T26767C	T27638C	C27752T	C27874T	A28461G	G28881T	G28916T	G29402T;22029-22034	28248-28253	28271;;;M:I82T	N:D63G
590;hCoV-19/Singapore/7132/2021|EPI_ISL_5536402|2021-10-19;21J;AY.23.1;B.1.617.2.23.1;21J;Delta;21J (Delta);1.169012;good;45;13;0;0;411;1;35;4;0;124;89421;5;29891;0.985687054810554;false;G210T	C241T	C1263T	C1404T	C3037T	G4181T	C4752T	C5497T	C6402T	C7124T	A7537G	C8986T	G9053T	C10029T	A11201G	A11332G	C12100T	C14408T	A14748G	G15451A	C16466T	T17305C	G17679T	C19220T	C21618G	G21987A	T22213C	T22917G	C22995A	A23403G	C23604G	G24410A	C25262A	G25352T	C25469T	T26767C	T27638C	C27752T	C27874T	A28461G	G28857A	G28881T	G28916T	G29402T	G29742T;22029-22034	28248-28253	28271;;;M:I82T	N:D63G	N:R195K	N:R203M
591;hCoV-19/Singapore/7130/2021|EPI_ISL_5536400|2021-10-20;21J;AY.23.1;B.1.617.2.23.1;21J;Delta;21J (Delta);1.027778;good;43;13;0;0;345;1;33;4;0;80;89294;50;29891;0.9863893254857372;false;G210T	C241T	C1263T	C1404T	C3037T	G4181T	C4752T	C5497T	C6402T	C7124T	A7537G	C8986T	G9053T	C10029T	A11201G	A11332G	C12100T	C14408T	G15451A	C16466T	G17679T	C19220T	C21618G	G21987A	T22213C	T22917G	C22995A	A23403G	C23604G	G24410A	C25262A	G25352T	C25452T	C25469T	T26767C	T27638C	C27752T	C27874T	A28461G	G28881T	G28916T	G29402T	G29742T;22029-22034	28248-28253	28271;;;M:I82T	N:D63G	N:R203M	N:G215C	N:D377Y	ORF1a:T333M
592;hCoV-19/Singapore/7137/2021|EPI_ISL_5536407|2021-10-08;21J;AY.23.1;B.1.617.2.23.1;21J;Delta;21J (Delta);4.810000;good;43;13;0;0;543;2;33;4;0;113;89327;39;29891;0.9801023308698124;false;G210T	C241T	C1263T	C1404T	C3037T	G4181T	C4752T	C5497T	C6402T	C7124T	A7537G	C8986T	G9053T	C10029T	A11201G	A11332G	C12100T	C14408T	A14748G	G15451A	C16466T	G17679T	C19220T	C21618G	G21987A	T22213C	T22917G	C22995A	A23403G	C23604G	G24410A	C25262A	G25352T	C25469T	C25671T	T26767C	T27638C	C27752T	C27874T	A28461G	G28881T	G28916T	G29402T;22029-22034	28248-28253	28271;;;M:I82T	N:D63G	N:R203M	N:G215C	N:D377Y	ORF1a:T333M
593;hCoV-19/Singapore/7135/2021|EPI_ISL_5536405|2021-10-20;21J;AY.23.1;B.1.617.2.23.1;21J;Delta;21J (Delta);9.669973;good;44;13;0;0;521;3;35;4;0;129;89323;39;29891;0.9808046015449956;false;G210T	C241T	C1263T	C1404T	C3037T	G4181T	C4752T	C5497T	C6402T	C7124T	A7537G	C8986T	G9053T	C10029T	A11201G	A11332G	C12100T	C14408T	A14748G	G15439A	G15451A	C16466T	G17679T	C19220T	C21618G	G21987A	T22213C	T22917G	C22995A	A23403G	C23604G	G24410A	C25262A	G25352T	C25469T	T26767C	T27638C	C27752T	C27874T	C28453T	A28461G	G28881T	G28916T	G29402T;22029-22034	28248-28253	28271;;;M:I82T	N:D63G	N:R203M	N:G215C	N:D377Y
594;hCoV-19/Singapore/7136/2021|EPI_ISL_5536406|2021-10-20;21J;AY.23.1;B.1.617.2.23.1;21J;Delta;21J (Delta);80.931444;mediocre;40;13;0;0;464;2;32;4;0;91;89156;100;29891;0.9807042771628264;false;G210T	C241T	C1263T	C1404T	C3037T	G4181T	G4486T	C4752T	C5497T	C6402T	C7124T	A7537G	C8986T	G9053T	C10029T	A11201G	A11332G	C12100T	C14408T	G15451A	C16466T	G17679T	C19220T	G21987A	T22917G	C22995A	A23403G	C23604G	G24410A	G25352T	C25469T	C26681T	T26767C	T27638C	C27752T	C27874T	A28461G	G28881T	G28916T	G29402T;22029-22034	28248-28253	28271;;;M:I82T	N:D63G	N:R203M	N:G215C	N:D377Y	ORF1a:T333M	ORF1a:P380L	ORF1a:A1306S	ORF1a:K1407N
595;hCoV-19/Singapore/7262/2021|EPI_ISL_5722584|2021-10-23;21J;AY.23.1;B.1.617.2.23.1;21J;Delta;21J (Delta);4;good;43;7;0;0;211;2;33;2;0;21;89395;25;29891;0.991673076279972;false;G210T	C241T	C1263T	C1404T	C3037T	G4181T	C4752T	C5497T	C6402T	C7124T	A7537G	C8986T	G9053T	C10029T	A11201G	A11332G	C12100T	C14408T	A14748G	G15451A	C16466T	G17679T	C19220T	C21618G	G21987A	T22213C	T22917G	C22995A	A23403G	C23604G	G24410A	C25262A	G25352T	C25469T	G25991T	T26767C	T27638C	C27752T	C27874T	A28461G	G28881T	G28916T	G29402T;28248-28253	28271;;;M:I82T	N:D63G	N:R203M	N:G215C	N:D377Y	ORF1a:T333M	ORF1a:P380L
596;hCoV-19/Singapore/7314/2021|EPI_ISL_5808508|2021-10-25;21J;AY.23.1;B.1.617.2.23.1;21J;Delta;21J (Delta);0;good;45;13;0;0;164;0;35;4;0;1;89319;39;29891;0.992843527405277;false;G210T	C241T	C1263T	C1404T	T1432C	C3037T	G4181T	C4752T	C5497T	C6402T	C7124T	A7537G	A8040G	C8986T	G9053T	C10029T	A11201G	A11332G	C12100T	C14408T	A14748G	G15451A	C16466T	G17679T	C19220T	C21618G	G21987A	T22213C	T22917G	C22995A	A23403G	C23604G	G24410A	C25262A	G25352T	C25469T	C25613T	T26767C	T27638C	C27752T	C27874T	A28461G	G28881T	G28916T	G29402T;22029-22034	28248-28253	28271;;;M:I82T	N:D63G	N:R203M	N:G215C
597;hCoV-19/Singapore/7338/2021|EPI_ISL_5808665|2021-10-27;21J;AY.23.1;B.1.617.2.23.1;21J;Delta;21J (Delta);0;good;43;13;0;0;15;0;33;4;0;0;89315;43;29891;0.9976925392101128;false;G210T	C241T	C1263T	C1404T	C3037T	G4181T	C4752T	C5497T	C6402T	C7124T	A7537G	C8986T	G9053T	C10029T	A11201G	A11332G	C12100T	C14408T	A14748G	G15451A	C16466T	G17679T	C19220T	C21618G	G21987A	T22213C	T22917G	C22995A	A23403G	C23604G	G24410A	C25262A	G25352T	C25469T	T26767C	T27638C	C27752T	C27874T	A28461G	G28881T	G28916T	G29402T	G29742T;22029-22034	28248-28253	28271;;;M:I82T	N:D63G	N:R203M	N:G215C	N:D377Y	ORF1a:T333M
598;hCoV-19/Singapore/7358/2021|EPI_ISL_5808773|2021-10-26;21J;AY.23.1;B.1.617.2.23.1;21J;Delta;21J (Delta);1;good;44;13;0;0;73;1;34;4;0;2;89323;39;29891;0.9958532588703476;false;G210T	C241T	C1263T	C1404T	C3037T	G4181T	C4752T	C5497T	C6402T	C7124T	A7537G	C8986T	G9053T	C10029T	A11201G	A11332G	C11653A	C12100T	C14408T	A14748G	G15451A	C16466T	G17679T	C19220T	C21618G	G21987A	T22213C	T22917G	C22995A	A23403G	C23604G	G24410A	C25262A	G25352T	C25469T	G26062T	T26767C	T27638C	C27752T	C27874T	A28461G	G28881T	G28916T	G29402T;22029-22034	28248-28253	28271;;;M:I82T	N:D63G	N:R203M	N:G215C	N:D377Y
599;hCoV-19/Singapore/7145/2021|EPI_ISL_5722006|2021-10-21;21J;AY.23.1;B.1.617.2.23.1;21J;Delta;21J (Delta);1;good;48;13;0;0;18;1;37;4;0;1;89124;100;29891;0.9956526101060096;false;G210T	C241T	C281T	C1263T	C1404T	C3037T	G4181T	C4752T	C5497T	C6402T	C7124T	A7537G	C8986T	G9053T	C10029T	A11201G	A11332G	T11692C	C12100T	C14408T	A14748G	G15451A	C16466T	G16720A	G17679T	C19220T	C21618G	G21987A	T22213C	T22917G	C22995A	A23403G	C23604G	G24410A	C25262A	G25352T	C25469T	T26767C	T27638C	C27752T	C27874T	A28461G	G28881T	G28916T	C29108T	G29392T	G29402T	G29742T;22029-22034	28248-28253	28271;;;M:I82T
600;hCoV-19/Singapore/7144/2021|EPI_ISL_5722000|2021-10-21;21J;AY.23.1;B.1.617.2.23.1;21J;Delta;21J (Delta);29.340278;good;43;13;0;0;112;0;32;4;0;0;89429;5;29891;0.9957194930274554;false;G210T	C241T	C1263T	C1404T	C3037T	G4181T	C4752T	C5497T	C6402T	C7124T	A7537G	C8986T	G9053T	C10029T	C10681T	A11201G	A11332G	C12100T	C14408T	G15451A	C16466T	G17679T	C19220T	C21618G	G21987A	T22917G	C22995A	T23296C	A23403G	C23604G	C24034T	G24410A	G25352T	C25469T	T26767C	T27638C	C27752T	C27874T	A28461G	G28881T	G28916T	G29402T	G29742T;22029-22034	28248-28253	28271;;;M:I82T	N:D63G	N:R203M	N:G215C	N:D377Y	ORF1a:T333M
601;hCoV-19/Singapore/7163/2021|EPI_ISL_5722095|2021-10-21;21J;AY.23.1;B.1.617.2.23.1;21J;Delta;21J (Delta);38.340278;mediocre;42;13;0;0;171;3;34;4;0;3;89298;50;29891;0.992141256730094;false;G210T	C241T	C1263T	C1404T	C3037T	G4181T	C4752T	C5497T	C6402T	C7124T	A7537G	C8986T	G9053T	C10029T	A11201G	A11332G	C12100T	G12315A	C14408T	G15451A	C16466T	G17679T	A19121T	C19220T	C21618G	G21987A	T22917G	C22995A	A23403G	C23604G	G24410A	G25352T	C25469T	C25791T	T26767C	T27638C	C27752T	C27874T	A28461G	G28881T	G28916T	G29402T;22029-22034	28248-28253	28271;;;M:I82T	N:D63G	N:R203M	N:G215C	N:D377Y	ORF1a:T333M	ORF1a:P380L
602;hCoV-19/Singapore/7162/2021|EPI_ISL_5722089|2021-10-21;21J;AY.23.1;B.1.617.2.23.1;21J;Delta;21J (Delta);0;good;43;13;0;0;172;0;33;4;0;0;89315;43;29891;0.992442229876601;false;G210T	C241T	C1263T	C1404T	C3037T	A3484C	G4181T	C4752T	C5497T	C6402T	C7124T	A7537G	C8986T	G9053T	C10029T	A11201G	A11332G	C12100T	C14408T	A14748G	G15451A	C16466T	G17679T	C19220T	C21618G	G21987A	T22213C	T22917G	C22995A	A23403G	C23604G	G24410A	C25262A	G25352T	C25469T	T26767C	T27638C	C27752T	C27874T	A28461G	G28881T	G28916T	G29402T;22029-22034	28248-28253	28271;;;M:I82T	N:D63G	N:R203M	N:G215C	N:D377Y	ORF1a:T333M
603;hCoV-19/Singapore/7161/2021|EPI_ISL_5722080|2021-10-21;21J;AY.23.1;B.1.617.2.23.1;21J;Delta;21J (Delta);1;good;43;13;0;0;165;1;33;4;0;21;89306;46;29891;0.99254255425877;false;G210T	C241T	C1263T	C1404T	C3037T	G4181T	C4752T	C5497T	C6402T	C7124T	A7537G	C8986T	G9053T	C10029T	A11201G	A11332G	C12100T	C14408T	A14748G	G15451A	C16466T	G17679T	C19220T	C21618G	G21987A	T22213C	T22917G	C22995A	A23403G	C23604G	G24410A	C25262A	G25352T	C25469T	T26767C	T27638C	C27752T	C27874T	A28461G	G28881T	G28916T	G29402T	G29742T;22029-22034	28248-28253	28271;;;M:I82T	N:D63G	N:R203M	N:G215C	N:D377Y	ORF1a:T333M
604;hCoV-19/Singapore/7160/2021|EPI_ISL_5722077|2021-10-21;21J;AY.23.1;B.1.617.2.23.1;21J;Delta;21J (Delta);1;good;44;13;0;0;171;1;35;4;0;1;89323;39;29891;0.9925759957194932;false;G210T	C241T	C1263T	C1404T	C3037T	G4181T	C4752T	C5497T	C6402T	A6716G	C7124T	A7537G	C8986T	G9053T	C10029T	A11201G	A11332G	C12100T	C14408T	A14748G	G15451A	C16466T	G17679T	C19220T	C21618G	G21987A	T22213C	T22917G	C22995A	A23403G	C23604G	G24410A	G25250T	C25262A	G25352T	C25469T	T26767C	T27638C	C27752T	C27874T	A28461G	G28881T	G28916T	G29402T;22029-22034	28248-28253	28271;;;M:I82T	N:D63G	N:R203M	N:G215C	N:D377Y
605;hCoV-19/Singapore/7158/2021|EPI_ISL_5722065|2021-10-21;21J;AY.23.1;B.1.617.2.23.1;21J;Delta;21J (Delta);17.361111;good;39;13;0;0;182;0;32;4;0;0;89409;17;29891;0.9929772932481692;false;G210T	C241T	C1263T	C1404T	C3037T	G4181T	C4752T	C5497T	C6402T	C7124T	A7537G	C8986T	G9053T	C10029T	A11201G	A11332G	C12100T	C14408T	G15451A	C16466T	G17679T	C19220T	C21618G	G21987A	T22917G	C22995A	A23403G	C23604G	G24410A	G25352T	C25469T	T26767C	T27638C	C27752T	C27874T	A28461G	G28881T	G28916T	G29402T;22029-22034	28248-28253	28271;;;M:I82T	N:D63G	N:R203M	N:G215C	N:D377Y	ORF1a:T333M	ORF1a:P380L	ORF1a:A1306S	ORF1a:T1496I	ORF1a:P2046L
606;hCoV-19/Singapore/7157/2021|EPI_ISL_5722064|2021-10-21;21J;AY.23.1;B.1.617.2.23.1;21J;Delta;21J (Delta);21.006944;good;40;13;0;0;147;0;32;4;0;1;89315;47;29891;0.993144500551784;false;G210T	C241T	C1263T	C1404T	C3037T	G4181T	C4752T	C5497T	C6402T	C7124T	A7537G	C8986T	G9053T	C10029T	A11201G	A11332G	C12100T	C14408T	G15451A	C16466T	G17679T	T18132C	C19220T	C21618G	G21987A	T22917G	C22995A	A23403G	C23604G	G24410A	G25352T	C25469T	T26767C	T27638C	C27752T	C27874T	A28461G	G28881T	G28916T	G29402T;22029-22034	28248-28253	28271;;;M:I82T	N:D63G	N:R203M	N:G215C	N:D377Y	ORF1a:T333M	ORF1a:P380L	ORF1a:A1306S	ORF1a:T1496I
607;hCoV-19/Singapore/7156/2021|EPI_ISL_5722056|2021-10-21;21J;AY.23.1;B.1.617.2.23.1;21J;Delta;21J (Delta);22.006944;good;40;13;0;0;145;1;32;4;0;2;89363;31;29891;0.9937130053840753;false;G210T	C241T	C1263T	C1404T	C3037T	G4181T	C4752T	C5497T	C6402T	C7124T	A7537G	C8986T	G9053T	C10029T	A11201G	A11332G	C12100T	C14408T	G15451A	C16466T	G17679T	C19220T	G19746A	C21618G	G21987A	T22917G	C22995A	A23403G	C23604G	G24410A	G25352T	C25469T	T26767C	T27638C	C27752T	C27874T	A28461G	G28881T	G28916T	G29402T;22029-22034	28248-28253	28271;;;M:I82T	N:D63G	N:R203M	N:G215C	N:D377Y	ORF1a:T333M	ORF1a:P380L	ORF1a:A1306S	ORF1a:T1496I
608;hCoV-19/Singapore/7155/2021|EPI_ISL_5722052|2021-10-21;21J;AY.23.1;B.1.617.2.23.1;21J;Delta;21J (Delta);29;good;40;25;0;0;162;2;33;8;0;2;89397;5;29891;0.9939805370698592;false;G210T	C241T	C1263T	C1404T	C3037T	G4181T	C4752T	C5497T	C6402T	C7124T	A7537G	C8986T	G9053T	C10029T	A11201G	A11332G	C12100T	C14408T	G15451A	C16466T	G17679T	T18132C	C19220T	C21618G	G21987A	T22917G	C22995A	A23403G	C23604G	G24410A	G25352T	C25469T	T26767C	T27638C	C27752T	C27874T	A28461G	G28881T	G28916T	G29402T;513-524	22029-22034	28248-28253	28271;;;M:I82T	N:D63G	N:R203M	N:G215C	N:D377Y	ORF1a:E87Q	ORF1a:T333M	ORF1a:P380L
609;hCoV-19/Singapore/7154/2021|EPI_ISL_5722047|2021-10-21;21J;AY.23.1;B.1.617.2.23.1;21J;Delta;21J (Delta);0;good;43;13;0;0;103;0;33;4;0;14;89246;66;29891;0.9939805370698592;false;G210T	C241T	C1263T	C1404T	C3037T	G4181T	C4752T	C5497T	C6402T	C7124T	A7537G	C8986T	G9053T	C10029T	A11201G	A11332G	C12100T	C14408T	A14748G	G15451A	C16466T	G17679T	C19220T	C21618G	G21987A	T22213C	T22917G	C22995A	A23403G	C23604G	G24410A	C25262A	G25352T	C25469T	T26767C	T27638C	C27752T	C27874T	A28461G	G28881T	G28916T	G29402T	G29742T;22029-22034	28248-28253	28271;;;M:I82T	N:D63G	N:R203M	N:G215C	N:D377Y	ORF1a:T333M
610;hCoV-19/Singapore/7153/2021|EPI_ISL_5722042|2021-10-21;21J;AY.23.1;B.1.617.2.23.1;21J;Delta;21J (Delta);0;good;44;13;0;0;146;0;36;4;0;0;89386;18;29891;0.9941477443734742;false;G210T	C241T	C1263T	C1404T	C3037T	G4181T	C4752T	C5497T	C6402T	C7124T	A7537G	A8040G	C8986T	G9053T	C10029T	A11201G	A11332G	C12100T	C14408T	A14748G	G15451A	C16466T	G17679T	C19220T	C21618G	G21987A	T22213C	T22917G	C22995A	A23403G	C23604G	G24410A	C25262A	G25352T	C25469T	T26767C	T27638C	C27752T	C27874T	A28461G	G28560T	G28881T	G28916T	G29402T;22029-22034	28248-28253	28271;;;M:I82T	N:D63G	N:G96V	N:R203M	N:G215C
611;hCoV-19/Singapore/7152/2021|EPI_ISL_5722041|2021-10-21;21J;AY.23.1;B.1.617.2.23.1;21J;Delta;21J (Delta);0;good;46;13;0;0;63;0;36;4;0;0;89138;98;29891;0.9942480687556432;false;G210T	C241T	C1263T	C1404T	C3037T	G4181T	C4752T	C5497T	C6402T	C7124T	A7537G	A8040G	C8986T	G9053T	C10029T	A11201G	A11332G	C12100T	C14408T	A14748G	G15451A	C16466T	G17679T	C19220T	C19961T	C21618G	G21987A	T22213C	T22917G	C22995A	A23403G	C23604G	G24410A	C25262A	G25352T	C25469T	C25613T	T26767C	T27638C	C27752T	C27874T	A28461G	G28881T	G28916T	G29402T	G29742T;22029-22034	28248-28253	28271;;;M:I82T	N:D63G	N:R203M
612;hCoV-19/Singapore/7151/2021|EPI_ISL_5722034|2021-10-21;21J;AY.23.1;B.1.617.2.23.1;21J;Delta;21J (Delta);1;good;42;13;0;0;132;1;33;4;0;1;89397;17;29891;0.9946159248235964;false;G210T	C241T	C1263T	C1404T	C3037T	G4181T	C4752T	C5497T	C6402T	C7124T	A7537G	C8986T	G9053T	C10029T	A11201G	A11332G	C12100T	C14408T	A14748G	G15451A	C16466T	G17679T	C19220T	C21618G	G21987A	T22213C	T22917G	C22995A	A23403G	C23604G	G24410A	C25262A	G25352T	C25469T	T26767C	T27638C	C27752T	C27874T	A28461G	G28881T	G28916T	G29402T;22029-22034	28248-28253	28271;;;M:I82T	N:D63G	N:R203M	N:G215C	N:D377Y	ORF1a:T333M	ORF1a:P380L
613;hCoV-19/Singapore/7150/2021|EPI_ISL_5722027|2021-10-21;21J;AY.23.1;B.1.617.2.23.1;21J;Delta;21J (Delta);18.361111;good;40;13;0;0;114;1;32;4;0;17;89405;17;29891;0.9952178711166104;false;G210T	C241T	C1263T	C1404T	C3037T	G4181T	C4752T	C5497T	C6402T	C7124T	A7537G	C8986T	G9053T	C10029T	A11201G	A11332G	C12100T	C14408T	G15451A	C16466T	G17679T	C19220T	C21618G	G21987A	T22917G	C22995A	A23403G	C23604G	G24410A	G25352T	C25469T	T26767C	T27638C	C27752T	C27874T	A28461G	G28881T	G28916T	G29402T	G29742T;22029-22034	28248-28253	28271;;;M:I82T	N:D63G	N:R203M	N:G215C	N:D377Y	ORF1a:T333M	ORF1a:P380L	ORF1a:A1306S	ORF1a:T1496I
614;hCoV-19/Singapore/7149/2021|EPI_ISL_5722022|2021-10-21;21J;AY.23.1;B.1.617.2.23.1;21J;Delta;21J (Delta);17.361111;good;40;13;0;0;84;0;32;4;0;0;89330;42;29891;0.9954185198809484;false;G210T	C241T	C1263T	C1404T	C3037T	G4181T	C4752T	C5497T	C6402T	C7124T	A7537G	C8986T	G9053T	C10029T	A11201G	A11332G	C12100T	C14408T	G15451A	C16466T	G17679T	C19220T	C21618G	G21987A	T22917G	C22995A	A23403G	C23604G	G24410A	G25352T	C25469T	T26767C	T27638C	C27752T	C27874T	A28461G	G28881T	G28916T	G29402T	G29742T;22029-22034	28248-28253	28271;;;M:I82T	N:D63G	N:R203M	N:G215C	N:D377Y	ORF1a:T333M	ORF1a:P380L	ORF1a:A1306S	ORF1a:T1496I
615;hCoV-19/Singapore/7148/2021|EPI_ISL_5722021|2021-10-21;21J;AY.23.1;B.1.617.2.23.1;21J;Delta;21J (Delta);1;good;47;13;0;0;84;1;36;4;0;0;89311;39;29891;0.9954854028023944;false;G210T	C241T	C874T	C1263T	C1404T	C3037T	G4181T	C4752T	C5497T	C6402T	C7124T	A7537G	C8727T	C8986T	G9053T	C10029T	A11201G	A11332G	C12100T	C14408T	A14748G	A15379G	G15451A	C16466T	G17679T	C19220T	C20698T	C21618G	G21987A	T22213C	T22917G	C22995A	A23403G	C23604G	G24410A	C25262A	G25352T	C25469T	T26767C	T27638C	C27752T	C27874T	A28461G	G28881T	G28916T	G29402T	G29742T;22029-22034	28248-28253	28271;;;M:I82T	N:D63G
616;hCoV-19/Singapore/7147/2021|EPI_ISL_5722017|2021-10-21;21J;AY.23.1;B.1.617.2.23.1;21J;Delta;21J (Delta);0;good;46;13;0;0;72;0;36;4;0;0;89282;50;29891;0.9955522857238404;false;G210T	C241T	C1263T	C1404T	C3037T	G4181T	C4752T	G5105C	C5497T	C6402T	C7124T	A7537G	A8040G	C8986T	G9053T	C10029T	A11201G	A11332G	C12100T	C14408T	A14748G	G15451A	C16466T	G17679T	C19220T	C21618G	G21987A	T22213C	T22917G	C22995A	A23403G	C23604G	G24410A	C25262A	G25352T	C25469T	C25613T	T26767C	T27638C	C27752T	C27874T	A28461G	G28881T	G28916T	G29402T	G29742T;22029-22034	28248-28253	28271;;;M:I82T	N:D63G	N:R203M
617;hCoV-19/Singapore/7146/2021|EPI_ISL_5722010|2021-10-21;21J;AY.23.1;B.1.617.2.23.1;21J;Delta;21J (Delta);0;good;48;13;0;0;22;0;36;4;0;0;89130;98;29891;0.9956191686452864;false;G210T	C241T	C1263T	C1404T	C3037T	G4181T	C4752T	C5497T	C6402T	C7124T	A7537G	A8040G	A8542G	C8986T	G9053T	C10029T	A11201G	A11332G	C12100T	C14408T	A14748G	G15451A	C16466T	G17679T	C19220T	C21618G	G21853A	G21987A	T22213C	T22917G	C22995A	A23403G	A23598G	C23604G	G24410A	C25262A	G25352T	C25469T	C25613T	T26767C	T27638C	C27752T	C27874T	A28461G	G28881T	G28916T	G29402T	G29742T;22029-22034	28248-28253	28271;;;M:I82T
618;hCoV-19/Singapore/7167/2021|EPI_ISL_5722124|2021-10-22;21J;AY.23.1;B.1.617.2.23.1;21J;Delta;21J (Delta);1;good;44;13;0;0;211;1;34;4;0;39;89296;48;29891;0.990937364144066;false;G210T	C241T	C1263T	C1404T	C3037T	G3728T	G4181T	C4752T	C5497T	C6402T	C7124T	A7537G	C8986T	G9053T	C10029T	A11201G	A11332G	C12100T	C14408T	A14748G	G15451A	C16466T	G17679T	C19220T	C21618G	G21987A	T22213C	T22917G	C22995A	A23403G	C23604G	G24410A	C25262A	G25352T	C25469T	T26767C	T27638C	C27752T	C27874T	A28461G	G28881T	G28916T	G29402T	C29739T;22029-22034	28248-28253	28271;;;M:I82T	N:D63G	N:R203M	N:G215C	N:D377Y
619;hCoV-19/Singapore/7166/2021|EPI_ISL_5722117|2021-10-21;21J;AY.23.1;B.1.617.2.23.1;21J;Delta;21J (Delta);85.444444;mediocre;40;13;0;0;168;4;31;4;0;27;89252;68;29891;0.991606193358526;false;G210T	C241T	C1263T	C1404T	C3037T	G4181T	C4752T	C5497T	C6402T	C7124T	A7537G	C8986T	G9053T	C10029T	A11201G	A11332G	C12100T	C14408T	G15451A	C16466T	G17679T	C19220T	C21597T	C21618G	G21987A	T22917G	C22995A	A23403G	C23604G	G24410A	G25352T	C25469T	T26767C	T27638C	C27752T	C27874T	G28881T	G28916T	G29402T	G29742T;22029-22034	28248-28253	28271;;;M:I82T	N:R203M	N:G215C	N:D377Y	ORF1a:T333M	ORF1a:P380L	ORF1a:A1306S	ORF1a:T1496I	ORF1a:P2046L
620;hCoV-19/Singapore/7165/2021|EPI_ISL_5722110|2021-10-21;21J;AY.23.1;B.1.617.2.23.1;21J;Delta;21J (Delta);1;good;44;7;0;0;188;1;32;2;0;27;89316;50;29891;0.9916396348192488;false;G210T	C241T	C1263T	C1404T	C3037T	G4181T	C4752T	C5497T	C6402T	C7124T	A7537G	C8986T	G9053T	C10029T	A11201G	A11332G	C12100T	C14408T	A14748G	G15451A	C16466T	G17679T	C19220T	C21618G	G21987A	T22213C	T22917G	C22995A	A23403G	C23604G	G24410A	C25262A	G25352T	C25469T	C25671T	T26767C	T27638C	C27752T	C27874T	A28461G	G28881T	G28916T	G29402T	G29742T;28248-28253	28271;;;M:I82T	N:D63G	N:R203M	N:G215C	N:D377Y	ORF1a:T333M
621;hCoV-19/Singapore/7164/2021|EPI_ISL_5722101|2021-10-21;21J;AY.23.1;B.1.617.2.23.1;21J;Delta;21J (Delta);35.027778;mediocre;43;13;0;0;182;1;34;4;0;0;89294;50;29891;0.9918402835835868;false;G210T	C241T	C364G	C1263T	C1404T	C3037T	T3172G	G4181T	C4752T	C5497T	C6402T	C7124T	A7537G	C8986T	G9053T	C10029T	A11201G	A11332G	C12100T	C14408T	G15451A	C16466T	G17679T	C18322T	C19220T	C21618G	G21987A	T22917G	C22995A	A23403G	C23604G	G24410A	G25352T	C25469T	T26767C	T27638C	C27752T	C27874T	A28461G	G28881T	G28916T	G29402T	A29671G;22029-22034	28248-28253	28271;;;M:I82T	N:D63G	N:R203M	N:G215C	N:D377Y	ORF1a:D33E
622;hCoV-19/Singapore/7177/2021|EPI_ISL_5722197|2021-10-22;21J;AY.23.1;B.1.617.2.23.1;21J;Delta;21J (Delta);0;good;44;13;0;0;9;0;33;4;0;0;89290;50;29891;0.9976590977493895;false;G210T	C241T	C1263T	C1404T	C3037T	G4181T	C4752T	C5497T	C6402T	C7124T	A7537G	C8986T	G9053T	C10029T	A11201G	A11332G	C12100T	C14408T	A14748G	G15451A	C16466T	G17679T	C19220T	C21618G	G21987A	T22213C	T22917G	C22995A	A23403G	C23604G	G24410A	C25262A	G25352T	C25469T	C25671T	T26767C	T27638C	C27752T	C27874T	A28461G	G28881T	G28916T	G29402T	G29742T;22029-22034	28248-28253	28271;;;M:I82T	N:D63G	N:R203M	N:G215C	N:D377Y
623;hCoV-19/Singapore/7176/2021|EPI_ISL_5722191|2021-10-21;21J;AY.23.1;B.1.617.2.23.1;21J;Delta;21J (Delta);92.840278;mediocre;43;13;0;0;15;1;33;4;0;2;89435;3;29891;0.99899675617831;false;G210T	C241T	A427G	C1263T	C1404T	C3037T	G4181T	C4752T	C5497T	C6402T	C7124T	A7537G	C8986T	G9053T	C10029T	G11083T	A11201G	A11332G	C12100T	C14408T	G15451A	C16466T	G17679T	C19220T	A20276G	C21618G	G21987A	T22917G	C22995A	A23403G	C23604G	G24410A	G25352T	C25469T	T26767C	G26787T	T27638C	C27752T	C27874T	G28881T	G28916T	G29402T	G29742T;22029-22034	28248-28253	28271;;;M:I82T	M:G89C	N:R203M	N:G215C	N:D377Y	ORF1a:T333M
624;hCoV-19/Singapore/7175/2021|EPI_ISL_5722184|2021-10-21;21J;AY.23.1;B.1.617.2.23.1;21J;Delta;21J (Delta);25.235216;good;40;7;0;0;429;2;31;2;0;115;89449;11;29891;0.984851018292479;false;G210T	C241T	C1263T	C1404T	C3037T	G4181T	C4752T	C5497T	C6402T	C7124T	A7537G	C8986T	G9053T	C10029T	A11201G	A11332G	C12100T	C14408T	A15082G	G15451A	C16466T	G17679T	C19220T	G21987A	T22917G	C22995A	A23403G	C23604G	G24410A	G25352T	C25469T	T26767C	T27638C	C27752T	C27874T	A28461G	G28881T	G28916T	G29402T	G29742T;28248-28253	28271;;;M:I82T	N:D63G	N:R203M	N:G215C	N:D377Y	ORF1a:T333M	ORF1a:P380L	ORF1a:A1306S	ORF1a:T1496I	ORF1a:P2046L
625;hCoV-19/Singapore/7174/2021|EPI_ISL_5722175|2021-10-21;21J;AY.23.1;B.1.617.2.23.1;21J;Delta;21J (Delta);50.028272;mediocre;44;7;0;0;306;4;33;2;0;101;89220;82;29891;0.9865230913286293;false;G210T	C241T	C506T	C1263T	C1404T	C3037T	G4181T	C4752T	C5497T	C6402T	C7124T	A7537G	C8986T	G9053T	C10029T	A11201G	A11332G	C12100T	C14408T	G14712T	G15451A	C16466T	G17679T	C19220T	T20422C	C21618G	G21987A	C22498T	T22917G	C22995A	A23403G	C23604G	G24410A	G25352T	C25469T	T26767C	T27638C	C27752T	C27874T	A28461G	G28881T	G28916T	G29402T	G29742T;28248-28253	28271;;;M:I82T	N:D63G	N:R203M	N:G215C	N:D377Y	ORF1a:H81Y
626;hCoV-19/Singapore/7173/2021|EPI_ISL_5722168|2021-10-21;21J;AY.23.1;B.1.617.2.23.1;21J;Delta;21J (Delta);16.004444;good;45;7;0;0;318;4;33;2;0;85;89321;47;29891;0.9872922449252584;false;G210T	C241T	C1263T	C1404T	T1867C	C3037T	C3551T	G4181T	C4752T	C5497T	C6402T	C7124T	A7537G	C8986T	G9053T	C10029T	A11201G	A11332G	C12100T	C14408T	A14748G	G15451A	C16466T	G17679T	C19220T	C21618G	G21987A	T22213C	T22917G	C22995A	A23403G	C23604G	G24410A	C25262A	G25352T	C25469T	T26767C	T27638C	C27752T	C27874T	A28461G	G28881T	G28916T	G29402T	G29742T;28248-28253	28271;;;M:I82T	N:D63G	N:R203M	N:G215C	N:D377Y
627;hCoV-19/Singapore/7172/2021|EPI_ISL_5722159|2021-10-21;21J;AY.23.1;B.1.617.2.23.1;21J;Delta;21J (Delta);4.006049;good;45;7;0;0;321;2;33;2;0;85;89345;39;29891;0.9875263351503194;false;G210T	C241T	C1263T	C1404T	C3037T	G4181T	C4752T	C5497T	C6402T	C7124T	A7537G	C8802T	C8986T	G9053T	C10029T	A11201G	A11332G	C12100T	C14408T	A14748G	G15451A	C16466T	G17679T	C19220T	C21618G	G21987A	T22213C	T22917G	C22995A	A23403G	C23604G	G24410A	C25262A	G25352T	C25469T	C25671T	T26767C	T27638C	C27752T	C27874T	A28461G	G28881T	G28916T	G29402T	G29742T;28248-28253	28271;;;M:I82T	N:D63G	N:R203M	N:G215C	N:D377Y
628;hCoV-19/Singapore/7171/2021|EPI_ISL_5722156|2021-10-21;21J;AY.23.1;B.1.617.2.23.1;21J;Delta;21J (Delta);9.024198;good;44;13;0;0;342;3;35;4;0;66;89389;17;29891;0.9875263351503194;false;G210T	C241T	C1263T	C1404T	C3037T	G4181T	C4752T	C5497T	C6402T	C7124T	A7537G	A8040G	C8986T	G9053T	C10029T	A11201G	A11332G	C12100T	C14408T	A14748G	G15451A	C16466T	G17679T	C19220T	C21618G	G21987A	T22213C	T22917G	C22995A	A23403G	C23604G	G24410A	C25262A	G25352T	C25469T	C25613T	T26767C	T27638C	C27752T	C27874T	A28461G	G28881T	G28916T	G29402T;22029-22034	28248-28253	28271;;;M:I82T	N:D63G	N:R203M	N:G215C	N:D377Y
629;hCoV-19/Singapore/7170/2021|EPI_ISL_5722147|2021-10-21;21J;AY.23.1;B.1.617.2.23.1;21J;Delta;21J (Delta);12.111111;good;45;7;0;0;279;1;33;2;0;86;89288;58;29891;0.9883289302076714;false;G210T	C241T	C1263T	C1404T	C3037T	G4181T	C4752T	C5482T	C5497T	C6402T	G6554T	C7124T	A7537G	C8986T	G9053T	C10029T	A11201G	A11332G	C12100T	C14408T	A14748G	G15451A	C16466T	T16701G	G17679T	C19220T	C21618G	G21987A	T22917G	C22995A	A23403G	C23604G	G24410A	C25262A	G25352T	C25469T	A26528T	T26767C	T27638C	C27752T	C27874T	A28461G	G28881T	G28916T	G29402T;28248-28253	28271;;;M:I82T	N:D63G	N:R203M	N:G215C	N:D377Y
630;hCoV-19/Singapore/7169/2021|EPI_ISL_5722138|2021-10-21;21J;AY.23.1;B.1.617.2.23.1;21J;Delta;21J (Delta);48.062500;mediocre;45;10;0;0;239;3;32;3;0;55;89325;40;29891;0.9902016520081596;false;G210T	C222T	C241T	C1263T	C1404T	C3037T	G4181T	C4752T	C5140T	C5497T	C6402T	C7124T	A7537G	C8986T	G9053T	C10029T	A11201G	A11332G	C12100T	C14408T	A14748G	G15451A	C16466T	G17679T	C19220T	C21618G	G21987A	C22000T	T22917G	C22995A	A23403G	C23604G	G24410A	G25352T	C25469T	T26767C	T27638C	C27752T	C27874T	A28461G	G28881T	G28916T	G29402T	C29614T	G29742T;27579-27581	28248-28253	28271;;;M:I82T	N:D63G	N:R203M	N:G215C
631;hCoV-19/Singapore/7168/2021|EPI_ISL_5722133|2021-10-21;21J;AY.23.1;B.1.617.2.23.1;21J;Delta;21J (Delta);0;good;47;13;0;0;181;0;37;4;0;0;89155;91;29891;0.9905360666153896;false;G210T	C241T	C281T	C1263T	C1404T	C3037T	G4181T	C4752T	C5497T	C6402T	C7124T	A7537G	C8986T	G9053T	C10029T	A11201G	A11332G	T11692C	C12100T	C14408T	A14748G	G15451A	C16466T	G16720A	G17679T	C19220T	C21618G	G21987A	T22213C	T22917G	C22995A	A23403G	C23604G	G24410A	C25262A	G25352T	C25469T	T26767C	T27638C	C27752T	C27874T	A28461G	G28881T	G28916T	C29108T	G29392T	G29402T;22029-22034	28248-28253	28271;;;M:I82T	N:D63G
632;hCoV-19/Singapore/7268/2021|EPI_ISL_5722604|2021-10-23;21J;AY.23.1;B.1.617.2.23.1;21J;Delta;21J (Delta);30.695230;mediocre;40;7;0;0;524;3;32;2;0;122;89332;50;29891;0.9803364210948734;false;G210T	C241T	C1263T	C1404T	C3037T	C3096T	G4181T	C4752T	C5497T	C6402T	C7124T	A7537G	C8986T	G9053T	C10029T	A11201G	A11332G	C12100T	C14408T	G15451A	C16466T	G17679T	C19220T	C21618G	G21987A	T22917G	C22995A	A23403G	C23604G	G24410A	G25352T	C25469T	T26767C	T27638C	C27752T	C27874T	A28461G	G28881T	G28916T	G29402T;28248-28253	28271;;;M:I82T	N:D63G	N:R203M	N:G215C	N:D377Y	ORF1a:T333M	ORF1a:P380L	ORF1a:S944L	ORF1a:A1306S	ORF1a:T1496I
633;hCoV-19/Singapore/7269/2021|EPI_ISL_5722605|2021-10-23;21J;AY.23.1;B.1.617.2.23.1;21J;Delta;21J (Delta);4.541783;good;40;7;0;0;536;1;31;2;0;158;89332;50;29891;0.9800020064876434;false;G210T	C241T	C1263T	C1404T	C3037T	G4181T	C4752T	C5497T	C6402T	C7124T	A7537G	C8986T	G9053T	C10029T	A11201G	A11332G	C12100T	C14408T	G15451A	C16466T	G17679T	C19220T	C21618G	G21987A	T22917G	C22995A	A23403G	C23604G	G24410A	G25352T	C25469T	T26767C	T27638C	C27752T	C27874T	A28461G	G28881T	G28916T	G29402T	G29742T;28248-28253	28271;;;M:I82T	N:D63G	N:R203M	N:G215C	N:D377Y	ORF1a:T333M	ORF1a:P380L	ORF1a:A1306S	ORF1a:T1496I	ORF1a:P2046L
634;hCoV-19/Singapore/7243/2021|EPI_ISL_5722496|2021-10-23;21J;AY.23.1;B.1.617.2.23.1;21J;Delta;21J (Delta);14.062500;good;46;13;0;0;66;0;34;4;0;0;89420;4;29891;0.9972912416814368;false;G210T	C241T	C1263T	C1404T	C3037T	A3079C	G4181T	C4752T	C5497T	C6402T	C7124T	A7537G	C8986T	G9053T	C10029T	C10969T	A11201G	A11332G	C12100T	C14408T	A14748G	G15451A	C15857T	C16466T	G17679T	C19220T	C21618G	G21987A	T22917G	C22995A	A23403G	C23604G	G24410A	C25096T	G25352T	C25469T	T26767C	T27638C	C27752T	C27874T	A28461G	G28881T	G28916T	C29272T	G29402T	G29742T;22029-22034	28248-28253	28271;;;M:I82T	N:D63G	N:R203M
635;hCoV-19/Singapore/7143/2021|EPI_ISL_5721995|2021-10-21;21J;AY.23.1;B.1.617.2.23.1;21J;Delta;21J (Delta);2.562500;good;47;13;0;0;110;1;35;4;0;2;89419;3;29891;0.9958198174096244;false;G210T	C241T	C281T	C1263T	C1404T	C3037T	G4181T	C4752T	C5497T	C6402T	C7124T	A7537G	C8986T	G9053T	C10029T	A11201G	A11332G	T11692C	C12100T	C14408T	A14748G	G15451A	C16466T	G16720A	G17679T	C19220T	C21618G	G21987A	T22213C	T22917G	C22995A	A23403G	C23604G	G24410A	C25262A	G25352T	C25469T	T26767C	T27638C	C27752T	C27874T	G28881T	G28916T	C29108T	G29392T	G29402T	G29742T;22029-22034	28248-28253	28271;;;M:I82T	N:R203M
636;hCoV-19/Singapore/7142/2021|EPI_ISL_5721992|2021-10-21;21J;AY.23.1;B.1.617.2.23.1;21J;Delta;21J (Delta);0;good;46;13;0;0;83;0;36;4;0;0;89339;31;29891;0.9958198174096244;false;G210T	C241T	C1263T	C1404T	C3037T	G4181T	C4752T	C5497T	C6402T	C7124T	A7537G	A8040G	C8986T	G9053T	C10029T	A11201G	A11332G	C12100T	C14408T	A14748G	G15451A	C16466T	G17679T	C19220T	C21618G	G21987A	T22213C	T22917G	C22995A	A23403G	C23604G	G24410A	C25262A	A25335T	G25352T	C25469T	C25613T	T26767C	T27638C	C27752T	C27874T	A28461G	G28881T	G28916T	G29402T	G29742T;22029-22034	28248-28253	28271;;;M:I82T	N:D63G	N:R203M
637;hCoV-19/Singapore/6650-2/2021|EPI_ISL_5721982|2021-10-07;21J;AY.23.1;B.1.617.2.23.1;21J;Delta;21J (Delta);21.006944;good;41;13;0;0;77;0;33;4;0;0;89398;18;29891;0.9964552051633616;false;G210T	C241T	C1263T	C1404T	C3037T	G4181T	C4686T	C4752T	C5497T	C6402T	C7124T	A7537G	C8986T	G9053T	C10029T	A11201G	A11332G	C12100T	C14408T	G15451A	C16466T	G17679T	C19220T	C21618G	G21987A	T22917G	C22995A	A23403G	C23604G	G24410A	G25352T	C25469T	T26767C	T27638C	C27752T	C27874T	A28461G	G28881T	G28916T	G29402T	G29742T;22029-22034	28248-28253	28271;;;M:I82T	N:D63G	N:R203M	N:G215C	N:D377Y	ORF1a:T333M	ORF1a:P380L	ORF1a:A1306S
638;hCoV-19/Singapore/7141/2021|EPI_ISL_5721978|2021-10-21;21J;AY.23.1;B.1.617.2.23.1;21J;Delta;21J (Delta);1;good;44;13;0;0;86;1;32;4;0;2;89422;6;29891;0.9965220880848076;false;G210T	C241T	C874T	C1263T	C1404T	C3037T	G4181T	C4752T	C5497T	C6402T	C7124T	A7537G	C8727T	C8986T	G9053T	C10029T	A11201G	A11332G	C12100T	C14408T	A14748G	G15451A	C16466T	G17679T	C19220T	C21618G	G21987A	T22213C	T22917G	C22995A	A23403G	C23604G	G24410A	C25262A	G25352T	C25469T	T26767C	T27638C	C27752T	C27874T	G28881T	G28916T	G29402T	G29742T;22029-22034	28248-28253	28271;;;M:I82T	N:R203M	N:G215C	N:D377Y	ORF1a:T333M
639;hCoV-19/Singapore/7140/2021|EPI_ISL_5721973|2021-10-21;21J;AY.23.1;B.1.617.2.23.1;21J;Delta;21J (Delta);40.062500;mediocre;42;13;0;0;53;1;33;4;0;12;89355;31;29891;0.9967896197705916;false;G210T	C241T	C1263T	C1404T	G1820A	C3037T	G4181T	C4752T	C5497T	C6402T	C7124T	A7537G	C8986T	G9053T	C10029T	A11201G	A11332G	C12100T	C14408T	G15451A	C16466T	G17679T	C19220T	C21618G	G21987A	C22858T	T22917G	C22995A	A23403G	C23604G	G24410A	G25352T	C25469T	T26767C	T27638C	C27752T	C27874T	A28461G	G28881T	G28916T	G29402T	G29742T;22029-22034	28248-28253	28271;;;M:I82T	N:D63G	N:R203M	N:G215C	N:D377Y	ORF1a:T333M	ORF1a:P380L
640;hCoV-19/Singapore/7139/2021|EPI_ISL_5721966|2021-10-21;21J;AY.23.1;B.1.617.2.23.1;21J;Delta;21J (Delta);1;good;48;7;0;0;49;1;35;2;0;11;89345;35;29891;0.9967896197705916;false;G210T	C241T	C1263T	C1404T	C3037T	G4181T	C4752T	C5497T	C6402T	C7124T	A7537G	A8638G	C8660T	C8986T	G9053T	C10029T	A11201G	A11332G	G12071T	C12100T	C14408T	A14748G	G15451A	C16466T	G17679T	C19220T	C21618G	G21987A	T22213C	T22917G	C22995A	A23403G	C23604G	G24410A	C25262A	G25352T	C25469T	T26767C	T27638C	C27752T	C27874T	A28461G	G28763A	G28881T	G28916T	G29402T	G29742T	T29811C;28248-28253	28271;;;M:I82T	N:D63G
641;hCoV-19/Singapore/7229/2021|EPI_ISL_5722412|2021-10-24;21J;AY.23.1;B.1.617.2.23.1;21J;Delta;21J (Delta);1;good;42;13;0;0;216;1;33;4;0;19;89370;26;29891;0.9915058689763568;false;G210T	C241T	C1263T	C1404T	C3037T	G4181T	C4752T	C5497T	C6402T	C7124T	A7537G	C8986T	G9053T	C10029T	A11201G	A11332G	C12100T	C14408T	A14748G	G15451A	C16466T	G17679T	C19220T	C21618G	G21987A	T22213C	T22917G	C22995A	A23403G	C23604G	G24410A	C25262A	G25352T	C25469T	T26767C	T27638C	C27752T	C27874T	A28461G	G28881T	G28916T	G29402T;22029-22034	28248-28253	28271;;;M:I82T	N:D63G	N:R203M	N:G215C	N:D377Y	ORF1a:T333M	ORF1a:P380L
642;hCoV-19/Singapore/7230/2021|EPI_ISL_5722418|2021-10-24;21J;AY.23.1;B.1.617.2.23.1;21J;Delta;21J (Delta);1;good;43;13;0;0;164;1;33;4;0;1;89177;89;29891;0.991138012908404;false;G210T	C241T	C1263T	C1404T	C3037T	G4181T	C4752T	C5497T	C6402T	C7124T	A7537G	C8986T	G9053T	C10029T	A11201G	A11332G	C12100T	C14408T	A14748G	G15451A	C16466T	G17679T	C19220T	C21618G	G21987A	T22213C	T22917G	C22995A	A23403G	C23604G	G24410A	C25262A	G25352T	C25469T	C25671T	T26767C	T27638C	C27752T	C27874T	A28461G	G28881T	G28916T	G29402T;22029-22034	28248-28253	28271;;;M:I82T	N:D63G	N:R203M	N:G215C	N:D377Y	ORF1a:T333M
643;hCoV-19/Singapore/7231/2021|EPI_ISL_5722424|2021-10-24;21J;AY.23.1;B.1.617.2.23.1;21J;Delta;21J (Delta);4;good;45;7;0;0;274;2;34;2;0;92;89447;5;29891;0.9902350934688828;false;G210T	C241T	C1263T	C1404T	C3037T	G4181T	C4752T	C5497T	C6402T	C7124T	A7537G	C8986T	G9053T	C10029T	A11201G	A11332G	C12100T	C14408T	A14748G	G15451A	C16466T	T17305C	G17679T	C19220T	C21618G	G21987A	T22213C	T22917G	C22995A	A23403G	C23604G	G24410A	C25262A	G25352T	C25469T	T26767C	T27638C	C27752T	C27874T	A28461G	G28857A	G28881T	G28916T	G29402T	G29742T;28248-28253	28271;;;M:I82T	N:D63G	N:R195K	N:R203M	N:G215C
644;hCoV-19/Singapore/7232/2021|EPI_ISL_5722427|2021-10-24;21J;AY.23.1;B.1.617.2.23.1;21J;Delta;21J (Delta);4;good;44;13;0;0;261;2;33;4;0;67;89323;39;29891;0.9895328227936996;false;G210T	C241T	C1263T	C1404T	C3037T	G4181T	C4752T	C5497T	C6402T	C7124T	A7537G	C8986T	G9053T	C10029T	A11201G	A11332G	C12100T	C14408T	A14748G	G15451A	C16466T	G17679T	C19220T	C21618G	G21987A	T22213C	T22917G	C22995A	A23403G	C23604G	G24410A	C25262A	G25352T	C25469T	C25671T	T26767C	T27638C	C27752T	C27874T	A28461G	G28881T	G28916T	G29402T	G29742T;22029-22034	28248-28253	28271;;;M:I82T	N:D63G	N:R203M	N:G215C	N:D377Y
645;hCoV-19/Singapore/7233/2021|EPI_ISL_5722431|2021-10-24;21J;AY.23.1;B.1.617.2.23.1;21J;Delta;21J (Delta);21.006944;good;40;13;0;0;298;0;32;4;0;21;89180;92;29891;0.9865899742500752;false;G210T	C241T	C1263T	C1404T	C3037T	G4181T	C4752T	C5497T	C6402T	C7124T	A7537G	C8986T	G9053T	C10029T	A11201G	A11332G	C12100T	C14408T	G15451A	C16466T	G17679T	C19220T	T19506C	C21618G	G21987A	T22917G	C22995A	A23403G	C23604G	G24410A	G25352T	C25469T	T26767C	T27638C	C27752T	C27874T	A28461G	G28881T	G28916T	G29402T;22029-22034	28248-28253	28271;;;M:I82T	N:D63G	N:R203M	N:G215C	N:D377Y	ORF1a:T333M	ORF1a:P380L	ORF1a:A1306S	ORF1a:T1496I
646;hCoV-19/Singapore/7234/2021|EPI_ISL_5722437|2021-10-24;21J;AY.23.1;B.1.617.2.23.1;21J;Delta;21J (Delta);37.115600;mediocre;44;7;0;0;389;4;33;2;0;84;89451;5;29891;0.9863224425642912;false;G210T	C241T	C1263T	C1404T	C3037T	A3079C	G4181T	C4752T	C5497T	C6402T	C7124T	A7537G	C8986T	G9053T	C10029T	C10969T	G11083T	A11201G	A11332G	C12100T	C14408T	A14748G	G15451A	C16466T	G17679T	C19220T	C21618G	G21987A	T22917G	C22995A	A23403G	C23604G	G24410A	G25352T	C25469T	C26028T	T26767C	T27638C	C27752T	C27874T	A28461G	G28881T	G28916T	G29402T;28248-28253	28271;;;M:I82T	N:D63G	N:R203M	N:G215C	N:D377Y	ORF1a:T333M
647;hCoV-19/Singapore/7236/2021|EPI_ISL_5722452|2021-10-24;21J;AY.23.1;B.1.617.2.23.1;21J;Delta;21J (Delta);4.663923;good;46;7;0;0;520;2;35;2;0;144;89341;39;29891;0.9808714844664416;false;G210T	C241T	C1263T	C1404T	C2094T	C3037T	G4181T	C4752T	C5497T	C6402T	C7124T	A7537G	C8986T	G9053T	C10029T	A11201G	A11332G	C12100T	C14408T	A14748G	G15451A	C16466T	T17305C	G17679T	C19220T	C21618G	G21987A	T22213C	T22917G	C22995A	A23403G	C23604G	G24410A	C25262A	G25352T	C25469T	T26767C	T27638C	C27752T	C27874T	A28461G	G28857A	G28881T	G28916T	G29402T	G29742T;28248-28253	28271;;;M:I82T	N:D63G	N:R195K	N:R203M
648;hCoV-19/Singapore/7237/2021|EPI_ISL_5722454|2021-10-24;21J;AY.23.1;B.1.617.2.23.1;21J;Delta;21J (Delta);34.719355;mediocre;41;10;0;0;529;3;32;3;0;140;89311;50;29891;0.9801692137912584;false;G210T	C241T	C1263T	C1404T	C3037T	G4181T	C4752T	C5497T	C6402T	C7124T	A7537G	C8986T	G9053T	C10029T	A10867G	A11201G	A11332G	C12100T	C14408T	A14748G	G15451A	C16466T	G17679T	C19220T	C21618G	G21987A	T22917G	C22995A	A23403G	C23604G	G24410A	G25352T	C25469T	T26767C	T27638C	C27752T	C27874T	A28461G	G28881T	G28916T	G29402T;27579-27581	28248-28253	28271;;;M:I82T	N:D63G	N:R203M	N:G215C	N:D377Y	ORF1a:T333M	ORF1a:P380L	ORF1a:A1306S
649;hCoV-19/Singapore/7238/2021|EPI_ISL_5722462|2021-10-23;21J;AY.23.1;B.1.617.2.23.1;21J;Delta;21J (Delta);1;good;43;13;0;0;0;1;32;4;0;2;88934;18;29739;0.9939136541484132;false;G210T	C241T	C683T	C1263T	C1404T	C3037T	G3728T	G4181T	C4752T	C5497T	C6402T	C7124T	A7537G	C8986T	G9053T	C10029T	A11201G	A11332G	C12100T	C14408T	A14748G	G15451A	C16466T	G17679T	C19220T	C21618G	G21987A	T22213C	T22917G	C22995A	A23403G	C23604G	G24410A	C25262A	G25352T	C25469T	T26767C	T27638C	C27752T	C27874T	G28881T	G28916T	G29402T;22029-22034	28248-28253	28271;;;M:I82T	N:R203M	N:G215C	N:D377Y	ORF1a:T333M	ORF1a:P380L
650;hCoV-19/Singapore/7239/2021|EPI_ISL_5722465|2021-10-23;21J;AY.23.1;B.1.617.2.23.1;21J;Delta;21J (Delta);51.173611;mediocre;40;13;0;0;28;1;30;4;0;2;89417;13;29891;0.9982276025816808;false;G210T	C241T	C1263T	C1404T	C3037T	G4181T	C4752T	C5497T	C6402T	C7124T	A7537G	C8986T	G9053T	C10029T	A11201G	A11332G	C12100T	C14408T	G15451A	C16466T	G17679T	T18132C	C19220T	C21618G	G21987A	T22917G	C22995A	A23403G	C23604G	G24410A	G25352T	C25469T	T26767C	T27638C	C27752T	C27874T	G28881T	G28916T	G29402T	G29742T;22029-22034	28248-28253	28271;;;M:I82T	N:R203M	N:G215C	N:D377Y	ORF1a:T333M	ORF1a:P380L	ORF1a:A1306S	ORF1a:T1496I	ORF1a:P2046L
651;hCoV-19/Singapore/7240/2021|EPI_ISL_5722473|2021-10-23;21J;AY.23.1;B.1.617.2.23.1;21J;Delta;21J (Delta);0;good;47;13;0;0;11;0;36;4;0;0;89311;39;29891;0.9979600708958968;false;G210T	C241T	A462G	C823T	C1263T	C1404T	C3037T	G4181T	C4752T	C5497T	C6402T	C7124T	A7537G	C8986T	G9053T	C10029T	A11201G	A11332G	C12100T	C14408T	A14748G	G15451A	C16466T	G17679T	C19220T	G20568T	C21618G	G21987A	T22213C	T22917G	C22995A	C23277T	A23403G	C23604G	G24410A	C25262A	G25352T	C25469T	T26767C	T27638C	C27752T	C27874T	A28461G	G28881T	G28916T	G29402T	G29742T;22029-22034	28248-28253	28271;;;M:I82T	N:D63G
652;hCoV-19/Singapore/7241/2021|EPI_ISL_5722479|2021-10-23;21J;AY.23.1;B.1.617.2.23.1;21J;Delta;21J (Delta);50.173611;mediocre;44;13;0;0;50;0;37;4;0;0;89428;4;29891;0.9978263050530048;false;G210T	C241T	C1059T	C1263T	C1404T	C3037T	G4181T	C4752T	C5497T	C6402T	C7124T	A7537G	C8986T	G9053T	C10029T	A11201G	A11332G	C12100T	C14408T	G15451A	C16466T	G17679T	C19220T	C21618G	G21987A	T22917G	C22995A	A23403G	C23604G	G24410A	G25352T	C25469T	G25599T	C25792T	T26767C	T27638C	C27752T	C27874T	G28392A	A28461G	G28881T	G28916T	G29402T	G29742T;22029-22034	28248-28253	28271;;;M:I82T	N:R40H	N:D63G	N:R203M	N:G215C
653;hCoV-19/Singapore/7242/2021|EPI_ISL_5722489|2021-10-23;21J;AY.23.1;B.1.617.2.23.1;21J;Delta;21J (Delta);1;good;44;13;0;0;29;1;32;4;0;2;89323;39;29891;0.9973246831421596;false;G210T	C241T	C874T	C1263T	C1404T	C3037T	G4181T	C4752T	C5497T	C6402T	C7124T	A7537G	C8727T	C8986T	G9053T	C10029T	A11201G	A11332G	C12100T	C14408T	A14748G	G15451A	C16466T	G17679T	C19220T	C21618G	G21987A	T22213C	T22917G	C22995A	A23403G	C23604G	G24410A	C25262A	G25352T	C25469T	T26767C	T27638C	C27752T	C27874T	G28881T	G28916T	G29402T	G29742T;22029-22034	28248-28253	28271;;;M:I82T	N:R203M	N:G215C	N:D377Y	ORF1a:T333M
654;hCoV-19/Singapore/7244/2021|EPI_ISL_5722503|2021-10-23;21J;AY.23.1;B.1.617.2.23.1;21J;Delta;21J (Delta);30.340278;mediocre;42;16;0;0;73;1;33;5;0;2;89413;6;29891;0.9969568270742066;false;G210T	C241T	C1263T	C1404T	C1943T	C3037T	G4181T	C4752T	C5497T	C6402T	C7124T	A7537G	C8986T	G9053T	C10029T	A11201G	A11332G	C12100T	C14408T	A14748G	G15451A	C16466T	G17679T	C19220T	C21618G	G21987A	T22917G	C22995A	A23403G	C23604G	G24410A	G25352T	C25469T	A25846G	T26767C	T27638C	C27752T	C27874T	G28881T	G28916T	G29402T	G29742T;22029-22034	27579-27581	28248-28253	28271;;;M:I82T	N:R203M	N:G215C	N:D377Y	ORF1a:T333M	ORF1a:P380L
655;hCoV-19/Singapore/7245/2021|EPI_ISL_5722509|2021-10-23;21J;AY.23.1;B.1.617.2.23.1;21J;Delta;21J (Delta);4;good;47;13;0;0;54;2;34;4;0;3;89311;39;29891;0.9964552051633616;false;G210T	C241T	C1263T	C1404T	C2113T	C3037T	G4181T	C4752T	C5497T	C6402T	C7124T	A7537G	C8986T	G9053T	C10029T	A11201G	A11332G	C12100T	C14408T	A14748G	G15451A	C16466T	G17679T	C19220T	C21108T	C21618G	G21987A	T22213C	T22917G	C22995A	A23403G	C23604G	G24410A	C25262A	G25352T	C25469T	C25671T	T26767C	T27638C	C27752T	C27874T	A28461G	G28881T	G28916T	G28986A	G29402T	G29742T;22029-22034	28248-28253	28271;;;M:I82T	N:D63G
656;hCoV-19/Singapore/7246/2021|EPI_ISL_5722516|2021-10-23;21J;AY.23.1;B.1.617.2.23.1;21J;Delta;21J (Delta);4;good;44;13;0;0;94;2;33;4;0;11;89428;4;29891;0.9962879978597464;false;G210T	C241T	C1263T	C1404T	C3037T	G4181T	C4752T	C5497T	C6402T	C7124T	A7537G	C8986T	G9053T	C10029T	A11201G	A11332G	C12100T	C14408T	A14748G	G15451A	C16466T	G17679T	C19220T	C21618G	G21987A	T22213C	T22917G	C22995A	A23403G	C23604G	G24410A	C25262A	G25352T	C25469T	C25671T	T26767C	T27638C	C27752T	C27874T	A28461G	G28881T	G28916T	G29402T	G29742T;22029-22034	28248-28253	28271;;;M:I82T	N:D63G	N:R203M	N:G215C	N:D377Y
657;hCoV-19/Singapore/7247/2021|EPI_ISL_5722520|2021-10-23;21J;AY.23.1;B.1.617.2.23.1;21J;Delta;21J (Delta);18.361111;good;40;13;0;0;65;1;32;4;0;1;89339;39;29891;0.9961207905561316;false;G210T	C241T	C1263T	C1404T	C3037T	G4181T	C4752T	C5497T	C6402T	C7124T	A7537G	C8986T	G9053T	C10029T	A11201G	A11332G	C12100T	C14408T	G15451A	C16466T	G17679T	C19220T	C21618G	G21987A	T22917G	C22995A	A23403G	C23604G	G24410A	G25352T	C25469T	T26767C	T27638C	C27752T	C27874T	A28461G	G28881T	G28916T	G29402T	G29742T;22029-22034	28248-28253	28271;;;M:I82T	N:D63G	N:R203M	N:G215C	N:D377Y	ORF1a:T333M	ORF1a:P380L	ORF1a:A1306S	ORF1a:T1496I
658;hCoV-19/Singapore/7248/2021|EPI_ISL_5722525|2021-10-23;21J;AY.23.1;B.1.617.2.23.1;21J;Delta;21J (Delta);17.361111;good;40;13;0;0;104;0;32;4;0;0;89453;1;29891;0.9961207905561316;false;G210T	C241T	C1263T	C1404T	C3037T	G4181T	C4752T	C5497T	C6402T	C7124T	A7537G	C8986T	G9053T	C10029T	A11201G	A11332G	C12100T	C14408T	G15451A	C16466T	G17679T	C19220T	C21618G	G21987A	T22917G	C22995A	A23403G	C23604G	G24410A	G25352T	C25469T	T26767C	T27638C	C27752T	C27874T	A28461G	G28881T	G28916T	G29402T	G29742T;22029-22034	28248-28253	28271;;;M:I82T	N:D63G	N:R203M	N:G215C	N:D377Y	ORF1a:T333M	ORF1a:P380L	ORF1a:A1306S	ORF1a:T1496I
659;hCoV-19/Singapore/7249/2021|EPI_ISL_5722528|2021-10-23;21J;AY.23.1;B.1.617.2.23.1;21J;Delta;21J (Delta);131.173611;bad;40;13;0;0;56;9;32;4;0;9;89336;40;29891;0.9961207905561316;false;G210T	C241T	C1263T	C1404T	C3037T	G4181T	C4752T	C5497T	C6402T	C7124T	A7537G	C8986T	G9053T	C10029T	A11201G	A11332G	C12100T	C14408T	G15451A	C16466T	G17679T	C19220T	C21618G	G21987A	T22917G	C22995A	A23403G	C23604G	G24410A	G25352T	C25469T	T26767C	T27638C	C27752T	C27874T	A28461G	G28881T	G28916T	G29402T	G29864A;22029-22034	28248-28253	28271;;;M:I82T	N:D63G	N:R203M	N:G215C	N:D377Y	ORF1a:T333M	ORF1a:P380L	ORF1a:A1306S	ORF1a:T1496I
660;hCoV-19/Singapore/7250/2021|EPI_ISL_5722538|2021-10-23;21J;AY.23.1;B.1.617.2.23.1;21J;Delta;21J (Delta);1;good;45;13;0;0;74;1;34;4;0;1;89331;35;29891;0.9959535832525164;false;G210T	C241T	C1263T	C1404T	T1867C	C3037T	C3551T	G4181T	C4752T	C5497T	C6402T	C7124T	A7537G	C8986T	G9053T	C10029T	A11201G	A11332G	C12100T	C14408T	A14748G	G15451A	C16466T	G17679T	C19220T	C21618G	G21987A	T22213C	T22917G	C22995A	A23403G	C23604G	G24410A	C25262A	G25352T	C25469T	T26767C	T27638C	C27752T	C27874T	A28461G	G28881T	G28916T	G29402T	G29742T;22029-22034	28248-28253	28271;;;M:I82T	N:D63G	N:R203M	N:G215C
[truncated: 1,631 more rows]
[truncated: 68 more columns]

## Sheet: Appendix 2 Table 2
Article DOI: https://doi.org/10.3201/eid2912.221916
EID cannot ensure accessibility for supplementary materials supplied by authors. Readers who have difficulty accessing supplementary content should contact the authors for assistance.
Anthropogenic Transmission of SARS-CoV-2 from Humans to Lions, Singapore, 2021
Appendix 2
[truncated: 2,526 more rows]
[truncated: 165 more columns]
